# Supplementary material for: Gut Microbiome Signatures Are Biomarkers for Cognitive Impairment in Patients With Ischemic Stroke
Source: Front Aging Neurosci. 2020 Oct 23;12:511562. doi: 10.3389/fnagi.2020.511562 (PMC7645221; doi:10.3389/fnagi.2020.511562)
Supplement: Supplementary file 4 [file Data_Sheet_1.xlsx]

## Sheet: Quality control chart
	analysis name	The number of original sequences with primers	Number of spliced sequence bars	Number of sequences after quality control	Average length of sequence	Sequence length SD value	Q20 proportion	Q30 proportion	CG percentage	Number of chimeric bars in high quality data	Percentage of chimeras	The final number of high quality sequences
1	A|DS18	37452	36796	36548	414	11	0.873	0.754	0.508	1192	3.26	35356		A= PSCI
2	A|DS19	36241	35694	35495	414	11	0.876	0.757	0.507	1390	3.92	34105		B=PSNCI
3	A|DS20	37249	36699	36555	422	8	0.857	0.73	0.517	1339	3.66	35216		C=age-matched PSCI
4	A|DS24	33390	33029	32875	415	11	0.856	0.729	0.511	912	2.77	31963
5	A|DS25	38323	37912	37763	421	8	0.85	0.722	0.508	1190	3.15	36573
6	A|DS26	38067	37538	37373	413	11	0.858	0.732	0.513	1516	4.06	35857
7	A|DS37	37698	37229	37061	414	11	0.873	0.752	0.505	1835	4.95	35226
8	A|DS38	36294	35542	35212	421	8	0.884	0.769	0.506	465	1.32	34747
9	A|DS39	37216	36942	36800	418	9	0.872	0.75	0.497	1340	3.64	35460
10	A|DS43	36787	36094	35800	418	11	0.865	0.745	0.517	510	1.42	35290
11	A|DS47	36352	36124	36044	419	8	0.915	0.814	0.513	1146	3.18	34898
12	A|DS55	36545	36305	36251	418	10	0.92	0.823	0.513	1431	3.95	34820
13	A|DS65	35905	35597	35525	415	10	0.918	0.821	0.514	1093	3.08	34432
14	A|DS69	35515	35153	35091	421	9	0.914	0.817	0.504	757	2.16	34334
15	A|DS73	36796	36472	36389	411	12	0.91	0.809	0.533	1418	3.9	34971
16	A|DS78	35743	35425	35368	416	10	0.914	0.813	0.524	1025	2.9	34343
17	A|DS80	37756	37405	37330	420	11	0.917	0.822	0.523	1468	3.93	35862
18	A|DS84	35918	35598	35532	422	7	0.919	0.823	0.529	1050	2.96	34482
19	A|DS86	36263	36012	35941	416	10	0.925	0.832	0.516	1300	3.62	34641
20	A|DS87	36121	35888	35822	419	9	0.925	0.832	0.511	1787	4.99	34035
21	A|DS90	37672	37368	37297	416	10	0.916	0.817	0.517	928	2.49	36369
22	A|DS91	32487	32308	32259	416	11	0.921	0.825	0.506	540	1.67	31719
23	A|DS94	35802	35552	35472	416	12	0.918	0.819	0.517	956	2.7	34516
24	A|DS95	37834	37581	37517	417	12	0.906	0.801	0.527	1687	4.5	35830
25	A|DS96	35826	35593	35535	423	6	0.931	0.843	0.495	1162	3.27	34373
26	A|DS98	35990	35731	35667	423	6	0.929	0.84	0.498	1362	3.82	34305
27	A|DS99	33375	33097	33020	420	10	0.916	0.817	0.515	660	2	32360
28	A|DS100	36597	36379	36323	420	10	0.922	0.826	0.522	1191	3.28	35132
29	A|DS102	35476	35155	35073	414	11	0.913	0.814	0.519	914	2.61	34159
30	A|DS103	37323	37071	37019	416	10	0.914	0.814	0.517	1299	3.51	35720
31	A|DS109	37955	37665	37577	415	11	0.918	0.821	0.515	390	1.04	37187
32	A|DS111	36962	36701	36615	417	10	0.919	0.822	0.501	894	2.44	35721
33	A|DS113	36059	35600	35502	413	10	0.917	0.819	0.498	1597	4.5	33905
34	A|DS114	36846	36688	36621	420	9	0.933	0.845	0.516	466	1.27	36155
35	A|DS115	37114	36906	36849	422	8	0.934	0.848	0.503	1149	3.12	35700
36	A|DS118	37773	37607	37521	420	7	0.936	0.85	0.491	1753	4.67	35768
37	A|DS119	36465	36201	36114	412	10	0.914	0.814	0.517	1675	4.64	34439
38	A|DS120	37734	37451	37363	415	11	0.934	0.849	0.507	948	2.54	36415
39	A|DS121	37846	37569	37506	412	11	0.93	0.84	0.52	1315	3.51	36191
40	A|DS122	36152	35914	35844	418	10	0.926	0.834	0.502	821	2.29	35023
41	A|DS124	35264	35060	35002	415	11	0.924	0.83	0.514	1340	3.83	33662
42	A|DS126	37449	37218	37155	418	10	0.924	0.831	0.502	798	2.15	36357
43	A|DS128	37321	37078	36997	414	11	0.925	0.834	0.502	1241	3.35	35756
44	A|DS129	36719	36459	36387	418	10	0.921	0.826	0.512	457	1.26	35930
45	A|DS131	37058	36804	36726	419	10	0.915	0.814	0.516	786	2.14	35940
46	A|DS134	36230	35938	35860	414	10	0.916	0.818	0.522	1153	3.22	34707
47	A|DS137	35420	35143	35082	416	10	0.924	0.83	0.508	1077	3.07	34005
48	A|DS139	37201	36808	36675	415	11	0.902	0.789	0.527	1533	4.18	35142
49	A|DS142	35897	35628	35569	416	11	0.921	0.826	0.508	1495	4.2	34074
50	A|DS146	37708	37465	37374	419	12	0.933	0.845	0.535	679	1.82	36695
51	A|DS150	36023	35875	35803	418	10	0.945	0.864	0.508	1547	4.32	34256
52	A|DS152	36536	36349	36264	414	11	0.935	0.848	0.516	642	1.77	35622
53	A|DS154	37582	37354	37277	412	11	0.93	0.837	0.523	1107	2.97	36170
54	B|DS16	36913	36309	36081	418	9	0.877	0.76	0.49	943	2.61	35138
55	B|DS22	37563	36859	36634	418	10	0.864	0.742	0.511	770	2.1	35864
56	B|DS36	37933	37341	37124	412	11	0.859	0.734	0.516	1034	2.79	36090
57	B|DS50	36333	35924	35841	417	11	0.895	0.785	0.54	1341	3.74	34500
58	B|DS52	38110	37931	37856	421	6	0.928	0.837	0.51	1404	3.71	36452
59	B|DS54	36862	36530	36450	420	10	0.911	0.81	0.531	398	1.09	36052
60	B|DS56	38055	37791	37725	420	8	0.931	0.843	0.487	1059	2.81	36666
61	B|DS67	32911	32675	32584	414	12	0.904	0.798	0.517	900	2.76	31684
62	B|DS70	37488	37239	37162	420	9	0.922	0.829	0.501	756	2.03	36406
63	B|DS72	38149	37983	37925	420	9	0.926	0.835	0.498	951	2.51	36974
64	B|DS75	32038	31824	31758	414	10	0.926	0.831	0.503	1253	3.95	30505
65	B|DS76	37709	37557	37516	417	10	0.937	0.852	0.488	855	2.28	36661
66	B|DS77	37791	37289	37208	415	11	0.91	0.809	0.534	827	2.22	36381
67	B|DS83	35539	35334	35272	421	7	0.924	0.828	0.498	1594	4.52	33678
68	B|DS92	37374	37125	37062	415	12	0.907	0.8	0.525	1674	4.52	35388
69	B|DS97	36479	36247	36183	418	10	0.924	0.83	0.51	851	2.35	35332
70	B|DS104	36863	36491	36415	418	9	0.932	0.844	0.475	1567	4.3	34848
71	B|DS105	38063	37753	37689	417	11	0.924	0.83	0.515	1266	3.36	36423
72	B|DS106	36015	35799	35743	416	10	0.927	0.835	0.501	838	2.34	34905
73	B|DS108	36707	36473	36411	417	10	0.922	0.826	0.511	406	1.12	36005
74	B|DS110	35621	35396	35326	414	11	0.92	0.824	0.516	1326	3.75	34000
75	B|DS116	37323	37057	36991	415	11	0.923	0.828	0.517	1188	3.21	35803
76	B|DS117	38444	38106	37998	414	10	0.927	0.837	0.505	1138	2.99	36860
77	B|DS127	37368	37118	37048	414	11	0.917	0.818	0.506	434	1.17	36614
78	B|DS130	37233	36899	36830	417	10	0.923	0.828	0.491	1453	3.95	35377
79	B|DS132	36068	35871	35823	415	10	0.921	0.825	0.499	1313	3.67	34510
80	B|DS133	37118	36768	36695	418	10	0.916	0.819	0.501	617	1.68	36078
81	B|DS136	36700	36460	36374	417	10	0.929	0.837	0.513	1530	4.21	34844
82	B|DS138	37930	37619	37537	418	10	0.918	0.82	0.501	1456	3.88	36081
83	B|DS140	35361	35123	35057	414	11	0.921	0.825	0.509	1711	4.88	33346
84	B|DS141	31895	31540	31481	415	11	0.916	0.818	0.509	937	2.98	30544
85	B|DS143	37475	37187	37121	419	10	0.908	0.806	0.517	1316	3.55	35805
86	B|DS144	36421	36158	36090	417	11	0.923	0.831	0.504	1092	3.03	34998
87	B|DS147	36092	35929	35868	413	11	0.938	0.852	0.527	948	2.64	34920
88	B|DS151	36654	36477	36410	414	10	0.927	0.833	0.542	764	2.1	35646
89	B|DS153	38041	37849	37787	417	10	0.93	0.833	0.508	1782	4.72	36005
90	B|DS155	37788	37578	37497	413	11	0.932	0.841	0.514	820	2.19	36677
91	B|DS157	35843	35705	35639	417	10	0.931	0.84	0.51	505	1.42	35134
92	B|DS158	37946	37703	37605	414	11	0.936	0.85	0.509	1857	4.94	35748
93	B|DS159	36170	36057	35994	414	11	0.936	0.848	0.504	1713	4.76	34281
94	C|ADS20	37249	36699	36555	422	8	0.857	0.73	0.517	1337	3.66	35218
95	C|ADS25	38323	37912	37763	421	8	0.85	0.722	0.508	1190	3.15	36573
96	C|ADS38	36175	35509	35212	421	8	0.884	0.769	0.506	464	1.32	34748
97	C|ADS39	37216	36942	36800	418	9	0.872	0.75	0.497	1340	3.64	35460
98	C|ADS47	36352	36124	36044	419	8	0.915	0.814	0.513	1145	3.18	34899
99	C|ADS65	35905	35597	35525	415	10	0.918	0.821	0.514	1094	3.08	34431
100	C|ADS80	37756	37405	37330	420	11	0.917	0.822	0.523	1467	3.93	35863
101	C|ADS84	35918	35598	35532	422	7	0.919	0.823	0.529	1049	2.95	34483
102	C|ADS86	36263	36012	35941	416	10	0.925	0.832	0.516	1299	3.61	34642
103	C|ADS87	36121	35888	35822	419	9	0.925	0.832	0.511	1788	4.99	34034
104	C|ADS90	37672	37368	37297	416	10	0.916	0.817	0.517	929	2.49	36368
105	C|ADS94	35802	35552	35472	416	12	0.918	0.819	0.517	955	2.69	34517
106	C|ADS96	35826	35593	35535	423	6	0.931	0.843	0.495	1162	3.27	34373
107	C|ADS99	33375	33097	33020	420	10	0.916	0.817	0.515	659	2	32361
108	C|ADS100	36597	36379	36323	420	10	0.922	0.826	0.522	1193	3.28	35130
109	C|ADS103	37323	37071	37019	416	10	0.914	0.814	0.517	1299	3.51	35720
110	C|ADS109	37955	37665	37577	415	11	0.918	0.821	0.515	389	1.04	37188
111	C|ADS111	36962	36701	36615	417	10	0.919	0.822	0.501	894	2.44	35721
112	C|ADS113	36059	35600	35502	413	10	0.917	0.819	0.498	1598	4.5	33904
113	C|ADS114	36846	36688	36621	420	9	0.933	0.845	0.516	465	1.27	36156
114	C|ADS115	37114	36906	36849	422	8	0.934	0.848	0.503	1148	3.12	35701
115	C|ADS118	37773	37607	37521	420	7	0.936	0.85	0.491	1752	4.67	35769
116	C|ADS126	37449	37218	37155	418	10	0.924	0.831	0.502	796	2.14	36359
117	C|ADS131	37058	36804	36726	419	10	0.915	0.814	0.516	788	2.15	35938
118	C|ADS134	36230	35938	35860	414	10	0.916	0.818	0.522	1153	3.22	34707
119	C|ADS139	37201	36808	36675	415	11	0.902	0.789	0.527	1527	4.16	35148
120	C|ADS142	35896	35627	35568	416	11	0.921	0.826	0.508	1493	4.2	34075
121	C|ADS146	37708	37465	37374	419	12	0.933	0.845	0.535	680	1.82	36694
122	C|ADS150	36023	35875	35803	418	10	0.945	0.864	0.508	1547	4.32	34256

## Sheet: OTU
A=PSCI, B=PSNCI, C=age-matched PSCI	B|DS92	C|ADS80	B|DS77	B|DS105	C|ADS114	A|DS98	B|DS138	A|DS91	A|DS96	C|ADS118	A|DS115	C|ADS111	C|ADS96	B|DS75	B|DS56	A|DS37	A|DS102	A|DS114	B|DS67	A|DS90	A|DS80	B|DS36	A|DS99	C|ADS47	A|DS124	A|DS111	C|ADS142	A|DS94	B|DS143	B|DS133	A|DS120	A|DS142	C|ADS115	A|DS113	C|ADS99	C|ADS94	B|DS83	C|ADS150	B|DS130	A|DS26	B|DS116	C|ADS113	A|DS47	B|DS52	C|ADS146	A|DS129	A|DS152	A|DS154	A|DS137
OTU_1	5702	3305	456	6200	5164	3779	3511	2339	5029	2005	8180	2061	5054	782	953	105	1436	5241	791	1052	3237	1862	4532	920	4342	2054	161	4947	1919	4049	1437	167	8182	3603	4523	4974	1715	31	1647	788	848	3608	921	108	343	312	186	632	1863
OTU_2	185	2975	885	724	1184	14571	2076	3462	800	0	12586	3242	793	2051	10078	1425	255	1164	348	9296	2981	2139	1103	1053	8607	3265	1391	1240	2025	2876	8139	1395	12613	3095	1116	1190	3989	594	584	1418	2393	3080	1046	69	603	1204	3566	1630	8096
OTU_3	459	0	0	717	0	0	0	4	12	1	2	0	9	7795	1	4888	2	0	18	0	1	3	6843	9	0	0	3138	1549	752	3428	0	3147	1	3391	6806	1554	6499	3859	1397	948	1	3392	6	20	0	715	34	499	0
OTU_4	5721	270	1250	2333	406	1	1358	923	248	3	0	155	240	2481	92	3480	147	397	1730	11	260	2663	823	2307	3385	144	3384	5370	73	2	2	3384	0	0	833	5374	1	2672	66	2036	2111	0	2313	917	1	953	1492	2465	6289
OTU_5	3348	1565	0	4	12319	1	0	3	76	2	1	2	79	0	5	347	7	12339	196	1	1612	0	9	16350	634	2	1	12	2	0	1	2	1	2	9	13	16	10065	2	27	104	2	16295	20969	18	5012	73	0	7
OTU_6	389	15	1162	253	8	1895	231	5	337	875	0	5	333	0	9	406	0	8	64	28	16	20	717	33	33	5	915	2065	582	5	384	908	0	3	719	2047	1	854	0	1456	736	4	36	142	2232	429	3507	555	4
OTU_7	101	19	2040	494	26	5	2334	0	0	5	0	8706	0	1168	2958	510	4	20	220	0	23	1677	256	99	0	8688	1362	1565	2536	1288	0	1359	0	222	257	1584	1388	0	2344	199	0	228	100	36	550	223	77	86	0
OTU_8	7	59	2928	1	0	1	0	0	0	42	0	0	0	3	244	2	3	0	2508	5688	53	18	173	527	39	0	14	1	1	0	0	12	0	0	166	0	74	10	0	0	19	0	556	1	0	1	1	24	0
OTU_9	691	1434	0	311	1105	0	556	0	8	1	1153	1273	8	1	3	129	1060	1113	1048	0	1425	761	3	250	245	1263	983	3	689	729	0	984	1126	0	3	1	1000	486	2139	402	1518	0	259	40	0	846	849	302	0
OTU_10	121	123	163	1297	397	112	124	1698	101	0	117	153	92	1360	1506	397	40	397	381	91	125	992	51	25	196	153	913	800	304	74	0	909	116	66	50	787	1012	125	52	382	1389	65	28	10	457	207	206	334	878
OTU_11	0	763	209	1	11	29	0	0	1	1	1	0	2	0	14	1	189	12	396	3	754	60	10	0	11	0	1124	82	893	0	0	1120	1	50	12	77	3	2151	0	12	3	49	0	0	13279	11	395	36	4
OTU_12	257	382	1	3414	0	0	4749	2	12925	0	0	0	12893	0	0	3500	2	0	4	1	398	0	2049	1	7	0	0	65	0	2557	1	0	0	0	2090	67	1	66	2	33	0	0	1	2	0	346	132	0	0
OTU_13	0	33	37	29	34	1	3042	0	2	0	1	19	3	0	13	0	101	28	0	1465	31	4	61	1	42	23	1	2	5	3316	0	0	1	13002	63	2	9	0	5385	11	0	13018	1	0	3965	12	0	0	68
OTU_14	53	213	3	107	287	185	182	574	2	5980	1122	328	2	108	1218	59	62	290	81	23	216	42	106	52	102	329	147	86	284	39	1	152	1112	68	111	87	143	31	911	356	223	75	55	20	43	194	70	47	462
OTU_15	375	79	494	2452	37	0	3	99	2	24	0	1	2	259	2	3130	28	34	381	31	85	57	1569	278	3700	1	434	420	11	0	0	419	0	0	1565	423	587	40	1	463	3	0	283	285	0	46	210	977	1
OTU_16	17	92	18	39	46	449	39	355	24	0	292	1237	24	28	2007	8	46	53	12	211	104	53	6	5	17	1252	52	43	30	25	704	51	288	26	6	43	382	1	68	14	74	22	6	10	96	30	12	80	220
OTU_17	105	0	907	119	183	0	567	60	3	0	0	0	2	288	1	386	30	181	640	7	0	277	53	367	713	0	232	155	0	22	1	216	0	0	56	146	0	213	0	232	365	0	360	69	1242	45	993	598	0
OTU_18	0	408	23	10	19	373	207	45	1002	0	12	634	1004	234	344	2	4	21	8	174	407	440	5	13	64	624	4	18	2176	131	2185	5	9	1725	5	18	521	12	81	2	3	1733	16	3	343	45	24	48	394
OTU_19	99	1	1207	279	964	0	0	525	2	1	0	99	3	29	0	194	3	941	969	2	1	101	0	256	45	91	72	662	0	0	0	70	0	0	0	651	0	327	1	475	2	0	252	34	407	484	422	1079	0
OTU_20	131	16	3780	101	0	140	1	29	0	0	0	0	0	4	161	12	0	0	1	20	19	1	1209	105	84	0	31	18	88	1	264	34	0	0	1187	13	266	0	1	3	10	0	111	4	1	4	69	257	1529
OTU_21	21	792	370	247	2	0	0	3383	2979	0	737	0	3007	253	34	2	4098	2	1	808	796	236	0	1	269	0	498	22	369	4	2664	500	747	0	0	22	0	0	0	37	1	0	0	13	23	104	48	15	210
OTU_22	125	72	137	34	139	1	99	1	0	1	0	107	0	22	177	22	37	135	34	51	68	62	61	6	1	111	676	42	14	56	0	671	0	0	61	44	23	1	72	21	41	0	7	5	5	21	153	9	480
OTU_23	390	128	62	126	37	0	114	803	1	0	0	1142	1	67	1256	36	121	36	363	0	133	178	2	313	131	1158	233	119	198	60	0	236	0	65	2	127	84	97	176	56	668	65	290	12	19	598	298	99	0
OTU_24	325	0	312	2	0	0	144	1479	0	0	0	88	0	3	0	0	0	0	0	0	0	61	0	2	3	92	0	212	0	0	0	0	0	0	0	219	0	751	0	0	457	0	2	0	14	0	779	45	0
OTU_25	21	0	2	251	636	0	11	75	3	0	0	170	4	89	0	42	5	635	2	9	0	7216	673	0	53	176	159	135	67	1	10	165	0	1	685	131	1	510	0	3183	823	1	0	15	0	71	125	3773	0
OTU_26	174	4500	8	0	0	0	432	111	17	0	0	0	17	2	2	805	0	0	1	6	4473	0	3158	0	2	0	0	3	433	724	0	0	0	0	3139	2	599	0	0	0	724	0	0	1	7	274	0	480	1
OTU_27	343	13	283	637	10	1	48	120	4	2461	0	1	5	2889	0	732	9	10	27	487	12	83	408	33	172	1	362	856	267	46	0	365	0	0	407	885	18	720	0	537	285	0	37	45	78	36	313	2422	143
OTU_28	46	792	71	287	0	0	148	0	1	0	0	79	1	29	1	129	0	0	60	5	780	331	1	95	0	77	0	267	0	0	0	0	0	0	1	266	567	252	0	478	721	0	96	2	0	962	119	233	193
OTU_29	29	1221	67	152	91	0	69	29	1	0	0	0	2	145	0	168	2	90	64	132	1240	47	102	1	69	0	29	75	49	279	0	29	0	0	98	76	452	162	1613	16	120	0	1	56	57	68	23	47	0
OTU_30	8	67	26	10	18	0	5	234	0	0	1928	1984	0	12	44	15	722	17	35	9	61	26	24	1	18	2028	11	4	22	2	0	14	1893	15	25	5	0	3	88	6	42	14	1	2	121	130	21	145	0
OTU_31	214	2	461	201	0	2	72	23	0	35	4	0	0	1061	131	1103	17	0	8	14	2	521	488	1	57	0	80	542	11	2632	2276	91	5	0	496	516	1	95	1	453	346	0	2	36	1	229	48	166	67
OTU_32	0	1825	3332	598	0	0	0	0	0	0	0	0	0	12	1460	0	1	0	3	761	1827	0	726	130	587	0	0	0	715	0	0	0	0	0	726	0	1144	0	0	0	183	0	137	0	0	3	3	0	647
OTU_33	225	4	0	257	0	561	0	0	0	6	0	1	0	0	0	0	0	0	0	0	3	0	0	58	61	0	0	77	0	11	72	0	0	0	0	75	6	0	0	0	1	0	61	0	0	0	0	0	0
OTU_34	474	0	0	0	0	0	0	0	0	0	0	0	0	0	0	54	0	0	0	0	0	0	0	98	0	0	0	0	0	0	0	0	0	51	0	0	0	0	0	0	0	50	96	0	0	2	3	1251	1164
OTU_35	57	0	0	132	0	520	0	0	0	9	0	0	0	1	0	42	0	0	0	0	0	0	0	15	0	1	0	573	1876	0	16	0	0	0	0	571	0	0	0	590	361	0	16	2	2	3377	0	0	1
OTU_36	286	1459	318	219	150	0	459	257	4	1	368	332	4	853	81	642	1241	164	266	644	1482	246	75	33	198	331	141	268	95	166	105	145	361	495	75	268	217	725	748	166	800	488	32	82	243	283	958	343	185
OTU_37	156	2	204	11	318	0	39	0	0	0	0	0	0	65	0	14	401	322	70	0	1	0	39	256	277	0	25	25	1270	7	0	31	0	0	40	24	205	0	0	22	629	0	266	21	405	412	222	110	0
OTU_38	1	0	1350	598	773	3	0	0	2	0	0	874	1	886	0	668	0	782	1587	2	0	2	337	0	0	862	715	310	1170	1049	0	727	0	70	341	331	0	0	5408	1238	0	77	0	10	0	292	849	665	0
OTU_39	23	235	149	84	24	2	0	102	0	0	0	472	0	187	0	93	287	29	147	72	233	928	5	29	732	472	135	216	157	4	10	134	0	4	5	215	0	27	86	102	131	3	31	23	43	133	459	1017	1
OTU_40	345	33	0	13	8	0	157	264	1	0	0	0	1	128	2	508	14	10	278	1	32	0	0	0	135	0	0	825	0	0	2744	0	0	0	0	820	0	650	0	57	478	0	0	34	11	286	283	87	0
OTU_41	0	0	0	0	0	0	0	0	0	4505	0	0	0	0	0	0	2	0	0	0	0	0	0	0	0	0	2	2	0	0	0	2	0	0	0	2	0	0	0	0	0	0	0	0	0	0	0	0	0
OTU_42	143	286	182	192	120	576	186	10	0	4798	81	526	0	150	2	36	163	124	160	142	285	103	22	197	98	542	613	164	164	147	2	624	72	0	25	169	1540	119	1517	85	659	0	204	19	36	505	337	49	991
OTU_43	506	0	43	213	0	0	0	1	1	1	0	0	1	29	0	61	178	0	514	17	0	97	0	59	40	0	323	226	0	0	0	325	0	0	0	215	0	135	0	150	0	0	60	15	2	140	1102	34	0
OTU_44	3	0	0	1	0	0	0	1	1	0	0	0	1	2	1	106	0	1	356	3	0	0	0	42	0	0	3	0	0	0	0	3	0	0	0	0	0	0	0	333	311	0	46	28	90	513	285	55	0
OTU_45	105	107	132	69	130	15	144	113	1	157	7	297	1	89	178	245	7	119	146	135	99	260	106	161	328	296	365	323	326	171	501	380	6	195	107	304	44	68	269	357	162	205	152	50	33	155	209	209	26
OTU_46	16	24	93	39	208	24	281	70	843	4404	63	27	858	155	2950	26	111	209	14	7	22	39	24	26	136	27	17	45	195	34	0	19	69	100	24	45	273	96	729	61	67	101	25	8	16	24	76	17	869
OTU_47	78	0	0	0	4	0	41	0	0	0	0	1	0	0	0	0	1335	5	42	21	0	0	0	0	15	0	32	0	1	0	0	28	0	0	0	0	0	0	0	3	0	0	0	0	38	162	30	0	463
OTU_48	0	0	0	0	0	0	0	0	1	0	0	0	1	1	0	40	1	0	2	612	0	0	257	4	0	0	1	0	1926	0	0	1	0	0	263	0	0	0	0	0	0	0	4	0	16	0	0	1	0
OTU_49	0	0	0	0	0	0	0	0	0	0	0	0	0	0	0	0	0	0	0	0	0	0	0	0	0	0	0	0	0	0	0	0	0	0	0	0	0	0	0	0	0	0	0	0	0	0	0	0	0
OTU_50	184	0	23	305	915	1	0	0	1	0	0	0	1	1	0	0	1680	881	986	0	0	0	1	35	0	0	0	45	0	0	0	0	0	0	1	49	0	0	0	0	0	0	35	3	3	224	0	24	0
OTU_51	137	1	184	153	2	0	206	1	0	0	2	2	0	107	57	45	7	1	168	363	2	263	14	6	118	1	42	50	0	1	3	42	2	0	15	54	0	58	0	120	469	0	6	3	0	66	49	170	7
OTU_52	11	0	4	0	0	0	0	0	1	1	0	0	1	22	1	26	0	0	129	0	0	18	32	1	4	0	14	0	8	1	69	14	0	0	33	0	0	0	0	1	261	0	1	3	0	1	0	46	237
OTU_53	0	0	0	0	0	8	0	1	78	0	0	0	77	1	2	0	0	0	2	0	0	0	1	0	0	0	0	0	0	0	4	0	0	0	1	0	14	1	0	0	0	0	0	0	0	0	2	0	0
OTU_54	17	39	13	23	185	1	17	434	0	0	18	654	0	15	2	4	46	188	204	0	44	95	68	5	29	651	32	27	59	24	0	26	22	0	71	28	0	8	0	2	91	0	6	0	0	183	59	23	181
OTU_55	15	39	868	57	0	0	0	1	0	0	0	57	0	152	0	78	22	0	4	4	38	159	35	411	0	59	213	36	1	104	0	212	0	0	32	30	32	15	0	103	132	0	420	34	3	291	0	633	0
OTU_56	0	0	453	0	262	0	0	1	0	0	2	0	0	0	0	0	37	263	10	0	0	0	2	1675	0	0	0	0	1	0	0	0	2	0	2	0	0	0	0	0	0	0	1662	745	30	0	0	0	0
OTU_57	31	0	68	40	35	1	1673	61	0	0	0	0	0	12	0	68	13	36	0	0	0	293	0	0	75	0	53	45	0	12	0	52	0	0	0	46	0	72	0	109	120	0	0	8	0	32	113	83	0
OTU_58	150	10	51	61	1	3	208	0	0	0	0	212	0	27	547	56	108	1	23	0	6	58	168	76	5	214	42	182	228	159	0	38	0	214	166	186	2114	17	1047	53	782	217	81	15	43	59	63	118	0
OTU_59	451	2	147	115	4	0	14	292	1	0	0	0	1	5	0	18	1603	4	1236	0	2	83	0	17	36	0	204	181	0	0	0	196	0	0	0	187	0	57	0	556	172	0	16	12	0	1072	731	115	13
OTU_60	31	148	72	25	70	40	48	426	0	0	0	70	0	43	9	49	156	70	17	62	142	61	35	28	59	62	98	22	57	44	0	93	0	0	34	18	22	64	0	39	68	0	32	2	49	71	86	130	0
OTU_61	399	0	1	97	1	0	0	5	1	1	0	0	1	0	0	48	0	1	0	1	0	220	0	0	1	0	0	1	0	0	0	0	0	1	0	1	0	0	0	0	289	0	0	40	0	0	13	70	0
OTU_62	53	0	0	442	0	251	0	8	0	8	0	0	0	1	0	26	0	0	0	132	0	0	0	1	67	0	0	200	670	12	37	0	0	0	0	200	0	15	0	78	65	0	1	5	0	278	0	0	0
OTU_63	3	96	10	1	38	0	14	118	0	1	32	318	0	29	211	4	32	38	6	220	98	38	75	44	18	312	15	11	134	53	652	15	36	0	76	13	190	0	65	2	45	0	45	4	1	19	15	48	100
OTU_64	0	565	63	1	0	0	0	0	3	0	0	0	2	231	0	3	2	0	7	0	575	60	12	69	0	0	97	127	0	0	0	85	0	0	9	126	0	0	0	43	171	0	68	70	0	42	0	0	261
OTU_65	30	0	210	92	55	0	30	0	1	0	0	0	1	25	0	21	10	64	43	0	0	164	0	50	54	0	91	195	0	0	0	89	0	0	0	203	0	53	0	29	245	0	44	6	2	57	80	99	0
OTU_66	51	147	41	1	6	1	65	11	1	0	0	0	1	118	0	48	3	11	72	0	146	159	71	64	176	0	29	36	79	3	0	30	0	0	69	34	0	33	0	62	405	0	68	24	0	30	29	218	0
OTU_67	134	1	137	70	0	0	69	0	0	0	0	0	1	56	0	44	4	0	135	1	1	60	0	35	52	0	201	85	0	0	0	188	0	0	0	91	0	51	0	230	313	0	33	11	0	43	418	15	0
OTU_68	0	0	0	0	0	0	0	0	0	0	0	0	0	0	0	0	0	0	0	0	0	0	0	0	0	0	0	0	0	0	3	0	0	0	0	0	1	0	0	0	0	0	0	0	0	0	0	0	0
OTU_69	17	2	1	61	3	938	376	2	3430	751	191	0	3447	0	447	200	1	4	5	56	3	0	12	2	31	0	5	129	104	2	1656	5	198	5	10	138	2	27	0	70	7	4	3	3	0	15	11	3	0
OTU_70	207	0	0	0	0	0	0	1	0	0	0	0	0	1	0	0	131	0	4540	0	0	73	0	0	0	0	0	0	0	0	0	0	0	0	0	0	0	0	0	6	0	0	0	0	0	0	0	9	0
OTU_71	0	0	128	44	0	0	65	0	0	0	0	0	0	0	0	1	0	0	0	0	0	154	0	0	88	0	218	0	0	13	0	211	0	0	0	0	0	0	0	261	0	0	0	2	195	269	137	0	1
OTU_72	19	96	18	22	27	1	62	0	1	0	112	22	0	31	189	32	303	37	52	0	104	30	40	0	30	23	278	21	1	6	0	276	112	93	38	24	0	45	0	80	140	103	0	6	4	214	366	125	82
OTU_73	0	1	0	1	0	0	0	1077	0	0	0	0	0	0	0	0	4	0	0	797	1	0	256	8	45	0	0	0	45	0	0	0	0	0	250	0	1	10	0	0	18	0	9	0	0	0	0	15	0
OTU_74	64	3	21	53	0	0	14	368	0	0	0	13	0	24	0	13	378	0	99	1	1	40	0	14	1	12	245	52	1	3	0	250	0	12	0	49	90	109	0	88	230	12	15	6	2	214	114	19	0
OTU_75	22	12	67	5	46	0	26	0	0	0	0	0	0	1	2	18	0	53	8	56	13	96	34	26	7	0	24	0	27	0	262	22	0	0	32	0	0	40	0	169	184	0	28	0	0	1	92	1	13
OTU_76	9	0	1	10	0	0	1	694	1	0	0	0	1	0	27	0	0	0	9	153	0	0	0	2	0	0	2	0	5	0	1003	2	0	0	0	1	2	8	0	0	0	0	3	0	0	0	19	0	0
OTU_77	21	52	9	7	12	0	122	43	0	697	1	101	0	60	0	11	8	12	16	101	48	44	11	15	67	102	7	54	91	44	438	8	1	280	12	53	4	44	214	53	52	285	16	23	45	34	47	46	1
OTU_78	0	6	12	4	2	0	66	22	177	0	46	69	165	25	53	1	4	1	55	101	4	0	2	5	0	65	1	1	26	4	602	1	49	155	2	2	41	0	183	2	5	154	4	0	19	0	3	0	8
OTU_79	0	0	0	1	0	0	0	0	0	0	0	0	0	71	0	0	0	0	0	469	0	0	62	0	0	0	0	0	20	361	0	0	0	0	59	0	0	0	0	0	167	0	0	0	433	0	0	0	0
OTU_80	61	0	1	47	119	0	93	0	1	0	0	0	1	20	0	12	73	112	3	0	0	0	0	19	0	0	361	0	0	2	0	354	0	0	0	0	0	0	0	250	0	0	20	1	0	706	144	0	0
OTU_81	2	0	0	0	0	0	0	0	0	0	0	0	0	0	0	0	0	0	0	0	0	302	0	21	0	0	128	0	0	0	0	131	0	0	0	0	0	0	0	0	114	0	18	0	4	0	4	96	0
OTU_82	0	1	0	16	78	0	0	335	1	0	0	0	1	4	0	21	0	81	96	136	2	32	0	0	0	0	500	51	0	0	7	519	0	0	0	47	0	0	1	122	24	0	0	6	0	0	0	399	0
OTU_83	0	0	0	0	0	0	0	0	0	0	0	0	0	0	0	0	0	0	0	0	0	0	0	1	0	0	0	0	0	0	0	0	0	0	0	0	2	0	0	0	0	0	1	0	0	0	0	0	0
OTU_84	0	0	18	53	0	0	0	0	0	1	0	0	0	9	0	0	0	0	0	0	0	1	0	161	87	0	0	0	0	0	0	0	0	0	0	0	0	0	0	361	0	0	157	0	0	48	61	107	0
OTU_85	0	0	340	0	0	0	0	0	0	0	0	0	0	329	0	0	0	0	0	0	0	0	0	1	0	0	0	288	0	0	0	0	0	0	0	275	0	0	0	0	0	0	1	0	142	0	0	0	0
OTU_86	1	0	0	23	0	0	0	0	0	0	0	0	0	0	0	0	682	0	108	0	0	1	0	0	0	1	0	2	0	0	0	0	0	0	0	1	0	0	0	8	0	0	0	0	0	99	1	91	0
OTU_87	0	0	0	0	0	0	0	0	0	0	0	0	0	0	0	0	1	0	0	0	0	0	0	0	0	0	0	0	0	0	0	0	0	0	0	0	0	0	0	0	0	0	0	0	0	0	0	0	0
OTU_88	36	0	0	0	0	0	2	0	0	0	0	0	0	8	0	24	0	0	10	3	0	0	0	0	2	0	160	0	0	0	0	148	0	0	0	0	0	1	0	0	270	0	0	0	0	1	30	3	0
OTU_89	92	0	0	0	0	0	0	0	21	0	0	0	23	0	0	0	0	0	0	0	0	0	0	0	0	0	0	4	0	0	0	0	0	1	0	4	0	0	0	0	0	1	0	2762	0	0	0	0	0
OTU_90	91	0	26	209	8	0	1	0	1	0	0	1	1	4	0	2	75	10	161	0	0	229	1	3	13	1	322	34	0	0	0	327	0	0	1	32	0	21	0	55	154	0	3	3	0	106	414	113	0
OTU_91	0	0	0	0	0	0	0	0	0	0	0	0	0	0	0	0	0	0	0	0	0	0	0	0	0	0	0	0	0	0	0	0	0	0	0	0	0	0	0	0	0	0	0	0	1282	0	0	0	0
OTU_92	36	0	0	0	0	1	41	365	0	0	0	0	0	0	0	0	0	0	262	0	0	0	8	0	1	0	0	0	0	0	0	0	0	0	7	0	0	0	0	0	488	0	0	85	0	0	93	0	0
OTU_93	41	0	3	436	9	0	22	19	0	0	0	0	0	205	0	3	3	9	46	0	0	14	14	13	0	0	38	0	5	0	0	37	0	0	14	0	0	1	0	16	74	0	12	4	0	4	31	6	0
OTU_94	73	0	0	52	0	0	0	0	1	0	0	0	1	0	0	0	408	0	3	0	0	0	0	0	0	0	74	0	0	0	0	71	0	0	0	0	0	0	0	8	0	0	0	0	0	73	44	0	0
OTU_95	11	7	53	3	0	202	287	175	0	0	116	0	0	308	52	22	1	0	0	94	5	212	1	8	32	0	3	23	197	9	117	4	120	85	1	26	68	26	391	50	211	92	7	0	70	36	16	19	24
OTU_96	0	0	0	0	0	0	0	0	0	0	0	0	0	0	0	0	0	0	0	2	0	0	0	0	0	0	260	0	0	0	0	265	0	0	0	0	0	0	0	31	0	0	0	0	0	0	0	0	0
OTU_97	0	0	0	0	0	0	0	0	0	0	0	0	0	0	0	0	0	0	0	0	0	0	0	0	0	0	0	0	0	1	0	0	0	0	0	0	0	0	0	0	0	0	0	0	0	0	0	0	0
OTU_98	88	13	28	46	2	185	45	3	55	183	2	11	48	12	6	114	3	1	6	36	10	36	142	18	16	10	378	435	419	1	35	375	4	26	139	457	5	116	0	388	201	22	19	12	612	66	180	103	5
OTU_99	102	0	48	11	0	0	0	0	0	0	0	0	0	0	0	0	95	0	0	0	0	29	0	1	0	0	205	0	0	1	0	196	0	0	0	0	0	1	0	44	0	0	1	2	0	137	395	1	0
OTU_100	37	0	26	303	5	0	0	0	0	0	0	0	0	0	1	15	10	5	1	0	0	155	0	2	1	0	0	0	0	0	0	0	0	0	0	0	0	0	0	280	35	0	2	0	0	112	179	58	0
OTU_101	0	0	0	0	0	0	0	0	0	0	0	0	0	0	0	0	2	0	144	0	0	0	0	0	0	0	0	0	0	0	0	0	0	0	0	0	0	0	0	0	0	0	0	0	0	0	25	0	0
OTU_102	15	21	94	6	16	0	38	26	0	0	0	0	0	56	0	84	0	16	11	0	23	4	69	157	26	0	39	16	569	0	0	36	0	0	67	16	0	78	0	72	38	0	159	28	0	31	42	15	1
OTU_103	7	84	16	18	9	1	14	1582	1	0	153	288	1	9	35	2	64	6	1	158	82	19	2	3	4	283	220	0	2	4	66	217	161	0	2	0	13	1	29	2	12	0	2	0	0	15	4	2	18
OTU_104	0	2	0	11	0	0	0	0	0	0	0	116	0	27	0	39	0	0	1	0	2	6	78	0	1	121	0	10	0	26	0	0	0	0	76	11	1276	15	1	31	131	0	0	0	0	26	19	14	0
OTU_105	1	0	0	1	1	0	0	0	0	0	0	0	0	5	142	3	0	1	0	0	0	0	0	3	103	0	0	0	0	0	0	0	0	840	0	0	0	0	0	0	0	828	4	0	0	0	0	73	0
OTU_106	2	0	13	4	0	0	0	44	0	0	0	0	0	1	0	1	5	0	96	0	0	4	0	0	0	0	4	10	0	0	0	3	0	0	0	7	0	0	0	7	1	0	0	0	0	19	36	10	0
OTU_107	0	0	1	1	0	0	20	23	30	0	0	0	29	28	31	9	37	0	52	1	0	24	0	0	2	0	28	0	20	0	9	25	1	182	0	0	13	30	0	74	3	165	0	38	5	32	22	104	0
OTU_108	42	0	43	6	3	0	0	1	0	0	83	11	0	10	2	63	9	3	28	24	0	17	4	1	0	9	0	12	1	0	1	0	88	0	4	10	5	1	0	150	227	0	1	0	0	13	54	1	213
OTU_109	0	0	0	0	248	1086	0	0	0	0	0	0	0	1	0	0	0	253	0	1	0	0	0	0	0	0	0	0	0	0	0	0	0	0	0	0	437	0	0	0	0	0	0	0	0	0	0	0	0
OTU_110	3	0	0	25	0	58	0	0	0	4	0	0	0	0	0	1	0	0	0	0	0	0	0	29	0	0	0	26	0	0	7	0	0	0	0	26	0	0	0	0	1	0	30	2	0	160	0	0	0
OTU_111	4	74	7	2	16	0	23	14	0	0	41	27	0	13	3	0	6	14	11	0	84	42	0	1	98	26	37	35	8	39	0	42	39	0	0	36	0	10	0	4	74	0	2	5	3	53	2	13	159
OTU_112	58	0	21	27	0	0	17	0	0	0	0	0	0	56	0	74	28	0	98	1	0	61	21	27	32	0	118	137	0	0	0	124	0	0	22	133	0	60	0	138	98	0	28	14	13	10	219	0	0
OTU_113	0	0	0	0	0	4	1	0	49	15	2	22	47	0	0	0	0	0	9	0	0	1	1	6	2	23	0	1	0	0	0	0	2	1	1	1	0	21	1	0	0	1	4	0	0	0	0	0	48
OTU_114	4	5	3	16	4	0	87	499	0	0	25	245	0	1	1	0	1295	5	4	4	5	14	2	1	0	241	6	20	0	1	0	6	25	0	2	20	0	1	14	5	0	0	0	0	30	194	8	127	43
OTU_115	6	2	0	0	0	0	35	12	47	3	1	0	46	43	1	0	39	0	0	2	2	9	0	0	2	0	19	0	2	0	7	19	1	54	0	0	6	0	0	201	1	58	0	30	2	115	0	19	0
OTU_116	0	0	0	11	0	0	0	3	0	0	0	0	0	355	0	33	0	0	53	0	0	0	0	0	1	0	87	1	0	0	289	92	0	0	0	1	0	0	0	0	41	0	0	12	0	0	18	185	0
OTU_117	409	0	0	16	0	0	0	0	0	0	0	0	0	104	0	5	0	0	0	3	0	0	0	0	0	0	24	0	0	0	0	26	0	0	0	0	0	0	0	0	0	1	0	2	0	1	150	29	0
OTU_118	0	0	0	0	0	0	0	0	0	0	0	0	0	0	0	0	0	0	0	84	0	0	0	0	29	0	0	0	21	0	0	0	0	0	0	0	0	0	0	0	0	0	0	0	0	0	0	534	0
OTU_119	15	0	15	7	0	0	0	9	0	0	0	7	0	0	0	20	1	0	7	2	0	17	0	0	20	8	42	32	0	0	0	43	0	0	0	35	0	0	0	17	20	0	0	4	8	36	7	66	0
OTU_120	48	6	15	74	1	1	0	1	0	0	0	0	0	4	0	51	40	1	42	0	5	0	0	0	2	0	58	26	0	7	0	62	0	0	0	22	109	0	32	62	642	0	0	1	22	180	359	127	0
OTU_121	17	5	0	20	0	4	6	19	6	26	1	7	3	1	0	9	10	0	4	0	5	5	14	0	5	6	69	52	39	0	4	65	0	7	13	56	0	29	0	60	30	8	1	4	0	63	90	20	0
OTU_122	0	0	0	0	0	0	0	0	0	0	0	0	0	0	0	0	0	0	0	0	0	0	0	0	0	0	0	0	0	0	0	0	0	0	0	0	0	0	0	0	0	0	0	0	294	0	0	0	0
OTU_123	11	0	13	10	8	44	0	97	0	18	16	77	0	15	30	12	0	6	9	5	0	42	2	6	0	69	26	10	14	3	39	21	13	9	3	11	0	0	39	2	57	9	5	0	0	12	1	0	27
OTU_124	0	0	0	0	0	0	0	0	0	0	0	0	0	0	0	0	0	0	62	0	0	136	0	0	0	0	0	0	0	0	0	0	0	0	0	0	0	0	0	0	0	0	0	0	0	0	0	0	0
OTU_125	0	0	0	0	0	0	0	193	0	0	0	0	0	0	0	0	0	0	1	0	0	0	0	0	0	0	0	2	0	0	0	0	0	0	0	2	0	0	0	1	1	0	0	0	0	18	4	0	0
OTU_126	6	0	2	1	3	0	0	17	0	0	0	0	0	0	0	0	0	3	0	0	0	2	0	0	0	0	236	0	0	0	0	250	0	0	0	0	0	0	0	2	87	0	1	0	120	0	20	0	0
OTU_127	0	0	0	0	0	0	0	0	0	0	0	0	0	0	0	0	0	0	0	0	0	0	0	0	0	0	0	0	0	0	0	0	0	0	0	0	0	0	0	0	0	0	0	0	0	0	0	0	0
OTU_128	0	765	0	0	26	0	0	0	0	0	0	0	0	0	0	0	0	26	0	4	757	0	0	0	0	0	0	0	0	0	0	0	0	0	0	0	0	0	0	0	0	0	0	0	0	0	0	0	0
OTU_129	0	0	1	0	0	0	0	0	0	1	0	0	0	0	0	0	0	0	0	0	0	0	0	0	0	0	0	0	0	0	0	0	0	0	0	0	0	0	0	0	0	0	0	0	0	4	0	0	0
OTU_130	91	0	0	0	0	0	0	114	0	0	1	0	0	0	0	1	13	0	511	0	0	0	0	0	0	0	438	0	0	0	0	452	0	0	0	0	0	6	0	91	2	0	0	3	0	235	78	0	0
OTU_131	141	0	0	0	0	0	0	1	0	0	0	0	0	0	0	0	0	0	0	0	0	0	0	0	0	0	0	0	0	0	0	0	0	0	0	0	0	0	0	0	0	0	0	0	0	0	0	0	0
OTU_132	3	0	36	5	19	1	0	0	0	0	0	0	0	2	0	64	0	25	15	36	0	7	24	4	35	0	13	0	0	0	0	11	0	0	27	0	0	14	0	10	106	0	5	0	0	5	18	7	0
OTU_133	0	0	0	0	0	0	0	0	0	0	0	0	0	0	0	0	0	0	0	709	0	0	0	0	0	0	0	0	0	0	0	0	0	0	0	0	0	0	0	0	0	0	0	0	0	0	0	0	0
OTU_134	0	0	0	21	0	7	0	0	0	0	0	0	0	0	0	0	0	0	0	0	0	0	0	0	0	0	0	0	0	0	2	0	0	0	0	0	0	0	0	5	11	0	0	0	0	42	27	0	0
OTU_135	53	0	0	213	0	0	161	0	0	0	0	0	0	60	0	0	0	0	0	0	0	38	0	33	0	0	0	158	0	398	0	0	0	0	0	162	0	0	0	141	0	0	31	9	15	174	0	41	0
OTU_136	6	0	0	28	29	0	401	0	0	0	0	0	0	0	0	14	14	31	25	0	0	1	0	5	1	0	305	0	0	0	0	299	0	0	0	0	0	0	0	123	0	0	5	1	18	0	184	1	0
OTU_137	124	0	0	14	63	0	0	67	2	0	0	0	2	627	0	70	0	57	125	0	0	3	0	2	46	0	0	49	0	0	0	0	0	0	0	53	0	0	0	62	62	0	3	18	0	12	38	92	0
OTU_138	268	0	0	108	0	0	0	1	0	0	0	0	0	1	1	2	1328	0	587	0	0	0	29	0	0	0	0	74	0	0	0	0	0	0	32	66	0	0	0	232	0	0	0	18	0	0	350	106	0
OTU_139	0	0	0	0	0	0	0	0	0	0	0	0	0	0	0	0	0	0	0	0	0	0	0	0	1	0	0	0	0	0	0	0	0	0	0	0	1	0	0	0	0	0	0	0	0	0	0	0	0
OTU_140	69	0	0	19	0	0	8	0	0	0	0	0	2	0	0	1	17	0	18	0	0	15	1	12	0	0	1	0	0	0	0	2	0	0	1	0	0	0	0	41	0	0	10	0	0	198	24	3	0
OTU_141	2	0	0	23	0	0	0	332	0	0	0	0	0	0	0	0	0	0	0	49	0	0	0	26	3	0	0	0	6	0	0	0	0	0	0	0	0	1	0	0	341	0	29	4	0	0	0	550	23
OTU_142	0	330	0	0	92	0	43	68	0	0	0	0	0	0	0	0	0	86	371	0	332	0	0	0	58	0	0	0	0	0	0	0	0	0	0	0	0	0	0	0	0	0	0	0	0	0	345	0	0
OTU_143	0	0	10	0	0	0	0	0	0	0	0	0	0	0	0	0	0	0	0	0	0	0	0	1	0	0	0	0	0	0	0	0	0	0	0	0	185	0	0	0	0	0	1	0	0	0	167	0	0
OTU_144	0	2	0	1	0	0	0	7	0	0	12	247	0	16	2	0	35	0	9	12	1	1	0	0	83	233	19	0	2	0	2	17	14	0	0	0	5	0	0	28	14	0	0	0	0	0	0	0	4
OTU_145	15	1	18	10	0	0	0	0	0	0	0	0	0	2	0	2	1	0	57	0	1	71	0	14	1	0	0	26	0	0	0	0	0	0	0	24	0	0	0	8	31	0	14	4	0	61	24	4	0
OTU_146	0	0	0	0	0	0	0	0	0	0	0	0	0	0	0	0	0	0	0	0	0	0	0	0	0	0	0	0	0	0	0	0	0	1	0	0	1	0	0	1	0	1	0	0	0	0	0	0	0
OTU_147	0	0	0	10	0	0	0	0	0	0	0	0	0	0	0	0	0	0	0	0	0	0	0	4	0	0	0	0	0	0	0	0	0	0	0	0	0	0	0	0	0	0	4	0	0	0	0	0	0
OTU_148	16	0	2	2	54	0	0	2	0	0	0	1	0	0	0	0	0	50	0	0	0	0	0	0	0	1	621	0	0	0	0	606	0	0	0	0	4	7	0	39	44	0	0	0	0	0	0	0	0
OTU_149	18	0	49	14	2	0	1	69	0	0	0	12	0	0	0	1	0	3	0	0	0	10	0	20	49	10	9	4	7	3	0	8	0	0	0	4	0	0	0	0	7	0	22	4	31	14	4	136	8
OTU_150	0	0	1	0	1	0	0	0	0	0	0	0	0	0	0	0	22	1	89	0	0	0	0	0	0	0	0	0	0	0	0	0	0	0	0	0	0	0	0	27	0	0	0	0	0	1	70	0	0
OTU_151	1	2	17	3	0	3	262	0	4	0	0	0	3	0	0	134	1	0	1	0	1	0	9	1	0	0	18	4	37	0	64	17	0	0	8	4	6	271	0	426	6	0	1	2	2	2	2	34	0
OTU_152	0	57	0	85	6	0	0	0	0	0	0	0	0	1	20	11	0	4	0	0	68	13	10	0	0	0	10	0	0	65	0	10	0	0	11	0	7	0	0	4	0	0	0	0	0	0	0	3	0
OTU_153	23	0	46	42	10	0	22	51	0	0	0	0	0	6	0	13	52	10	20	2	0	69	0	0	42	0	180	132	0	0	1	177	0	0	0	129	0	18	0	30	200	0	0	5	0	46	188	87	0
OTU_154	12	0	24	12	0	0	0	2	1	0	0	0	1	5	0	12	1	0	16	0	0	9	9	0	6	0	27	29	0	0	0	27	0	0	10	34	0	55	0	45	51	0	0	7	0	20	63	0	0
OTU_155	10	0	0	5	0	172	0	1	0	0	0	0	0	0	0	0	0	0	0	0	0	0	0	31	2	0	0	6	0	12	0	0	0	0	0	7	0	0	0	4	1	0	29	2	0	9	0	0	0
OTU_156	0	0	0	0	0	0	0	0	0	0	0	0	0	0	0	0	0	0	0	0	0	0	0	0	0	0	0	0	0	0	0	0	0	0	0	0	0	0	0	0	0	0	0	0	0	0	0	0	0
OTU_157	65	0	0	0	0	0	0	0	0	0	0	0	0	0	0	0	0	0	0	0	0	0	0	0	0	0	0	0	0	0	0	0	0	0	0	0	0	0	0	0	0	0	0	0	0	0	0	0	0
OTU_158	0	6	1	0	1	0	6	43	0	0	10	35	0	1	15	1	23	1	2	67	7	6	3	0	0	41	49	11	7	2	0	49	10	20	3	11	0	0	25	0	9	20	0	0	9	7	0	13	55
OTU_159	36	0	0	324	0	0	0	0	1	0	0	0	0	2	0	0	1	0	0	1	0	56	0	0	0	0	0	0	0	0	0	0	0	0	0	0	0	0	0	3	42	0	0	22	1	5	19	28	1
OTU_160	21	2	0	8	0	0	0	0	0	0	0	0	0	4	0	2	1	0	25	0	3	0	0	0	3	0	14	74	0	0	0	14	0	0	0	74	0	0	3	37	47	0	0	22	0	25	56	1	0
OTU_161	15	0	10	24	17	0	0	474	0	0	0	2	0	21	0	5	0	16	51	0	0	5	2	1	3	1	0	42	0	1	0	0	0	0	2	43	0	0	0	1	299	0	1	4	0	64	110	89	0
OTU_162	0	0	0	0	0	80	0	0	1	0	0	0	1	0	0	0	0	0	0	0	0	0	0	0	0	0	0	0	0	0	1	0	0	0	0	0	2	0	0	0	0	0	0	0	0	0	0	0	0
OTU_163	0	0	0	0	0	0	0	0	0	0	0	0	0	0	0	0	13	0	0	0	0	0	0	0	0	0	0	0	0	0	0	0	0	0	0	0	0	0	0	0	0	0	0	0	0	0	0	0	0
OTU_164	0	0	0	0	0	0	0	0	0	0	0	0	0	0	0	0	0	0	0	0	0	0	0	0	0	0	0	0	0	0	0	0	0	0	0	0	0	0	0	0	0	0	0	2	0	1	0	1	0
OTU_165	55	289	7	23	5	132	1	18	0	0	0	0	0	46	0	31	5	5	46	0	289	17	6	7	128	0	7	5	0	0	0	7	0	0	7	2	0	9	0	7	21	0	6	3	0	2	34	8	0
OTU_166	25	235	0	29	0	0	0	0	0	0	0	0	0	0	0	0	17	0	4	0	241	0	0	0	0	0	0	8	0	0	0	0	0	0	0	9	0	0	0	11	0	0	0	0	0	0	50	6	0
OTU_167	19	33	91	17	12	0	75	30	0	0	1	1	0	85	50	35	6	13	7	4	32	9	8	31	32	2	9	9	38	20	0	9	1	0	7	10	0	118	122	17	120	0	29	17	9	16	15	36	74
OTU_168	0	6	6	1	6	0	1	3	0	0	0	3	0	7	0	4	2	5	89	156	7	14	2	80	6	2	7	3	2	2	0	7	0	0	2	4	0	2	91	3	6	0	81	3	0	0	1	1	0
OTU_169	0	0	0	0	0	0	0	0	0	0	0	0	0	0	0	0	1	0	0	0	0	0	0	0	0	0	0	0	0	0	0	0	0	0	0	0	0	0	0	0	52	0	0	0	0	0	84	0	0
OTU_170	6	0	18	2	0	0	0	5	0	0	0	0	0	10	0	11	16	0	21	0	1	0	0	18	15	0	6	14	0	0	0	5	0	0	0	15	0	6	2	9	0	0	20	1	3	11	11	73	0
OTU_171	0	0	0	0	0	0	0	0	0	0	0	0	0	0	0	0	0	0	0	0	0	0	0	0	0	0	28	0	0	0	0	27	0	0	0	0	0	0	0	0	0	0	0	0	0	0	0	0	0
OTU_172	0	22	0	0	0	0	0	195	0	0	0	4	0	1	6	0	0	0	0	9	21	0	5	0	0	3	0	3	585	11	0	0	0	0	5	4	0	0	6	0	0	0	0	0	0	1	0	0	127
OTU_173	0	0	0	0	0	0	0	0	0	0	0	0	0	0	1	82	0	0	0	0	0	0	241	0	196	0	0	0	0	0	0	0	0	0	235	0	1	0	0	0	0	0	0	331	0	2	0	0	0
OTU_174	7	14	11	1	1	0	14	42	4	0	39	173	5	8	15	1	24	1	10	51	11	4	11	0	31	180	26	1	2	7	67	24	42	72	15	2	20	5	15	2	13	75	0	0	1	0	1	15	16
OTU_175	9	0	4	4	7	0	4	0	0	0	67	62	0	1	0	2	3	8	33	0	0	0	0	0	1	56	5	0	0	0	0	5	73	0	0	0	0	0	0	3	4	0	0	0	3	21	3	3	0
OTU_176	11	0	0	0	0	0	0	3	0	0	0	0	0	0	0	4	0	0	0	0	0	0	0	1	0	0	43	0	0	0	0	42	0	0	0	0	0	0	0	94	0	0	0	0	0	0	6	25	0
OTU_177	0	0	0	3	0	29	0	0	76	0	0	0	73	1	0	0	0	0	0	0	0	1	10	0	0	0	16	3	116	1	0	16	0	0	12	3	0	6	0	61	0	0	0	0	6	2	3	5	0
OTU_178	17	0	34	9	0	0	19	0	0	0	0	20	0	15	16	0	0	0	36	0	0	68	0	12	8	21	37	57	0	18	0	37	0	0	0	53	0	7	0	37	197	0	9	2	1	88	89	28	162
OTU_179	0	0	0	0	7	0	0	15	17	0	80	37	16	8	50	0	2	8	0	21	0	9	0	0	8	43	9	0	0	0	7	9	90	0	0	0	0	5	0	18	2	0	0	1	4	9	3	17	1
OTU_180	2	6	0	0	0	0	0	59	0	0	72	14	0	5	0	0	1	0	11	0	5	3	0	4	6	17	8	6	5	0	0	8	84	0	0	3	0	0	0	0	6	0	3	0	3	3	3	2	0
OTU_181	0	82	0	10	12	0	18	0	0	0	0	0	0	0	0	5	0	13	0	0	80	0	0	0	0	0	16	0	0	0	0	19	0	0	0	0	5	0	19	3	86	0	0	1	0	6	0	0	0
OTU_182	200	0	0	0	0	0	0	0	0	0	0	0	0	0	0	0	0	0	0	0	0	0	0	0	0	0	0	0	0	0	0	0	0	0	0	0	0	0	0	0	0	0	0	0	0	0	198	0	0
OTU_183	0	85	33	2	0	0	0	0	0	0	0	23	0	0	0	1	0	0	0	29	83	6	28	7	9	29	0	0	147	0	0	0	0	0	32	0	0	5	0	0	26	0	6	4	0	2	0	20	0
OTU_184	2	0	0	37	0	0	1	184	0	0	0	0	0	0	0	0	194	1	3	95	0	0	0	0	0	0	1	0	1	0	59	1	0	0	0	0	0	0	0	0	1	0	0	0	0	0	0	0	0
OTU_185	0	0	0	0	1	0	2	0	0	0	274	0	0	0	0	0	16	1	2	0	0	12	0	0	0	0	0	0	0	0	0	0	264	0	0	0	0	0	0	1	4	0	0	0	0	6	0	0	0
OTU_186	7	5	30	2	18	72	40	12	0	0	0	90	0	10	9	9	3	17	81	13	4	48	15	89	115	97	19	14	19	20	0	18	0	70	15	14	0	12	40	32	42	75	87	5	2	23	20	28	90
OTU_187	0	0	0	0	0	0	0	0	0	0	0	0	0	0	0	0	0	0	0	0	0	0	0	1	0	0	0	0	0	0	0	0	0	0	0	0	0	0	0	54	0	0	1	0	0	0	0	0	0
OTU_188	0	0	0	0	0	0	6	0	0	0	0	0	0	0	0	0	0	0	1	0	0	0	1	0	0	0	6	0	0	0	0	6	0	0	1	0	0	0	25	3	2	0	0	0	0	1	2	2	0
OTU_189	5	0	0	0	0	0	1	0	0	0	0	0	0	0	0	0	0	0	0	19	0	0	0	0	3	0	0	0	3	0	18	0	0	1	0	0	12	1	0	0	0	1	0	0	0	0	0	0	0
OTU_190	0	0	0	0	0	298	0	0	0	0	386	0	0	0	0	0	0	0	0	7	0	0	0	0	0	0	0	0	0	0	0	0	368	0	0	0	0	0	0	0	0	0	0	0	0	0	21	0	52
OTU_191	59	0	0	0	0	0	3	0	0	0	0	0	0	0	0	0	0	0	0	0	0	0	0	0	12	0	0	0	0	0	0	0	0	0	0	0	0	149	0	0	0	0	0	0	0	0	27	0	0
OTU_192	2	1	0	0	0	0	2	5	0	0	3	91	0	1	0	0	8	0	4	0	1	4	1	1	5	94	2	2	0	0	0	4	3	0	1	2	0	0	0	1	7	0	1	0	0	0	0	7	0
OTU_193	27	0	0	2	0	0	0	0	0	0	0	0	0	0	0	0	151	0	0	0	0	5	0	0	0	0	0	0	0	0	0	0	0	0	0	0	0	0	0	1	0	0	0	1	0	0	62	3	0
OTU_194	0	505	0	0	0	0	0	0	0	0	0	0	0	0	0	0	0	0	0	0	520	0	0	0	0	0	0	0	0	0	0	0	0	0	0	0	0	0	0	0	0	0	0	0	0	0	0	0	0
OTU_195	0	0	0	0	0	0	0	0	0	0	0	0	0	0	0	0	704	0	0	0	0	0	0	0	0	0	8	1	0	0	0	7	0	0	0	1	0	0	0	0	0	0	0	0	0	0	0	0	0
OTU_196	0	0	0	0	0	0	0	0	0	0	0	0	0	0	0	0	0	0	0	0	0	0	0	0	0	0	0	0	0	0	0	0	0	0	0	0	0	0	0	739	0	0	0	0	0	0	0	0	0
OTU_197	0	0	0	0	0	1	0	0	0	0	0	0	0	0	0	0	0	0	0	635	0	0	0	0	0	0	0	0	0	0	0	0	0	0	0	0	0	0	0	0	0	0	0	0	0	0	0	0	0
OTU_198	0	0	0	0	0	0	0	0	0	0	0	0	0	0	0	0	0	0	0	0	0	0	0	0	0	0	0	0	0	0	0	0	0	0	0	0	0	0	0	0	0	0	0	0	0	0	0	0	0
OTU_199	73	4	1	0	0	0	0	0	0	0	29	0	0	0	0	0	9	0	0	0	3	4	0	2	0	0	3	1	0	2	0	3	29	0	1	1	6	0	0	0	73	0	3	2	1	2	1	0	24
OTU_200	0	0	0	0	0	0	0	0	0	0	0	0	0	0	0	0	0	0	0	0	0	0	0	0	0	0	0	0	0	0	0	0	0	0	0	0	0	0	0	0	0	0	0	0	0	0	2	0	0
OTU_201	0	0	5	2	0	0	0	0	0	0	0	0	0	0	0	0	109	0	0	0	0	19	0	0	0	0	23	0	0	0	0	22	0	0	0	0	0	0	0	7	0	0	0	0	0	28	64	0	0
OTU_202	0	0	0	0	8	0	2	0	0	0	0	151	0	0	0	0	142	7	7	0	0	51	0	1	0	157	2	42	37	0	0	2	0	0	0	44	0	0	1	2	0	0	1	0	0	14	3	0	70
OTU_203	0	0	0	0	0	0	0	0	0	0	0	0	0	0	0	0	0	0	0	0	0	0	0	0	0	0	0	0	0	0	0	0	0	0	0	0	0	0	0	23	0	0	0	0	0	0	0	0	0
OTU_204	0	0	0	0	0	0	0	0	0	0	0	0	0	0	0	0	0	0	0	0	0	0	0	0	0	0	0	0	0	0	0	0	0	0	0	0	0	0	0	714	0	0	0	0	0	0	0	0	0
OTU_205	0	0	4	1	0	1	3	30	0	0	33	190	0	0	12	0	7	0	1	28	0	16	0	2	28	186	2	0	1	0	26	2	38	4	0	1	7	0	35	0	18	4	2	0	3	1	0	16	5
OTU_206	0	12	0	4	0	0	0	0	0	0	0	0	0	0	0	0	0	0	121	0	10	0	0	0	12	0	0	0	0	0	0	0	0	0	0	0	0	0	0	2	0	0	0	0	0	105	67	0	0
OTU_207	0	348	0	0	0	0	0	0	0	0	0	0	0	0	0	0	7	0	0	0	357	0	0	0	0	0	0	0	0	0	0	0	0	0	0	0	0	0	0	0	0	0	0	0	0	0	0	0	0
OTU_208	0	1	0	19	0	0	0	0	0	17	0	0	0	0	0	0	0	0	0	0	1	0	0	0	0	0	0	0	14	0	0	0	0	0	0	0	0	0	0	0	0	0	0	0	0	0	0	0	0
OTU_209	40	0	0	2	0	0	0	1	1	0	0	0	2	0	0	1	155	0	0	2	0	5	0	0	1	0	0	0	0	0	0	0	0	0	0	0	0	0	0	27	1	0	0	0	0	3	43	2	1
OTU_210	0	28	0	41	0	0	0	0	0	0	0	0	0	0	0	0	0	0	0	399	28	0	0	0	0	0	0	0	0	0	0	0	0	0	0	0	0	0	0	0	0	0	0	0	0	0	0	0	0
OTU_211	8	0	0	8	0	0	0	0	0	0	0	0	0	0	0	3	15	0	12	0	0	11	1	3	0	0	0	12	0	0	0	0	0	0	2	12	0	0	0	8	0	0	3	1	1	24	9	4	0
OTU_212	9	0	5	1	0	0	0	0	0	0	0	0	0	1	0	5	48	0	11	0	0	0	0	10	0	0	26	0	0	0	0	29	0	0	0	0	0	4	0	13	24	0	8	0	0	71	34	34	0
OTU_213	0	0	0	0	0	1354	0	0	0	0	0	0	0	0	0	0	0	0	0	0	0	0	0	0	0	0	0	0	0	0	0	0	0	0	0	0	0	0	0	0	0	0	0	0	0	0	0	0	0
OTU_214	0	0	0	0	0	0	0	0	0	0	0	0	0	0	0	0	0	0	0	0	0	0	0	0	0	0	0	0	0	0	0	0	0	0	0	0	0	0	0	0	0	0	0	0	208	0	0	0	0
OTU_215	0	0	0	0	0	0	0	0	264	0	0	0	269	0	0	0	0	0	0	0	0	0	0	0	0	0	0	3	0	0	0	0	0	0	0	3	0	0	0	0	0	0	0	0	0	0	0	0	0
OTU_216	3	8	1	0	0	0	15	0	0	0	79	0	0	5	92	12	5	0	7	0	9	0	2	1	2	0	11	1	51	0	0	9	81	0	2	1	15	1	138	4	0	0	1	0	0	6	1	0	0
OTU_217	8	0	1	0	0	0	13	84	1	0	8	0	1	1	0	2	34	0	9	0	0	2	0	0	0	0	20	2	0	0	0	21	8	0	0	2	0	1	0	1	15	0	0	0	2	4	4	0	0
OTU_218	2	0	6	1	4	0	0	1	0	0	0	23	0	0	0	1	3	4	0	0	0	5	0	5	0	20	10	1	1	0	0	8	0	0	1	2	1	2	0	2	5	0	6	0	0	6	50	4	0
OTU_219	0	0	0	0	0	0	0	0	0	0	0	0	0	0	0	0	791	0	0	0	0	0	0	0	0	0	0	0	0	0	0	0	0	0	0	0	0	0	0	0	0	0	0	0	0	0	0	0	0
OTU_220	0	0	0	0	0	0	0	0	0	0	0	0	0	0	0	0	0	0	0	0	0	0	0	0	0	0	0	0	0	0	0	0	0	0	0	0	0	0	0	0	0	0	0	0	0	0	0	0	0
OTU_221	1	0	6	2	11	0	0	1	1	0	1	8	1	6	0	4	1	11	11	0	0	8	8	2	7	8	3	3	3	6	0	3	1	0	8	3	0	5	5	2	12	0	2	1	1	11	7	7	14
OTU_222	0	0	0	0	0	0	0	0	0	0	0	0	0	0	0	1	0	0	0	0	0	0	0	0	0	0	0	0	0	0	340	0	0	0	0	0	0	0	0	0	0	0	0	0	0	0	0	0	0
OTU_223	6	8	8	2	0	0	11	0	0	0	0	39	0	5	4	2	4	0	37	0	6	6	0	0	6	39	17	8	8	12	0	16	0	0	0	9	0	1	68	2	17	0	0	1	28	19	17	44	0
OTU_224	0	0	0	0	0	0	0	0	0	0	0	0	0	0	0	0	0	0	0	0	0	0	0	0	0	0	0	0	604	0	0	0	0	0	0	0	0	0	0	0	0	0	0	0	0	0	0	0	0
OTU_225	0	0	0	0	0	2	0	0	221	1	0	0	221	0	0	0	1	0	0	0	0	0	0	3	0	0	0	1	268	0	0	1	0	0	0	1	0	1	0	5	0	0	3	0	0	0	0	0	1
OTU_226	66	0	0	0	0	0	0	0	0	0	0	0	0	0	0	53	0	0	0	0	0	0	0	0	0	0	0	0	0	0	0	0	0	0	0	0	0	0	0	0	0	0	0	3	0	2	0	0	0
OTU_227	0	0	0	0	0	0	0	0	0	0	0	0	0	0	0	0	0	0	0	0	0	0	0	0	0	0	0	0	417	0	14	0	0	0	0	0	0	0	0	0	0	0	0	0	0	0	0	0	0
OTU_228	0	0	51	0	0	0	0	0	0	0	0	0	0	0	0	0	25	0	27	0	0	0	0	0	0	0	11	0	0	0	0	12	0	0	0	0	0	0	0	10	0	0	0	0	1	18	11	4	0
OTU_229	7	0	0	4	0	0	0	0	0	0	0	0	0	1	0	5	0	0	0	0	0	27	0	0	0	0	0	54	0	0	0	0	0	0	0	60	0	1	0	19	0	0	0	0	0	62	43	15	0
OTU_230	0	0	0	0	0	0	0	0	0	0	0	0	0	0	0	0	0	0	0	0	0	0	0	0	0	0	0	0	0	0	0	0	0	0	0	0	0	0	0	0	0	0	0	0	0	0	0	0	0
OTU_231	0	0	0	0	0	0	0	0	0	0	0	0	0	0	0	0	0	0	0	0	0	0	0	0	0	0	0	0	0	0	0	0	0	0	0	0	0	0	0	14	0	0	0	0	0	1	0	0	0
OTU_232	16	0	15	2	7	0	2	2	0	0	0	4	0	9	0	5	0	7	64	0	0	9	0	0	0	4	5	3	0	0	0	5	0	0	0	3	0	0	0	0	6	0	0	0	0	5	16	57	0
OTU_233	0	0	9	8	0	0	0	0	0	0	0	0	0	0	0	0	0	0	0	0	0	10	0	2	0	0	42	4	0	0	0	42	0	0	0	4	0	0	0	0	0	0	2	0	0	7	35	8	0
OTU_234	0	0	0	0	0	0	0	0	0	0	0	0	0	0	0	0	0	0	0	209	0	0	0	0	0	0	0	0	0	0	0	0	0	0	0	0	0	0	0	0	0	0	0	0	0	0	0	0	0
OTU_235	9	2	3	4	0	0	1	1	0	0	0	27	0	11	0	4	9	0	111	0	2	16	0	4	5	24	9	3	0	1	0	10	0	0	0	2	0	13	0	7	17	0	4	2	18	9	18	84	0
OTU_236	5	0	0	0	0	0	0	0	1	0	0	0	1	1	0	0	0	0	1	0	0	479	0	0	0	0	0	0	0	0	0	0	0	3	0	1	404	0	0	0	0	5	0	0	0	0	0	8	0
OTU_237	0	0	0	0	0	0	0	0	0	0	0	0	0	1	0	0	0	0	0	0	0	0	0	0	0	0	0	0	0	0	0	0	0	0	0	0	0	0	0	25	0	0	0	0	0	0	131	0	0
OTU_238	0	0	1	0	0	0	0	0	0	0	0	28	0	0	0	0	0	0	0	0	0	7	0	0	0	28	0	0	0	0	0	0	0	0	0	0	0	0	0	0	2	0	0	0	0	0	0	0	0
OTU_239	0	5	17	1	6	0	5	1	0	0	0	0	0	6	0	7	1	7	94	14	4	42	5	19	13	0	8	0	0	3	0	8	0	6	7	0	0	1	0	2	27	8	19	1	2	5	3	27	0
OTU_240	0	0	7	2	0	0	1	0	0	0	0	0	0	1	0	0	474	0	13	0	0	0	1	0	0	0	0	3	0	0	0	0	0	0	1	3	0	0	0	8	0	0	0	1	0	12	25	16	0
OTU_241	0	0	0	0	0	0	0	0	0	0	0	0	0	0	0	0	0	0	0	0	0	0	0	0	4	0	0	0	0	0	0	0	0	0	0	0	0	0	0	30	0	0	0	1	0	0	0	0	0
OTU_242	0	0	4	0	1	0	0	8	0	63	0	0	0	0	0	0	0	1	1	33	0	32	4	0	0	0	0	0	0	0	67	0	0	0	5	0	0	0	0	0	0	0	0	0	0	0	0	1	26
OTU_243	1	1	0	0	0	0	0	0	0	0	0	0	0	0	0	0	0	0	376	0	1	0	0	2	6	0	0	0	0	0	0	0	0	0	0	0	0	0	0	0	1	0	2	0	0	0	1	0	0
OTU_244	0	37	1	9	0	0	0	0	0	0	0	0	0	3	0	0	0	0	0	0	39	0	0	0	0	0	0	4	0	0	0	0	0	0	0	5	4	0	0	1	0	0	0	0	0	0	0	0	0
OTU_245	0	3	3	1	4	0	0	0	0	0	0	14	0	0	57	0	1	4	14	0	2	4	0	2	0	13	0	0	0	7	0	0	0	0	0	1	0	2	0	1	7	0	3	0	1	39	6	0	34
OTU_246	0	0	0	0	0	0	9	1	0	0	24	0	0	0	0	0	0	0	0	1	0	0	0	0	0	0	0	0	0	2	9	0	24	0	0	0	0	0	0	8	0	0	0	1	0	3	2	0	0
OTU_247	2	0	0	0	0	0	0	0	0	0	0	0	0	0	0	0	3	0	0	0	0	59	0	0	0	0	40	0	0	0	0	43	0	0	0	0	0	0	0	3	0	0	0	0	0	28	38	0	0
OTU_248	353	0	0	0	0	0	0	0	0	0	0	0	0	0	0	0	43	0	0	0	0	0	0	0	0	0	0	0	0	0	0	0	0	0	0	0	0	0	0	0	29	0	0	0	0	0	0	0	0
OTU_249	0	0	22	1	15	0	1	0	0	0	3	5	0	4	0	0	23	12	20	0	0	2	3	0	2	4	3	0	4	0	0	3	2	0	5	0	0	4	0	0	9	0	0	1	0	7	0	11	31
OTU_250	4	0	1	0	0	0	0	0	0	0	0	0	0	0	0	6	0	0	0	0	0	0	0	0	2	0	0	0	0	0	0	0	0	0	0	0	0	0	0	0	0	0	0	0	0	0	6	0	0
OTU_251	1	0	0	2	0	0	1	0	0	0	4	8	0	1	0	0	17	0	0	0	0	4	1	0	1	10	21	1	201	0	0	20	5	0	1	1	0	0	0	4	0	0	0	1	2	1	0	1	0
OTU_252	0	0	0	0	0	0	0	0	0	0	0	0	0	0	0	0	1	0	0	3	0	0	0	0	0	0	0	0	0	0	0	0	0	0	0	0	0	0	0	340	0	0	0	0	24	0	0	0	0
OTU_253	3	0	1	11	0	8	0	0	0	0	0	0	0	0	0	0	0	0	0	0	0	0	0	7	0	0	0	2	1	0	0	0	0	0	0	2	0	0	0	0	0	0	6	0	0	229	0	0	0
OTU_254	0	0	0	0	0	0	0	0	0	0	0	0	0	0	0	0	0	0	4	0	0	0	0	0	0	0	0	0	0	0	0	0	0	0	0	0	0	0	0	0	0	0	0	0	0	0	0	0	0
OTU_255	6	0	0	1	0	0	0	2	1	0	0	0	1	110	0	23	0	0	15	0	0	0	12	0	20	0	0	0	0	0	0	0	0	0	11	0	0	0	0	3	6	0	0	3	0	19	3	0	0
OTU_256	0	0	0	0	0	0	0	0	0	0	0	0	0	0	0	0	0	0	0	0	0	0	0	0	0	0	0	0	0	0	427	0	0	0	0	0	0	0	0	0	0	0	0	0	0	0	0	0	0
OTU_257	3	0	9	2	0	0	2	0	0	0	0	0	0	4	0	12	14	0	2	1	0	0	0	0	0	0	2	0	0	0	0	2	0	0	0	0	0	12	0	1	0	0	0	1	0	2	33	1	0
OTU_258	0	0	0	0	0	0	0	0	0	0	0	0	0	0	0	0	0	0	0	0	0	0	0	0	0	0	0	0	0	0	0	0	0	0	0	0	0	0	0	0	0	0	0	0	0	0	0	0	0
OTU_259	0	0	0	0	0	0	0	0	3	0	0	0	4	0	0	0	0	0	0	0	0	0	0	0	0	0	0	4	0	0	0	0	0	0	0	1	0	0	0	0	0	0	0	0	0	0	0	0	0
OTU_260	0	0	0	2	0	0	0	4	0	0	0	0	0	0	0	0	0	0	6	0	0	1	0	0	0	0	0	0	0	0	0	0	0	0	0	0	2	0	0	0	0	0	0	0	0	11	3	17	0
OTU_261	0	1	0	0	0	0	0	0	0	0	0	0	0	0	134	0	0	0	0	0	1	0	0	0	0	0	0	0	0	0	0	0	0	0	0	0	0	0	0	0	0	0	0	0	0	0	0	0	1
OTU_262	0	0	0	0	0	0	0	0	0	0	0	0	0	0	0	0	0	0	0	0	0	0	0	0	0	0	0	9	0	0	0	0	0	0	0	9	0	0	0	0	0	0	0	0	0	0	0	0	0
OTU_263	0	0	2	0	0	0	0	36	0	0	1	49	0	0	9	0	0	0	2	2	0	0	1	5	4	49	0	0	0	0	0	0	2	0	1	0	0	0	0	0	30	0	6	0	0	0	0	0	30
OTU_264	0	0	0	0	0	0	0	0	0	0	0	0	0	0	0	0	0	0	0	0	0	0	0	0	0	0	0	14	0	0	0	0	0	0	0	17	0	0	6	0	0	0	0	0	0	2	0	0	63
OTU_265	0	0	0	0	0	0	0	0	0	0	0	0	0	0	0	0	0	0	0	0	0	0	0	0	0	0	0	0	0	0	0	0	0	0	0	0	0	0	0	17	0	0	0	0	0	0	0	0	0
OTU_266	0	0	0	0	0	0	0	0	0	0	0	0	0	0	0	0	22	0	23	0	0	0	0	0	0	0	0	0	0	0	0	0	0	0	0	0	0	0	0	10	0	0	0	0	0	0	0	0	0
OTU_267	3	0	0	0	0	0	0	0	0	0	0	0	0	0	0	0	260	0	30	0	0	0	0	0	0	0	0	1	0	0	0	0	0	0	0	1	0	0	0	0	0	0	0	0	0	0	0	0	0
OTU_268	0	0	6	0	0	0	2	306	0	0	0	0	0	0	0	0	0	0	0	0	0	1	0	0	0	0	2	7	0	1	0	3	0	0	0	7	0	0	0	0	62	0	0	0	0	3	2	1	0
OTU_269	1	0	0	5	0	0	0	18	0	0	0	0	0	1	0	0	0	0	0	0	0	0	0	13	0	0	1	0	0	0	0	1	0	0	0	0	0	0	0	5	8	0	14	0	0	2	9	2	0
OTU_270	0	4	3	0	0	0	0	2	0	0	0	9	0	1	17	0	0	0	6	0	4	1	16	0	6	7	3	5	5	4	0	4	0	0	15	4	0	0	1	0	8	0	0	0	0	1	4	1	0
OTU_271	0	0	2	1	0	0	0	30	0	0	21	0	0	0	3	0	16	0	0	0	0	6	0	0	0	0	4	0	0	2	0	3	19	1	0	0	0	0	0	18	0	1	0	2	1	5	2	32	0
OTU_272	2	0	0	7	0	0	0	0	0	0	0	0	0	0	0	1	7	0	0	0	0	13	0	0	0	0	42	0	0	0	0	39	0	0	0	0	0	0	0	1	0	0	0	0	1	0	0	0	0
OTU_273	0	0	0	0	0	0	0	179	0	0	0	0	0	0	0	0	0	0	3	30	0	0	0	0	0	0	0	0	0	0	0	0	0	0	0	0	0	0	0	0	0	0	0	0	0	0	4	0	0
OTU_274	0	0	4	0	0	0	15	23	0	0	0	28	0	0	0	4	6	0	1	0	0	0	0	0	0	28	0	0	0	1	0	0	0	0	0	0	0	0	0	1	0	0	0	0	0	10	0	0	7
OTU_275	0	29	0	6	8	0	8	0	0	0	0	16	0	3	0	6	154	7	11	0	28	5	0	3	0	18	18	1	0	0	0	16	0	0	0	1	2	3	12	2	57	0	3	1	0	8	24	22	0
OTU_276	0	0	0	0	0	0	0	0	0	0	6	4	0	0	0	0	0	0	0	1	0	1	0	0	0	6	0	0	0	0	105	0	5	37	0	0	0	0	0	0	0	39	0	0	0	0	0	0	2
OTU_277	0	0	2	0	0	0	0	0	0	0	0	0	0	1	0	0	0	0	0	116	0	0	0	10	39	0	0	0	0	0	0	0	0	0	0	0	0	0	0	0	0	0	13	0	0	0	0	0	0
OTU_278	0	0	0	0	0	0	1	0	0	0	0	0	0	0	0	0	0	0	0	0	0	0	0	0	0	0	0	0	0	0	0	0	0	0	0	0	0	0	0	281	0	0	0	0	0	0	0	0	0
OTU_279	0	0	5	0	0	0	0	0	0	0	0	0	0	0	0	0	0	0	0	0	0	0	0	0	0	0	0	0	0	0	0	0	0	0	0	0	0	0	0	0	0	0	0	0	0	0	0	0	0
OTU_280	0	0	0	0	0	0	1	0	0	0	0	0	0	0	0	0	0	0	0	0	0	0	0	0	0	0	65	0	0	0	0	62	0	0	0	0	0	0	0	0	0	0	0	0	0	0	0	0	0
OTU_281	0	0	0	0	0	0	1	0	0	0	0	0	0	7	0	0	0	0	0	0	0	28	0	0	0	0	0	9	0	0	0	0	0	0	0	9	0	0	0	0	34	0	0	0	0	0	0	0	0
OTU_282	5	0	0	0	0	0	0	0	0	0	0	0	0	1	0	0	8	0	0	0	0	0	0	0	0	0	0	0	0	0	0	0	0	0	0	0	0	0	0	3	0	0	0	0	32	12	11	54	0
OTU_283	0	4	0	0	3	0	1	5	0	2	8	31	0	2	0	0	10	3	0	0	3	3	0	0	0	31	2	0	0	0	0	2	9	0	0	0	0	0	0	0	1	0	0	0	0	0	0	37	0
OTU_284	0	1	0	0	0	3	0	0	0	0	0	0	0	0	0	0	1	0	0	3	1	0	0	0	0	0	0	0	0	0	49	0	0	0	0	0	0	0	0	0	0	0	0	0	0	0	0	0	0
OTU_285	0	0	0	0	0	0	0	0	0	0	0	0	0	0	0	0	0	0	0	0	0	0	0	0	0	0	0	0	0	0	0	0	0	0	0	0	0	0	0	0	0	0	0	0	0	0	0	342	0
OTU_286	25	0	0	0	0	0	0	0	0	0	0	10	0	1	0	2	9	0	6	0	0	4	2	1	7	8	4	1	0	0	85	5	0	0	2	1	0	19	1	6	1	0	1	2	0	0	9	6	0
OTU_287	0	0	10	0	0	0	0	0	0	0	0	0	0	2	0	7	11	0	0	0	0	0	15	0	0	0	147	0	0	0	0	148	0	0	14	0	0	0	1	33	0	0	0	0	0	42	8	0	0
OTU_288	6	0	4	1	8	0	0	3	0	0	0	12	0	0	0	0	3	6	0	0	0	5	3	4	0	12	0	1	0	0	0	2	0	0	3	1	0	0	0	1	3	0	5	1	0	9	4	4	0
OTU_289	0	0	1	0	0	0	0	18	0	0	0	24	0	1	0	0	2	0	0	1	0	2	0	0	2	24	10	2	0	0	0	9	0	0	0	1	1	0	0	11	2	0	0	0	1	0	0	23	0
OTU_290	0	0	0	0	0	0	0	0	0	1	0	0	0	0	0	2	0	0	0	0	0	0	0	0	0	0	1	0	1	0	3	1	0	0	0	0	0	1	0	2	1	0	0	0	0	4	1	0	0
OTU_291	0	0	0	0	0	0	0	0	0	0	0	0	0	0	0	0	0	0	0	0	0	0	0	0	0	0	0	0	0	0	0	0	0	0	0	0	0	0	0	0	0	0	0	0	0	0	0	0	0
OTU_292	0	0	0	0	0	0	0	0	1	0	0	0	1	0	0	0	0	0	0	0	0	0	0	0	0	0	1	0	0	0	0	1	0	0	0	0	0	0	0	187	0	0	0	0	0	0	0	0	0
OTU_293	0	0	0	0	0	0	0	0	0	0	0	0	0	0	0	0	6	0	6	0	0	0	0	0	0	0	0	0	0	0	0	0	0	0	0	0	0	0	0	0	0	0	0	0	0	0	0	95	0
OTU_294	0	0	0	0	0	0	0	0	0	0	0	0	0	0	0	0	0	0	0	0	0	0	0	1	0	0	0	0	0	0	0	0	0	0	0	0	0	0	0	0	0	0	1	0	0	0	0	0	0
OTU_295	21	0	21	60	3	1	97	0	5	0	0	0	6	244	0	331	17	3	34	3	2	113	11	12	3	0	66	0	0	8	1	63	0	0	12	0	6	159	0	79	166	0	12	19	69	49	241	71	0
OTU_296	2	0	0	1	1	0	2	2	0	0	0	4	0	40	0	2	0	1	0	0	0	1	0	0	2	3	0	0	0	7	0	0	0	0	0	0	0	0	166	0	0	0	0	0	18	0	0	0	0
OTU_297	12	0	0	8	6	0	0	0	0	0	0	0	0	5	0	5	0	4	40	0	0	7	2	0	0	0	48	0	0	0	0	51	0	0	2	0	0	0	0	0	0	0	1	0	0	0	55	26	0
OTU_298	3	0	3	1	2	0	0	0	0	0	0	0	0	0	0	0	0	2	10	0	0	2	0	2	2	0	7	3	0	0	0	7	0	0	0	3	0	0	0	3	18	0	4	1	0	2	2	1	0
OTU_299	7	0	0	1	11	0	5	0	0	0	0	0	0	8	0	15	0	9	5	0	0	0	0	5	12	0	24	5	0	15	0	22	0	0	0	5	0	0	0	9	5	0	6	0	0	17	8	11	6
OTU_300	9	3	0	2	10	0	15	0	0	0	0	0	0	20	0	3	8	9	3	0	3	21	0	0	0	0	20	16	37	0	0	19	0	0	0	19	0	1	0	5	29	0	0	3	0	35	37	3	0
OTU_301	0	0	0	0	0	0	0	0	0	0	0	0	0	0	0	0	0	0	0	0	0	0	0	0	0	0	0	0	0	842	0	0	0	0	0	0	0	0	0	0	0	0	0	0	0	0	0	0	0
OTU_302	8	12	4	1	7	0	0	0	0	0	2	6	0	13	0	1	0	6	70	0	10	5	0	0	16	8	11	6	0	3	0	12	4	0	0	7	0	0	0	0	28	0	0	0	0	3	28	12	0
OTU_303	4	0	12	7	0	0	0	0	0	0	0	0	0	2	0	2	1	0	9	0	0	6	0	0	0	0	3	0	0	0	0	3	0	0	0	0	0	0	0	4	0	0	0	1	1	3	6	6	0
OTU_304	0	0	0	0	0	0	0	0	2	0	0	0	2	0	0	0	0	0	0	0	0	0	0	0	0	0	0	0	0	0	0	0	0	0	0	0	0	0	0	0	125	0	0	0	0	0	0	0	0
OTU_305	0	0	0	0	0	0	0	0	0	0	0	0	0	0	0	0	0	0	0	0	0	0	0	0	0	0	0	0	0	0	0	0	0	0	0	0	0	0	0	0	0	0	0	0	0	0	0	0	0
OTU_306	0	0	0	1	0	0	0	0	0	0	0	0	0	0	0	0	25	0	1	0	0	0	0	0	0	0	3	0	0	0	0	5	0	0	0	0	0	0	0	0	0	0	0	0	0	4	5	0	0
OTU_307	0	0	0	0	0	0	0	0	0	0	0	0	0	0	0	0	0	0	0	0	0	0	0	0	0	0	0	0	0	0	15	0	0	0	0	0	0	0	0	0	0	0	0	0	0	0	0	0	1
OTU_308	0	0	0	0	0	0	0	0	0	0	0	0	0	0	0	0	0	0	0	0	0	0	0	0	0	0	0	0	0	0	0	0	0	0	0	0	0	0	0	0	0	0	0	0	0	0	0	0	0
OTU_309	0	10	0	0	0	0	0	0	0	0	0	6	0	0	0	0	0	0	2	0	10	0	0	0	0	5	0	0	172	0	0	0	0	0	0	0	0	0	0	0	0	0	0	0	0	0	0	42	0
OTU_310	0	70	0	0	0	0	0	0	0	0	0	0	0	0	0	0	0	0	0	0	71	0	0	0	5	0	0	0	0	0	0	0	0	0	0	0	0	0	0	0	0	0	0	0	0	0	0	79	0
OTU_311	0	0	0	0	1	0	0	0	0	0	0	0	0	0	0	0	0	1	0	0	0	0	0	0	0	0	0	0	0	0	0	0	0	0	0	0	0	0	0	15	0	0	0	0	0	0	0	0	0
OTU_312	0	0	0	0	0	0	0	0	0	0	0	0	0	0	0	0	0	0	1	0	0	0	0	0	0	0	0	0	0	0	0	0	0	0	0	0	0	0	0	0	0	0	0	0	0	0	0	0	0
OTU_313	0	0	0	0	0	0	0	1	0	0	0	0	0	2	0	0	0	0	0	0	0	52	0	0	1	0	0	1	0	14	0	0	0	0	0	1	0	0	2	0	0	0	0	0	2	1	0	0	0
OTU_314	6	0	0	14	0	0	0	0	0	1	0	0	0	2	0	0	66	0	0	0	0	0	0	0	0	0	0	0	0	0	0	0	0	0	0	0	0	0	0	0	0	0	0	2	0	5	0	0	0
OTU_315	0	0	0	0	0	0	0	0	0	0	0	0	0	0	0	0	0	0	0	0	0	0	0	0	0	0	0	0	0	0	0	0	0	0	0	0	0	0	0	0	0	0	0	0	0	0	131	0	0
OTU_316	0	0	0	0	10	0	0	5	0	0	11	20	0	0	1	0	0	8	0	0	1	0	0	0	1	17	15	0	0	1	0	13	16	0	0	0	0	0	0	19	0	0	0	0	0	0	0	0	0
OTU_317	0	4	0	8	1	0	4	1	0	0	0	0	0	6	0	3	68	1	1	0	5	5	0	0	0	0	1	0	0	1	0	1	0	0	0	0	0	1	2	2	0	0	0	2	0	17	11	4	0
OTU_318	0	0	0	1	0	0	0	0	0	0	1	19	0	2	0	0	6	0	3	0	0	0	0	0	1	20	0	0	0	0	0	0	1	0	0	0	0	0	0	0	1	0	0	0	0	0	0	3	0
OTU_319	0	0	0	0	0	0	0	0	0	0	0	0	0	0	0	0	0	0	0	0	0	0	0	0	0	0	0	0	0	0	0	0	0	0	0	0	0	0	0	0	0	0	0	0	0	0	0	4	0
OTU_320	0	0	0	0	0	0	0	0	0	0	0	0	0	0	0	0	50	0	0	0	0	1	0	0	0	0	0	0	0	0	0	0	0	0	0	0	0	0	0	0	0	0	0	0	0	0	0	0	0
OTU_321	0	0	0	0	0	0	0	0	0	0	0	0	0	0	0	0	89	0	9	0	0	0	0	0	0	0	1	2	0	0	0	1	0	0	0	1	0	0	0	10	0	0	0	0	0	15	1	6	0
OTU_322	2	0	0	0	5	0	0	2	0	0	0	1	0	0	0	0	0	5	0	0	0	0	0	0	0	0	0	0	0	0	0	0	0	0	0	0	0	0	0	0	1	0	0	0	0	2	1	0	0
OTU_323	0	0	0	0	0	0	0	0	0	0	0	20	0	0	0	0	0	0	0	0	0	1	0	0	0	19	0	7	0	0	0	0	0	0	0	6	0	0	0	0	7	0	0	0	0	0	0	0	0
OTU_324	2	0	0	0	0	0	0	0	0	0	0	0	0	0	0	0	4	0	3	0	0	15	0	0	0	0	1	0	0	0	0	2	0	0	0	0	0	0	0	3	0	0	0	0	0	1	4	2	0
OTU_325	67	0	0	32	0	0	0	0	0	0	0	0	0	0	0	0	1	0	0	0	0	0	0	0	0	0	0	3	0	0	0	0	0	0	0	4	0	0	0	3	0	0	0	0	0	0	0	0	0
OTU_326	0	1	10	0	0	0	0	11	0	0	0	0	0	0	0	0	3	0	6	0	1	0	0	0	0	0	2	0	0	0	0	2	0	0	0	0	0	0	0	1	0	0	0	1	0	16	5	0	0
OTU_327	0	0	0	0	0	0	0	0	0	0	0	0	0	0	0	0	42	0	0	0	0	0	0	0	0	0	0	0	0	0	0	0	0	0	0	0	0	0	0	0	0	0	0	0	0	0	0	0	0
OTU_328	1	0	2	0	0	0	0	1	0	0	0	22	0	1	0	0	2	0	3	0	0	0	0	0	0	22	0	0	0	0	0	0	1	0	0	0	0	1	0	0	6	0	0	0	2	7	0	0	4
OTU_329	25	0	16	21	0	0	0	0	0	0	0	0	0	0	0	0	43	0	0	0	0	0	0	0	0	0	0	1	0	0	0	0	0	0	0	1	0	0	0	0	0	0	0	0	0	0	0	0	0
OTU_330	0	0	0	0	0	0	0	0	2	0	0	0	2	0	0	0	162	0	0	0	0	0	0	0	0	0	79	0	0	0	0	79	0	0	0	0	0	0	0	0	0	0	0	0	0	0	1	1	0
OTU_331	0	0	77	0	0	0	0	0	0	0	0	0	0	0	0	0	0	0	0	0	0	0	0	0	0	0	0	0	0	0	0	0	0	0	0	0	0	0	0	0	0	0	0	0	0	0	0	0	0
OTU_332	2	0	0	0	5	0	7	0	0	0	0	0	0	1	0	1	10	5	4	0	0	28	0	0	0	0	0	5	0	0	0	0	0	0	0	5	0	0	0	0	0	0	0	0	2	15	2	29	0
OTU_333	0	0	1	0	2	0	1	26	0	0	0	1	0	0	0	0	3	2	0	1	0	1	0	0	0	1	1	1	0	0	0	1	0	0	0	1	0	0	0	0	6	0	0	0	0	0	0	7	0
OTU_334	0	0	2	0	0	0	0	0	0	0	0	0	0	0	0	0	0	0	0	0	0	0	0	0	0	0	0	0	0	0	0	0	0	0	0	0	0	0	0	2	0	0	0	0	0	19	20	0	0
OTU_335	0	0	0	0	0	0	0	0	0	0	0	0	0	0	0	0	0	0	0	0	0	0	0	0	1	0	24	0	0	0	0	27	0	0	0	0	0	0	0	0	0	0	0	0	0	0	0	29	0
OTU_336	0	0	0	0	0	0	0	0	0	0	0	0	0	0	0	0	91	0	0	0	0	0	0	0	0	0	0	0	0	0	0	0	0	0	0	0	0	0	0	0	0	0	0	0	0	0	0	0	0
OTU_337	3	0	0	0	6	0	0	10	0	0	0	0	0	2	0	0	0	6	29	12	0	7	0	1	8	0	4	0	0	0	0	4	0	0	0	0	0	1	0	5	3	0	3	0	0	5	0	19	0
OTU_338	1	0	0	1	0	2	2	0	0	4	0	0	0	0	8	0	2	0	1	0	0	1	6	1	3	0	2	0	41	0	0	2	0	2	5	0	4	4	0	5	2	2	0	3	12	8	0	8	0
OTU_339	43	0	0	62	0	0	42	0	0	0	0	0	0	20	0	0	0	0	0	0	0	13	0	0	0	0	0	0	0	341	0	0	0	0	0	0	0	0	0	0	0	0	0	3	2	0	0	0	0
OTU_340	0	0	0	0	0	0	0	0	0	0	0	0	0	0	0	13	0	0	0	0	0	0	37	0	0	0	0	0	0	0	0	0	0	0	38	0	0	0	0	42	0	0	0	0	0	0	0	0	0
OTU_341	0	0	0	0	0	0	0	0	0	0	0	0	0	0	0	0	0	0	0	0	0	0	0	0	0	0	0	0	0	0	0	0	0	0	0	0	0	0	0	0	0	0	0	0	0	0	0	0	0
OTU_342	6	0	3	6	0	0	0	0	0	0	0	0	0	0	0	11	0	0	0	0	0	17	6	0	0	0	5	0	0	0	0	5	0	0	5	0	0	0	0	16	0	0	0	1	0	0	0	11	0
OTU_343	0	0	0	0	3	0	0	0	0	141	3	0	0	0	0	0	0	3	0	0	0	0	0	0	0	0	0	0	0	0	0	0	4	0	0	0	0	0	0	0	0	0	0	0	0	0	0	0	0
OTU_344	0	0	0	0	0	0	0	0	0	0	0	0	0	0	0	0	0	0	0	0	0	0	0	0	0	0	0	0	0	0	0	0	0	0	0	0	0	0	0	0	0	0	0	0	0	0	0	0	0
OTU_345	7	5	4	5	0	1	13	3	19	15	4	42	20	0	3	2	7	0	2	7	4	1	6	4	8	40	2	6	2	1	1	5	3	32	6	6	0	0	1	3	3	32	9	0	20	1	12	33	2
OTU_346	3	0	0	0	0	0	0	0	0	0	0	0	0	0	0	1	4	0	0	0	0	0	0	0	0	0	13	0	0	0	0	18	0	0	0	0	0	0	0	1	0	0	0	0	0	0	0	1	0
OTU_347	0	0	0	0	0	0	0	0	0	0	0	0	0	0	0	0	0	0	0	0	0	0	0	0	0	0	0	0	0	0	0	0	0	0	0	0	0	0	0	0	0	0	0	0	0	0	0	0	0
OTU_348	0	1	3	0	0	0	2	0	0	0	0	0	0	1	0	0	0	0	10	0	0	16	0	0	0	0	0	2	0	0	0	0	0	13	0	2	0	0	30	0	0	13	0	0	0	0	0	11	0
OTU_349	0	0	0	0	0	0	0	0	0	0	0	0	0	0	3	0	0	0	0	0	0	0	0	0	0	0	0	0	0	0	91	0	0	0	0	0	0	0	0	0	0	0	0	0	0	0	0	0	0
OTU_350	0	0	0	0	0	0	0	0	0	0	0	0	0	0	0	0	0	0	0	0	0	0	0	0	0	0	1	0	0	0	0	1	0	0	0	0	0	0	0	0	0	0	0	0	0	29	0	0	0
OTU_351	2	0	2	0	0	0	0	0	0	0	0	0	0	1	0	0	0	0	0	0	0	0	0	0	7	0	0	0	0	0	0	0	0	0	0	0	0	5	0	1	4	0	0	1	0	0	0	1	0
OTU_352	0	0	0	0	0	0	0	0	0	0	0	0	0	0	0	0	0	0	1	0	0	0	0	0	1	0	0	0	0	0	0	0	0	0	0	0	0	0	0	0	0	0	0	0	0	0	0	0	0
OTU_353	32	3	2	11	0	0	0	0	0	0	0	0	0	3	0	4	6	0	0	0	3	0	1	1	0	0	0	0	0	9	0	0	0	0	1	0	0	0	17	2	10	0	1	0	4	0	0	0	0
OTU_354	0	0	0	0	42	0	0	0	0	0	0	0	0	0	0	0	0	46	0	0	0	0	0	0	0	0	0	0	0	0	0	0	0	0	0	0	0	0	0	4	0	0	0	0	0	0	0	0	0
OTU_355	3	0	2	17	2	0	0	0	0	0	0	0	0	0	0	0	0	2	3	0	0	26	1	0	0	0	0	3	0	0	0	0	0	0	1	3	0	0	0	0	3	0	0	0	0	0	13	7	0
OTU_356	0	0	0	0	0	0	0	0	0	0	0	0	0	0	0	0	0	0	0	0	0	0	0	0	0	0	0	0	0	0	0	0	0	0	0	0	0	0	0	0	0	0	0	0	0	0	87	0	0
OTU_357	0	0	9	3	0	0	0	0	0	0	0	0	0	0	0	0	0	0	0	0	0	4	0	0	0	0	12	0	0	0	0	12	0	0	0	0	0	0	0	0	19	0	0	0	10	39	12	1	0
OTU_358	1	0	8	0	1	0	0	0	0	0	0	20	0	0	0	0	0	1	0	0	0	2	0	2	0	18	0	0	0	0	0	0	0	0	0	0	0	0	0	0	0	0	2	0	0	0	0	0	0
OTU_359	0	0	0	0	0	0	0	0	0	0	0	0	0	1	0	0	0	0	121	0	0	0	0	0	0	0	0	0	0	0	0	0	0	0	0	0	0	0	0	0	0	0	0	0	0	0	0	0	0
OTU_360	0	0	0	1	0	0	0	0	0	0	0	0	0	0	0	0	0	0	0	0	0	0	0	0	0	0	0	0	0	0	0	0	0	0	0	0	0	0	0	0	0	0	0	0	0	0	0	0	0
OTU_361	0	0	0	2	1	0	0	0	0	0	0	0	0	0	0	0	3	1	0	0	0	25	0	0	0	0	0	1	0	0	0	0	0	0	0	1	0	0	0	0	30	0	0	0	0	5	0	0	0
OTU_362	0	0	0	0	0	0	0	0	0	0	0	0	0	0	0	1	0	0	0	0	0	0	0	0	0	0	0	0	0	0	0	0	0	0	0	0	0	0	0	0	0	0	0	0	0	0	0	0	0
OTU_363	6	1	2	9	0	0	0	0	0	0	0	3	0	0	0	0	1	1	2	0	2	1	0	0	22	4	1	1	1	1	0	1	0	0	0	1	0	0	0	0	0	0	0	0	2	2	7	0	0
OTU_364	2	3	4	3	0	0	0	9	0	0	0	0	0	7	0	13	0	0	6	0	3	0	0	0	11	0	3	0	7	0	0	2	0	1	0	0	0	26	0	5	1	1	0	2	0	1	3	3	0
OTU_365	0	0	43	9	0	0	0	0	0	0	0	0	0	0	0	0	2	0	0	0	0	0	0	0	4	0	0	0	0	0	0	0	0	0	0	0	0	0	0	4	0	0	0	0	0	7	6	1	0
OTU_366	1	0	0	3	7	0	0	0	0	0	0	0	0	0	0	0	4	6	0	0	0	5	0	0	0	0	2	0	0	0	0	2	0	0	0	0	0	0	0	2	0	0	0	1	0	9	0	0	0
OTU_367	0	0	0	0	0	0	0	142	0	0	0	0	0	0	0	0	0	0	0	0	0	0	0	0	0	0	0	0	0	0	0	0	0	0	0	0	0	0	0	0	0	0	0	0	0	0	0	0	0
OTU_368	0	2	1	0	0	1	0	2	1	0	1	38	1	0	0	1	0	0	0	0	3	3	0	0	0	32	1	0	0	0	0	1	0	0	0	0	0	0	0	0	0	0	0	0	0	0	0	2	0
OTU_369	0	0	0	0	0	0	0	0	0	0	0	0	0	0	0	0	0	0	0	0	0	0	0	0	0	0	0	0	0	0	0	0	0	0	0	0	0	0	0	0	0	0	0	0	0	0	0	0	0
OTU_370	0	0	0	0	0	0	0	0	0	0	0	0	0	0	0	0	0	0	0	0	0	0	0	0	0	0	69	0	0	0	0	68	0	0	0	0	0	0	0	0	0	0	0	0	0	0	0	0	0
OTU_371	0	0	0	0	0	0	0	0	0	0	0	0	0	0	0	0	0	0	0	0	0	0	0	0	0	0	0	0	0	0	0	0	0	0	0	0	0	0	0	0	0	0	0	0	0	0	0	0	0
OTU_372	1	23	16	3	9	9	22	9	0	67	6	15	0	47	43	5	1	8	20	3	24	123	31	14	61	14	15	12	30	6	36	17	8	70	31	9	34	13	135	7	6	75	15	1	13	6	10	20	19
OTU_373	39	0	3	0	0	0	10	0	0	0	0	0	0	0	0	0	83	0	0	0	0	0	0	0	4	0	0	0	0	0	0	0	0	0	0	0	0	0	0	0	0	0	0	0	0	6	4	4	0
OTU_374	4	0	0	5	0	0	0	0	0	0	0	0	0	0	0	1	33	0	7	0	0	15	0	0	0	0	0	0	0	0	0	0	0	0	0	0	0	0	0	3	0	0	0	0	0	0	36	0	0
OTU_375	14	0	3	0	0	0	0	0	0	0	0	0	0	0	0	0	0	0	0	0	0	0	0	0	0	0	0	0	0	0	0	0	0	0	0	0	0	0	0	0	0	0	0	0	0	56	19	2	0
OTU_376	0	0	0	9	0	0	0	0	0	0	0	0	0	0	0	0	26	0	0	0	0	0	0	0	0	0	0	0	0	0	0	0	0	0	0	0	0	0	0	1	0	0	0	0	0	0	31	3	0
OTU_377	0	0	0	0	0	0	0	0	0	0	0	0	0	0	0	0	0	0	0	0	0	0	0	0	0	0	0	0	0	0	0	0	0	0	0	0	0	0	0	3	0	0	0	0	0	0	1	0	0
OTU_378	0	0	0	0	0	0	0	0	0	0	0	0	0	0	0	0	0	0	0	0	0	0	0	0	0	0	0	0	0	0	0	0	0	0	0	0	0	0	0	0	0	0	0	0	0	0	0	0	0
OTU_379	1	1	0	0	2	0	1	0	3	0	0	2	3	0	0	0	0	2	0	1	1	0	1	0	0	2	1	0	0	0	0	0	0	33	1	0	0	1	1	0	0	29	0	0	0	0	0	0	0
OTU_380	0	0	1	0	0	0	0	0	0	0	0	0	0	0	0	0	2	0	0	0	0	0	0	0	0	0	0	0	0	0	0	0	0	0	0	0	0	0	0	0	0	0	0	0	0	0	0	0	2
OTU_381	0	0	0	0	0	0	0	0	0	0	0	0	0	0	0	0	0	0	0	0	0	0	0	0	0	0	0	0	0	0	0	0	0	0	0	0	0	0	0	0	0	0	0	0	0	0	0	0	0
OTU_382	0	0	0	0	0	0	0	0	0	0	0	0	0	0	0	0	0	0	0	0	0	0	0	1	0	0	0	0	0	0	0	0	0	0	0	0	0	0	0	0	0	0	1	0	0	0	0	0	0
OTU_383	0	0	0	0	0	0	0	0	0	0	0	0	0	9	0	0	0	0	0	0	0	0	0	0	0	0	0	0	2	0	0	0	0	0	0	0	0	0	0	0	3	0	0	0	46	7	66	0	0
OTU_384	0	0	1	0	1	0	0	2	0	0	10	30	0	0	0	0	5	1	0	0	0	2	0	0	0	24	0	0	0	0	0	0	9	0	0	0	0	0	0	0	1	0	0	0	0	0	0	0	0
OTU_385	0	1	1	0	0	0	0	0	0	0	1	0	0	0	0	0	4	0	0	0	1	0	0	1	0	0	13	0	0	0	0	15	1	0	0	0	0	0	0	0	0	0	1	0	0	0	0	6	0
OTU_386	0	0	0	0	0	0	0	0	0	0	0	0	0	0	0	0	0	0	0	0	0	0	0	0	0	0	4	0	0	0	0	4	0	0	0	0	0	0	0	0	0	0	0	0	0	0	16	0	0
OTU_387	2	0	0	0	0	1	2	0	0	2	1	7	0	0	1	0	0	0	1	0	0	0	0	0	0	7	5	0	0	0	0	4	1	3	0	0	1	0	0	1	0	3	0	0	2	0	1	0	0
OTU_388	0	0	0	0	0	0	0	0	0	0	0	0	0	0	0	0	0	0	0	0	0	0	0	0	0	0	0	0	0	0	0	0	0	0	0	0	0	0	0	0	0	0	0	0	0	0	0	0	0
OTU_389	0	0	2	0	0	0	1	0	0	0	0	0	0	0	0	0	0	0	0	0	0	0	0	0	0	0	5	3	0	0	0	5	0	0	0	3	0	0	0	3	21	0	0	0	0	10	2	0	0
OTU_390	1	0	0	0	0	0	0	0	0	0	0	0	0	0	0	0	0	0	13	0	0	0	0	0	1	0	2	0	0	0	0	3	0	0	0	0	0	0	0	4	8	0	0	0	0	4	1	1	0
OTU_391	0	0	0	0	0	0	0	0	0	0	0	0	0	0	0	0	0	0	0	0	0	0	0	0	0	0	0	0	0	0	0	0	0	0	0	0	0	0	0	21	0	0	0	1	0	0	0	0	0
OTU_392	0	0	0	0	0	0	123	1	0	0	0	0	0	6	37	0	0	0	0	0	0	0	1	0	0	0	0	0	0	5	0	0	0	0	1	0	0	0	0	0	0	0	0	0	0	0	0	0	0
OTU_393	3	0	0	1	0	0	0	1	6	0	2	1	6	0	4	0	0	0	0	0	0	1	0	0	0	1	0	1	1	0	0	0	2	30	0	1	1	0	0	0	1	31	0	0	1	0	1	2	0
OTU_394	0	0	0	0	0	0	0	0	0	0	0	0	0	0	0	0	0	0	0	0	0	0	0	0	0	0	0	0	0	0	0	0	0	0	0	0	0	0	0	0	0	0	0	0	0	0	0	0	0
OTU_395	0	0	0	0	0	0	0	0	0	0	0	0	0	0	0	0	0	0	0	0	0	0	0	0	0	0	0	0	0	0	0	0	0	0	0	0	0	0	0	0	77	0	0	0	0	0	0	0	0
OTU_396	0	0	0	0	0	7	1	0	1	1	0	0	2	0	0	4	0	0	0	3	0	0	2	0	1	0	7	2	1	1	0	5	0	2	2	2	0	4	0	4	10	2	0	0	11	1	0	0	0
OTU_397	2	2	0	0	0	12	1	0	1	15	2	4	1	0	1	0	1	0	0	3	2	1	0	2	0	5	0	3	1	1	2	0	2	2	0	3	1	2	0	2	0	2	2	0	3	1	1	0	0
OTU_398	0	0	0	0	0	0	0	0	0	0	0	0	0	0	0	0	0	0	0	0	0	0	0	0	0	0	0	0	0	0	0	0	0	0	0	0	0	0	0	0	0	0	0	0	0	0	0	0	0
OTU_399	3	0	0	0	1	0	0	0	0	0	0	0	0	0	0	1	0	1	0	0	0	0	0	7	18	0	0	1	0	0	0	0	0	0	0	1	0	0	0	7	0	0	6	0	0	0	14	13	0
OTU_400	0	0	0	0	0	0	3	0	0	0	1	0	0	2	14	0	0	0	0	1	0	0	3	0	0	0	0	2	0	1	0	0	1	0	4	1	0	0	0	0	0	0	0	0	0	0	0	0	6
OTU_401	3	0	0	0	0	0	0	0	0	0	0	0	0	0	0	0	3	0	0	0	0	0	0	0	0	0	0	0	0	0	0	0	0	0	0	0	0	0	0	43	0	0	0	0	0	0	12	3	0
OTU_402	1	0	0	0	0	0	0	6	0	0	0	0	0	0	0	0	0	0	31	0	0	0	0	0	2	0	0	1	0	0	0	0	0	0	0	1	0	0	0	0	0	0	0	0	0	1	0	1	0
OTU_403	4	0	2	2	0	1	4	0	0	4	0	0	0	0	0	4	0	0	0	1	0	0	0	0	0	0	5	2	4	0	0	5	0	0	0	4	0	3	0	3	10	0	0	0	12	0	0	4	0
OTU_404	0	0	0	0	0	0	0	9	0	0	0	8	0	0	0	0	0	0	0	0	0	0	0	1	0	10	0	0	0	0	0	0	0	0	0	0	0	0	0	0	1	0	1	0	0	0	0	0	0
OTU_405	0	0	0	0	0	0	0	0	1	0	0	0	2	0	0	0	0	0	15	0	0	0	0	0	5	0	0	0	0	0	0	0	0	0	0	0	0	0	0	0	0	0	0	0	0	0	23	0	0
OTU_406	0	0	0	0	0	0	0	0	0	0	0	0	0	5	0	0	0	0	58	0	0	0	2	0	0	0	0	0	0	0	0	0	0	0	2	0	0	0	0	1	0	0	0	0	0	0	0	0	0
OTU_407	1	0	0	1	0	0	0	0	0	0	0	0	0	1	0	5	0	0	0	0	0	7	0	0	0	0	6	2	0	0	0	6	0	0	0	2	0	0	0	0	4	0	0	0	0	4	5	0	0
OTU_408	0	0	0	0	0	0	0	0	0	0	0	0	0	0	0	5	0	0	0	0	0	0	0	0	0	0	0	0	0	0	0	0	0	0	0	0	0	0	0	0	0	0	0	0	0	0	0	0	0
OTU_409	0	0	0	0	0	27	52	0	0	12	0	0	0	0	0	3	0	0	0	3	0	0	0	0	0	0	0	0	0	0	47	0	0	0	0	0	13	0	0	3	0	0	0	0	0	0	1	0	0
OTU_410	0	2	1	0	0	0	0	15	0	0	0	2	0	1	0	1	0	0	5	0	2	0	0	0	0	2	1	0	0	0	0	1	0	0	0	0	0	0	0	0	2	0	0	0	1	0	0	19	0
OTU_411	0	0	0	0	0	0	0	0	0	0	0	0	0	0	0	7	0	0	0	0	0	0	0	0	0	0	0	0	0	0	0	0	0	0	0	0	0	5	0	18	0	0	0	1	1	0	0	0	0
OTU_412	2	0	0	3	0	0	0	0	0	0	0	0	0	0	0	0	0	1	6	0	0	0	0	0	0	0	0	0	0	0	0	0	0	0	0	1	0	0	0	1	1	0	0	0	0	27	8	3	0
OTU_413	0	0	0	0	0	0	0	0	0	0	0	0	0	0	0	0	0	0	0	0	0	0	0	0	0	0	0	0	0	0	0	0	0	0	0	0	0	0	0	0	0	0	0	0	0	0	0	0	0
OTU_414	24	0	2	0	0	0	0	0	0	0	0	1	0	1	0	0	27	0	0	0	0	0	6	0	0	1	41	0	0	4	0	37	0	0	7	0	0	0	0	1	0	0	0	0	0	23	0	1	0
OTU_415	0	0	0	0	0	0	0	0	0	0	0	0	0	0	0	0	0	0	0	0	0	0	0	0	0	0	0	0	0	0	0	0	0	0	0	0	0	0	0	0	0	0	0	0	0	0	0	61	0
OTU_416	0	0	0	0	0	0	0	0	0	0	0	0	0	0	0	0	0	0	0	0	0	0	0	0	0	0	0	0	0	0	0	0	0	0	0	0	0	0	0	81	0	0	0	0	0	0	0	0	0
OTU_417	1	1	1	2	0	17	0	1	0	0	0	1	0	0	0	1	1	0	0	0	1	0	0	0	1	1	0	0	0	0	2	1	0	0	0	0	0	1	0	2	0	0	0	0	0	9	0	0	0
OTU_418	0	0	1	0	0	0	0	0	0	0	0	0	0	0	0	0	0	0	75	0	0	0	0	0	0	0	0	0	0	0	0	0	0	0	0	0	0	0	0	0	0	0	0	0	0	8	13	9	0
OTU_419	1	0	3	0	0	0	0	0	0	0	0	2	0	0	0	0	4	0	17	0	0	0	0	0	0	2	1	1	0	0	0	1	0	0	0	1	0	0	0	0	1	0	0	0	1	2	0	0	0
OTU_420	2	0	8	7	0	0	0	0	0	0	0	0	0	0	0	0	0	0	0	0	0	0	0	0	1	0	0	0	0	0	0	0	0	0	0	0	0	0	0	1	0	0	0	0	0	0	7	50	0
OTU_421	3	0	0	0	0	0	0	0	0	0	0	0	0	0	0	0	2	0	0	0	0	1	0	0	0	0	0	0	0	0	0	0	0	0	0	0	0	0	0	10	0	0	0	0	0	8	3	6	0
OTU_422	0	1	0	0	0	0	1	0	0	3	0	1	0	0	0	0	0	0	0	0	1	0	1	0	0	1	19	0	0	0	0	20	0	1	1	0	0	1	0	0	0	1	0	0	1	0	0	10	0
OTU_423	0	0	0	0	0	0	1	0	0	0	0	0	0	0	0	0	0	0	18	0	0	0	0	0	3	0	6	1	0	4	0	5	0	0	0	1	0	0	0	1	0	0	0	0	0	3	0	0	0
OTU_424	0	0	0	0	0	0	0	0	0	0	0	0	0	0	0	0	0	0	0	0	0	0	0	0	0	0	0	0	0	0	0	0	0	0	0	0	0	0	0	83	0	0	0	0	0	0	0	0	0
OTU_425	0	0	10	0	0	0	0	0	0	0	0	0	0	0	0	0	0	0	10	0	0	2	0	0	0	0	0	0	0	0	0	0	0	0	0	0	0	8	0	0	20	0	0	0	0	0	1	0	0
OTU_426	0	0	0	0	0	0	0	0	0	0	0	0	0	0	0	0	0	0	0	0	0	0	0	0	0	0	0	0	0	0	0	0	0	0	0	0	0	0	0	0	0	0	0	0	0	0	57	0	0
OTU_427	0	0	0	0	0	0	0	0	0	0	0	0	0	0	0	0	0	0	0	0	0	0	0	0	0	0	0	0	0	0	0	0	0	0	0	0	0	0	0	0	0	0	0	0	0	0	18	0	0
OTU_428	0	0	0	0	0	0	0	0	0	0	0	0	0	0	0	0	0	0	0	0	0	0	0	0	0	0	0	0	0	0	0	0	0	0	0	0	0	0	0	4	0	0	0	0	0	0	0	0	0
OTU_429	3	0	0	0	0	0	0	0	1	0	0	0	1	0	0	0	5	0	0	0	0	0	0	0	0	0	0	0	0	0	0	0	0	0	0	0	0	0	0	23	0	0	0	0	0	0	0	0	0
OTU_430	0	0	0	0	0	0	0	0	0	0	0	0	0	0	0	0	0	0	0	0	0	0	0	0	0	0	0	84	0	0	0	0	0	0	0	83	0	0	0	0	0	0	0	1	0	0	0	0	0
OTU_431	1	0	0	0	0	0	0	0	0	0	0	0	0	0	0	0	0	0	0	0	0	0	0	0	0	0	0	0	0	0	0	0	0	0	0	0	0	0	0	0	0	0	0	0	0	0	0	0	0
OTU_432	0	1	0	1	0	0	0	2	0	0	3	6	0	3	0	0	1	0	0	0	1	0	0	0	0	6	1	0	0	0	0	1	2	0	0	0	2	0	0	0	1	0	0	0	0	0	0	9	0
OTU_433	0	2	0	0	1	0	0	0	0	0	2	0	0	0	0	0	1	0	0	0	1	2	1	0	0	0	3	0	0	0	0	2	2	0	1	0	0	0	0	0	0	0	0	0	0	1	0	0	3
OTU_434	0	0	0	68	0	0	0	0	0	0	0	0	0	0	0	0	0	0	0	0	0	0	0	0	0	0	0	0	0	0	0	0	0	0	0	0	0	0	0	0	0	0	0	0	0	0	1	0	0
OTU_435	0	0	0	0	0	0	0	0	0	0	0	0	0	0	0	0	0	0	0	0	0	0	0	0	0	0	0	0	0	0	0	0	0	0	0	0	0	0	0	0	0	0	0	0	0	0	95	0	0
OTU_436	0	0	0	0	0	0	0	0	0	0	0	0	0	0	0	0	1	0	0	0	0	0	0	0	0	0	0	0	0	0	0	0	0	0	0	0	0	0	0	1	0	0	0	1	0	0	3	0	0
OTU_437	0	0	11	1	0	0	0	0	0	0	0	0	0	1	0	21	0	0	0	0	0	25	8	0	0	0	0	0	0	2	0	0	0	0	6	0	0	0	3	0	28	0	0	3	3	0	0	0	0
OTU_438	0	1	0	3	0	0	0	0	0	4	0	10	0	20	0	0	0	0	3	0	0	18	0	0	0	10	1	0	0	0	0	1	0	0	0	0	2	0	0	0	20	0	0	0	0	1	0	24	0
OTU_439	1	0	0	0	0	0	1	0	0	0	0	0	0	0	0	0	0	0	0	0	0	2	0	0	0	0	0	2	0	0	0	0	0	0	0	2	0	0	0	2	0	0	0	0	1	4	2	6	0
OTU_440	0	0	0	0	0	0	0	0	0	0	0	0	0	0	0	0	0	0	0	0	0	0	0	0	0	0	0	0	0	0	0	0	0	0	0	0	0	0	0	0	0	0	0	0	0	0	0	55	0
OTU_441	0	1	0	0	0	0	0	0	0	0	1	0	0	0	0	0	0	0	0	0	1	0	0	0	0	0	12	0	0	0	0	15	1	6	0	0	0	1	0	0	0	6	0	0	0	0	0	0	0
OTU_442	0	0	0	0	0	0	0	0	0	0	0	0	0	0	0	0	0	0	0	0	0	0	0	0	0	0	0	0	0	0	0	0	0	0	0	0	0	33	0	0	0	0	0	0	0	0	0	0	0
OTU_443	1	0	0	0	0	0	0	0	0	0	0	0	0	1	0	0	5	0	2	0	0	0	0	0	0	0	3	0	0	0	0	3	0	0	0	0	0	0	0	0	0	0	0	0	0	2	2	0	0
OTU_444	0	0	0	0	0	0	0	0	0	0	0	0	0	0	0	0	0	0	0	0	0	0	0	0	0	0	0	0	0	0	0	0	0	0	0	0	0	0	0	0	0	0	0	0	0	0	0	0	0
OTU_445	0	0	0	0	0	0	0	0	0	0	0	0	0	0	0	0	0	0	0	0	0	0	0	0	0	0	0	0	0	0	0	0	0	0	0	0	0	0	0	0	0	0	0	0	0	0	0	0	0
OTU_446	0	0	0	0	1	0	0	4	0	0	0	0	0	1	0	0	0	2	2	0	0	3	0	0	0	0	1	0	0	0	0	1	0	0	0	0	0	0	0	1	2	0	0	0	1	0	1	2	3
OTU_447	0	0	2	2	0	0	0	0	0	0	0	2	0	0	0	0	9	0	3	0	0	3	2	0	0	1	3	2	1	0	0	3	0	0	2	2	2	0	0	0	5	0	0	0	2	2	2	1	0
OTU_448	0	0	0	1	0	0	0	27	0	0	0	0	0	0	0	0	8	0	2	0	0	0	0	0	0	0	0	2	0	0	0	0	0	0	0	1	0	0	0	0	4	0	0	0	0	1	4	1	0
OTU_449	0	0	0	0	0	0	0	0	0	0	0	0	0	0	0	0	0	0	0	0	0	0	0	0	1	0	0	0	0	0	0	0	0	0	0	0	0	0	0	0	51	0	0	0	0	0	1	0	0
OTU_450	0	0	0	0	0	0	2	0	1	1	0	0	1	0	0	3	0	0	0	0	0	0	0	0	0	0	0	0	0	0	0	0	0	0	0	0	0	3	0	7	0	0	0	0	0	0	0	0	0
OTU_451	0	0	0	5	0	0	0	0	0	0	0	0	0	0	0	0	0	0	0	0	0	0	0	1	0	0	0	1	0	0	1	0	0	0	0	2	0	0	0	0	0	0	1	0	0	0	0	0	0
OTU_452	0	0	1	1	7	0	0	0	0	0	0	0	0	0	0	0	0	7	3	0	0	0	0	0	0	0	0	0	0	0	0	0	0	0	0	0	0	8	0	4	3	0	0	0	0	4	4	0	0
OTU_453	0	0	0	0	0	0	0	1	0	0	0	20	0	1	0	0	2	0	1	1	0	2	0	0	0	25	2	0	0	0	0	2	0	0	0	0	0	0	0	0	2	0	0	0	0	1	0	15	0
OTU_454	1	0	0	0	0	0	0	0	0	0	0	0	0	1	0	0	10	0	0	0	0	1	0	0	0	0	1	0	0	0	0	1	0	0	0	0	0	0	0	6	0	0	0	0	0	0	1	1	0
OTU_455	1	0	0	1	0	0	0	0	0	0	5	0	0	0	0	0	1	0	0	0	0	4	0	0	0	0	10	0	0	0	0	12	4	0	0	0	0	0	0	1	3	0	0	0	0	1	2	0	0
OTU_456	0	8	0	0	0	0	0	0	0	0	6	56	0	0	0	0	0	0	0	0	7	0	0	0	1	55	0	0	0	0	0	0	5	0	0	0	0	0	0	1	0	0	0	0	0	1	0	14	0
OTU_457	0	0	0	0	0	0	0	0	0	0	0	0	0	0	0	0	0	0	0	0	0	0	0	0	0	0	0	0	0	0	0	0	0	0	0	0	0	0	0	0	0	0	0	0	0	0	0	0	0
OTU_458	0	0	1	2	0	0	0	0	0	0	0	0	0	0	0	0	0	0	0	0	0	0	0	0	0	0	0	0	0	0	0	0	0	0	0	0	0	0	0	0	0	0	0	0	0	1	17	0	0
OTU_459	3	0	2	0	0	0	0	0	0	0	0	0	0	0	0	0	1	0	6	0	0	2	0	0	0	0	0	0	0	0	0	0	0	0	0	0	0	0	0	4	0	0	0	2	0	8	8	0	0
OTU_460	4	0	1	5	0	0	0	0	0	0	0	0	0	0	0	0	2	0	1	0	0	3	0	0	0	0	0	0	0	0	0	0	0	0	0	0	0	0	0	1	0	0	0	0	0	2	3	0	0
OTU_461	0	0	0	0	0	0	80	0	0	0	0	0	0	0	0	0	0	0	0	0	0	0	0	0	0	0	0	0	0	0	0	0	0	0	0	0	0	0	0	0	0	0	0	0	0	0	0	0	0
OTU_462	0	0	3	3	0	0	0	1	0	0	7	7	0	3	0	0	1	0	0	0	0	0	0	0	0	6	0	0	0	0	0	0	8	0	0	0	0	0	0	4	0	0	0	0	0	0	1	0	0
OTU_463	7	23	3	0	10	0	28	0	0	0	0	0	0	33	0	5	2	7	6	0	25	27	6	16	23	0	12	42	1	2	0	13	0	0	7	43	0	19	0	52	25	0	16	4	0	17	20	11	0
OTU_464	0	0	2	0	5	0	0	10	0	0	0	0	0	0	0	0	0	4	0	1	0	0	0	0	2	0	19	0	0	0	0	19	0	0	0	0	0	0	0	0	0	0	0	0	0	0	0	27	0
OTU_465	5	0	0	0	0	0	0	0	4	0	0	0	4	0	0	0	28	0	0	0	0	0	0	0	0	0	0	0	0	0	0	0	0	0	0	0	0	0	0	0	0	0	0	0	0	0	0	0	0
OTU_466	0	0	0	2	0	0	3	1	0	0	0	1	0	1	0	0	1	0	0	0	0	0	0	0	0	2	1	0	0	0	0	2	0	0	0	0	0	5	0	2	2	0	0	0	0	4	1	3	0
OTU_467	0	0	0	0	0	0	0	0	0	0	0	0	0	0	0	0	0	0	0	0	0	0	0	0	0	0	0	0	0	0	0	0	0	0	0	0	0	0	0	0	0	0	0	0	0	0	0	0	0
OTU_468	0	0	0	1	0	0	0	0	0	0	0	0	0	0	0	0	3	0	3	0	0	1	0	0	0	0	0	0	0	0	0	0	0	0	0	0	0	0	0	6	1	0	0	0	0	17	0	0	0
OTU_469	0	0	0	0	0	0	0	0	0	0	0	0	0	0	0	0	0	0	0	0	0	0	0	0	0	0	0	0	0	0	0	0	0	0	0	0	0	0	0	0	0	0	0	0	0	0	0	0	0
OTU_470	0	0	0	0	0	0	0	0	0	0	0	0	0	0	0	0	0	0	0	0	0	0	0	0	0	0	0	0	0	0	0	0	0	0	0	0	0	0	0	0	0	0	0	0	0	0	0	0	0
OTU_471	0	0	0	0	1	0	0	5	0	0	0	0	0	0	0	0	0	1	14	0	0	0	0	0	0	0	0	0	0	0	0	0	0	0	0	0	0	0	0	0	0	0	0	0	0	0	0	0	0
OTU_472	0	0	1	0	3	0	0	0	0	0	0	0	0	0	0	2	1	2	0	0	0	1	0	0	0	0	0	0	0	0	0	0	0	0	0	0	0	2	0	4	1	0	0	0	0	0	2	0	0
OTU_473	1	0	0	4	2	296	116	0	7	1	1	0	7	0	0	17	0	1	1	0	0	1	4	0	2	0	1	13	16	0	28	1	0	0	5	14	0	11	0	10	0	0	0	0	1	1	4	0	0
OTU_474	0	0	0	0	0	0	0	0	0	0	0	0	0	0	0	0	0	0	0	0	0	0	0	0	0	0	0	0	0	0	0	0	0	0	0	0	0	0	0	0	0	0	0	0	0	0	0	0	0
OTU_475	0	0	0	0	0	0	0	0	0	0	0	0	0	0	0	0	0	0	0	0	0	0	0	0	0	0	0	0	0	0	0	0	0	0	0	0	0	0	0	0	0	0	0	0	0	0	0	0	0
OTU_476	0	0	0	0	0	0	0	0	0	0	0	0	0	0	0	0	0	0	0	0	0	0	0	0	0	0	0	0	0	0	0	0	0	0	0	0	0	0	0	0	0	0	0	0	0	0	0	0	0
OTU_477	0	0	0	0	0	0	0	0	0	0	0	0	0	0	0	0	0	0	0	0	0	0	0	0	0	0	0	33	20	0	0	0	0	0	0	36	0	0	0	0	0	0	0	0	0	0	0	0	0
OTU_478	0	0	0	0	0	0	0	0	0	0	0	2	0	0	5	0	0	0	17	0	0	4	0	0	0	1	0	0	0	0	0	0	0	0	0	0	0	0	0	0	3	0	0	0	0	4	0	0	0
OTU_479	0	0	0	0	0	0	0	0	0	0	0	0	0	0	0	0	0	0	0	0	0	0	0	1	0	0	0	0	0	0	0	0	0	0	0	0	0	0	0	0	0	0	1	0	0	0	0	0	0
OTU_480	0	0	0	0	0	0	0	0	0	0	0	0	0	0	0	0	0	0	0	0	0	0	0	0	0	0	0	0	0	0	0	0	0	0	0	0	0	0	0	0	0	0	0	0	0	0	0	0	0
OTU_481	0	0	0	4	0	0	0	0	0	0	0	0	0	0	0	0	0	0	0	0	0	0	0	0	0	0	0	0	0	0	0	0	0	1	0	0	0	0	0	0	0	1	0	3	0	2	0	0	1
OTU_482	0	0	1	0	0	1	3	0	0	4	0	0	0	0	0	0	0	0	0	0	0	0	0	0	0	0	0	1	0	0	0	0	0	0	0	0	0	0	0	0	0	0	0	0	0	2	0	0	0
OTU_483	0	0	0	0	0	0	0	0	0	0	0	0	0	0	0	0	0	0	19	0	0	1	0	0	0	0	0	0	0	0	0	0	0	0	0	0	0	0	0	1	5	0	0	0	0	0	0	3	0
OTU_484	0	0	0	0	0	0	0	0	0	0	0	0	0	0	0	0	0	0	0	0	0	0	0	0	0	0	0	0	0	0	0	0	0	0	0	0	0	0	0	0	0	0	0	0	0	0	0	0	0
OTU_485	5	0	0	8	0	0	0	0	0	0	0	0	0	0	0	0	0	0	0	0	0	0	0	0	0	0	0	0	0	0	0	0	0	0	0	0	0	0	0	1	0	0	0	0	0	0	0	0	0
OTU_486	0	0	6	1	0	0	0	1	0	0	0	0	0	0	0	0	2	0	0	0	0	2	0	0	0	0	0	4	0	0	0	0	0	0	0	4	0	0	0	0	1	0	0	0	0	1	0	4	0
OTU_487	0	0	0	0	0	0	0	0	0	0	0	0	0	0	0	0	0	0	0	0	0	0	0	0	0	0	0	0	0	0	0	0	0	0	0	0	0	0	0	0	0	0	0	0	0	0	0	0	0
OTU_488	0	0	0	0	0	0	0	0	0	0	0	0	0	0	0	0	0	0	0	0	0	0	0	0	0	0	0	0	0	0	0	0	0	0	0	0	0	0	0	0	0	0	0	0	0	0	0	0	0
OTU_489	0	0	0	0	0	0	0	0	0	0	0	0	0	0	0	0	0	0	0	0	0	0	0	0	0	0	0	0	0	0	0	0	0	0	0	0	0	0	0	0	0	0	0	0	0	0	0	0	0
OTU_490	0	0	0	0	0	0	3	0	0	0	0	0	0	0	0	0	32	0	0	0	0	0	0	0	0	0	0	0	0	0	0	0	0	0	0	0	0	0	0	0	0	0	0	0	0	0	0	0	0
OTU_491	0	0	0	2	0	0	0	4	0	0	0	0	0	0	0	0	0	0	0	0	0	1	0	0	0	0	0	0	0	0	0	0	0	0	0	0	0	0	0	3	0	0	0	0	0	0	0	0	0
OTU_492	0	0	0	0	0	0	0	0	0	0	0	0	0	0	0	1	0	0	0	0	0	0	0	0	0	0	0	0	7	0	0	0	0	0	0	0	0	0	0	2	0	0	0	0	0	0	0	0	0
OTU_493	0	0	0	0	0	0	0	0	0	0	0	0	0	0	0	1	0	0	21	0	0	0	0	0	0	0	0	0	0	0	0	0	0	0	0	0	0	0	0	0	0	0	0	0	0	0	4	0	0
OTU_494	0	0	2	1	0	0	0	0	0	0	0	0	0	0	0	1	0	0	4	0	0	0	0	0	0	0	0	1	0	0	0	0	0	0	0	1	0	0	0	0	0	0	0	0	0	1	16	35	0
OTU_495	0	49	0	0	0	0	0	0	0	0	0	0	0	0	0	0	0	0	0	0	52	0	0	0	0	0	0	0	0	0	0	0	0	0	0	0	0	0	0	0	0	0	0	0	0	0	0	0	0
OTU_496	0	0	0	0	0	0	0	0	0	0	0	0	0	0	0	0	0	0	0	0	0	0	0	0	0	0	5	0	0	0	0	5	0	0	0	0	0	0	0	0	0	0	0	0	0	0	0	31	0
OTU_497	2	0	0	0	2	0	0	0	0	0	0	0	0	0	0	1	0	2	2	0	0	0	0	0	0	0	0	1	0	0	0	0	0	0	0	1	0	0	0	0	2	0	0	0	0	5	7	3	0
OTU_498	0	0	6	0	0	0	0	0	0	0	0	15	0	0	0	5	1	0	0	0	0	3	0	0	0	16	312	0	0	21	0	312	0	0	0	0	0	0	0	1	0	0	0	0	0	0	2	0	83
OTU_499	0	0	0	0	0	0	0	0	0	0	0	0	0	0	0	0	22	0	0	0	0	0	0	0	0	0	0	0	0	0	0	0	0	0	0	0	0	0	0	0	0	0	0	0	0	0	0	0	0
OTU_500	0	0	0	0	0	0	0	0	0	0	0	2	0	0	0	0	2	0	0	0	0	0	1	0	0	1	0	1	0	0	0	0	0	0	0	2	0	0	0	0	0	0	0	0	0	0	2	5	0
OTU_501	0	0	0	0	0	0	0	0	0	0	0	0	0	2	0	12	0	0	0	0	0	0	14	0	0	0	0	0	0	0	0	0	0	0	14	0	0	0	0	0	0	0	0	0	0	0	0	0	0
OTU_502	0	0	0	0	0	0	0	0	0	0	0	0	0	0	0	0	0	0	0	0	0	0	0	0	0	0	0	0	0	0	0	0	0	0	0	0	0	0	0	0	0	0	0	0	0	0	0	0	0
OTU_503	0	0	0	0	0	0	2	0	0	0	1	0	0	0	0	0	3	0	0	0	0	0	0	0	0	0	3	2	0	0	0	3	1	0	0	1	0	0	0	0	0	0	0	0	0	0	1	1	0
OTU_504	0	0	0	0	0	0	0	0	0	0	0	0	0	0	0	0	0	0	0	0	0	3	0	0	0	0	0	0	0	0	0	0	0	0	0	0	0	0	0	4	4	0	0	0	0	0	0	3	0
OTU_505	0	0	0	9	0	0	0	0	0	0	0	0	0	0	0	0	1	0	0	0	0	0	0	0	0	0	0	0	0	0	0	0	0	0	0	0	0	0	0	0	2	0	0	0	0	4	4	0	0
OTU_506	0	0	0	0	0	0	0	0	0	0	0	0	0	0	0	0	0	0	0	0	0	0	0	0	0	0	0	0	0	0	0	0	0	0	0	0	0	0	0	0	0	0	0	0	0	0	0	0	0
OTU_507	0	0	0	0	0	0	0	0	0	3	0	0	0	0	0	0	0	0	0	0	0	0	0	0	0	0	0	0	0	0	43	0	0	0	0	0	0	0	0	0	0	0	0	0	0	0	0	0	0
OTU_508	0	0	0	0	0	0	0	0	0	0	0	0	0	0	0	0	0	0	0	0	0	0	0	0	0	0	0	0	0	0	38	0	0	0	0	0	0	0	0	0	0	0	0	0	0	0	0	0	0
OTU_509	8	0	0	5	0	0	0	0	0	0	0	0	0	0	0	0	0	0	0	0	0	0	0	0	0	0	0	0	0	0	0	0	0	0	0	0	0	0	0	0	0	0	0	0	0	0	0	0	0
OTU_510	0	0	0	0	0	0	0	0	0	0	0	0	0	1	0	0	1	0	0	0	0	2	0	0	0	0	0	0	0	0	0	0	0	0	0	0	2	0	0	1	0	0	0	0	0	0	0	0	1
OTU_511	0	0	0	0	0	0	0	0	0	0	0	9	0	0	0	0	0	0	0	0	0	0	0	0	0	7	0	0	0	0	0	0	0	0	0	0	0	0	0	2	0	0	0	0	0	0	0	3	0
OTU_512	0	0	0	0	0	0	0	0	0	0	0	0	0	0	0	0	0	0	0	0	0	0	0	0	0	0	2	0	0	0	0	1	0	0	0	0	0	0	0	0	0	0	0	0	0	0	0	32	0
OTU_513	0	0	1	0	0	0	3	12	0	0	0	0	0	0	2	0	0	0	0	0	0	0	0	0	0	0	0	0	0	1	0	0	0	0	0	0	0	0	0	1	0	0	0	0	0	0	0	13	0
OTU_514	0	0	0	0	0	0	0	0	0	0	0	0	0	0	0	0	0	0	0	0	0	0	0	0	0	0	0	0	0	0	0	0	0	0	0	0	0	0	0	0	0	0	0	0	0	0	0	0	0
OTU_515	0	0	0	0	0	0	0	0	0	0	0	0	0	0	0	0	36	0	0	0	0	0	0	0	0	0	0	0	0	0	0	0	0	0	0	0	0	0	0	0	0	0	0	0	0	0	0	0	0
OTU_516	0	0	0	0	0	1	0	2	0	0	0	0	0	0	0	0	7	0	2	3	0	0	0	0	0	0	0	1	0	0	0	0	0	0	0	1	0	0	0	0	0	0	0	0	0	0	0	0	0
OTU_517	0	0	0	0	0	0	0	0	0	0	0	0	0	0	0	0	0	0	0	0	0	0	0	0	0	0	0	0	0	0	0	0	0	0	0	0	0	0	0	0	0	0	0	0	0	0	0	0	0
OTU_518	0	0	0	0	0	0	0	0	0	0	0	29	0	1	0	0	0	0	0	0	0	0	0	0	0	29	0	0	0	0	0	0	0	0	0	0	0	0	0	0	0	0	0	0	0	0	0	0	0
OTU_519	0	9	7	0	1	0	0	0	0	0	0	0	0	7	0	0	0	0	0	0	11	0	0	0	5	0	0	1	0	0	0	0	0	0	0	2	0	0	0	0	0	0	0	0	0	0	0	0	0
OTU_520	0	0	0	0	0	0	0	0	0	0	0	0	0	0	0	0	0	0	0	0	0	0	0	0	0	0	0	0	0	0	0	0	0	0	0	0	0	0	0	0	0	0	0	0	0	0	0	0	0
OTU_521	1	0	0	0	0	0	0	0	0	0	0	0	0	0	0	0	0	0	0	0	0	0	0	0	0	0	2	1	0	0	0	2	0	0	0	2	0	0	0	1	4	0	0	0	0	4	0	1	0
OTU_522	0	0	0	0	0	0	0	0	0	0	0	0	0	0	0	0	0	0	0	0	0	0	0	0	0	0	0	0	0	0	0	0	0	0	0	0	0	0	0	0	0	0	0	0	0	0	2	8	0
OTU_523	0	0	0	0	0	0	0	1	0	0	0	11	0	4	0	0	1	0	3	0	0	0	0	0	0	11	2	0	0	0	0	2	0	0	0	0	0	0	0	2	0	0	0	0	0	1	0	7	0
OTU_524	0	0	0	0	0	0	0	0	0	0	0	0	0	0	0	0	12	0	0	0	0	0	0	0	0	0	0	0	0	0	0	0	0	0	0	0	0	0	0	7	4	0	0	0	0	0	0	0	0
OTU_525	7	0	3	0	0	0	0	0	0	0	0	0	0	7	0	0	1	0	0	0	0	0	0	2	12	0	2	7	0	0	0	2	0	0	0	6	0	7	0	5	11	0	3	1	0	8	0	3	0
OTU_526	0	0	0	0	0	0	0	0	0	0	0	0	0	0	0	0	0	0	0	0	0	0	0	0	0	0	0	0	0	0	0	0	0	0	0	0	0	0	0	13	0	0	0	0	0	0	0	0	0
OTU_527	0	0	1	0	4	0	0	0	0	0	0	2	0	0	0	1	0	5	2	0	0	0	0	0	0	3	0	0	0	0	0	0	0	0	0	0	0	0	0	0	0	0	0	0	0	3	0	0	0
OTU_528	0	0	0	0	0	0	0	0	0	0	1	0	0	0	0	0	0	0	1	0	0	0	0	0	0	0	0	0	0	0	0	0	1	0	0	0	0	0	0	0	0	0	0	0	0	0	0	19	0
OTU_529	1	0	0	0	0	0	0	0	0	0	0	0	0	0	0	0	1	0	12	0	0	0	0	0	0	0	0	0	0	0	0	0	0	0	0	0	0	0	0	4	0	0	0	0	0	3	1	0	0
OTU_530	0	0	0	0	0	0	0	0	0	0	0	0	0	0	0	0	14	0	0	0	0	0	0	0	0	0	0	0	0	0	0	0	0	0	0	0	0	0	0	11	0	0	0	4	0	0	0	0	0
OTU_531	0	0	0	0	1	0	1	0	0	0	0	2	0	1	0	0	0	2	0	0	0	0	0	0	0	2	0	0	0	0	0	0	0	0	0	0	0	2	1	0	2	0	0	0	0	1	0	0	0
OTU_532	0	0	0	0	3	0	0	0	0	0	0	0	0	0	0	0	0	2	0	0	0	2	0	0	0	0	0	0	0	0	0	0	0	0	0	0	0	0	0	0	0	0	0	0	0	0	0	6	0
OTU_533	0	1	0	0	0	0	0	0	0	0	0	0	0	0	0	0	0	0	0	0	1	0	0	0	0	0	0	0	0	0	0	0	0	0	0	0	0	0	1	0	0	0	0	0	0	0	0	0	0
OTU_534	0	2	0	11	0	0	0	0	0	0	0	0	0	0	0	0	0	0	0	0	2	0	0	0	0	0	0	0	0	0	0	0	0	0	0	0	0	0	0	0	0	0	0	0	0	0	0	0	0
OTU_535	0	0	0	0	0	0	0	0	0	0	0	0	0	0	0	0	0	0	0	0	0	0	0	0	0	0	35	0	0	0	0	35	0	0	0	0	0	0	0	0	0	0	0	0	0	0	0	15	0
OTU_536	0	0	0	0	0	0	0	0	0	0	0	12	0	0	0	0	2	0	0	0	0	0	0	0	0	10	0	0	0	0	0	0	0	0	0	0	0	0	0	0	0	0	0	0	0	0	0	7	0
OTU_537	0	0	0	0	0	0	0	0	0	0	0	0	0	0	0	0	0	0	0	0	0	0	0	0	0	0	0	0	0	0	0	0	0	0	0	0	0	0	0	0	0	0	0	0	0	0	0	0	0
OTU_538	1	2	0	0	0	4	4	21	0	0	15	0	0	1	5	2	0	0	0	7	3	0	0	0	9	0	6	0	2	6	16	6	16	0	0	1	0	0	2	0	0	0	0	0	0	0	1	0	36
OTU_539	0	0	0	0	0	0	0	0	0	0	0	0	0	0	0	0	38	0	0	0	0	0	0	0	0	0	0	0	0	0	0	0	0	0	0	0	0	0	0	0	0	0	0	0	0	0	0	0	0
OTU_540	0	0	0	0	0	0	0	0	0	0	1	0	0	0	0	0	0	0	0	0	0	0	0	0	0	0	0	0	0	0	0	0	1	0	0	0	0	1	0	0	0	0	0	0	0	0	0	0	0
OTU_541	2	0	0	0	0	0	0	0	0	0	0	0	0	0	0	0	0	0	0	0	0	0	0	0	0	0	0	0	0	0	0	0	0	0	0	0	0	0	0	0	0	0	0	0	0	0	0	0	0
OTU_542	0	0	0	0	0	0	0	0	0	0	0	0	0	0	0	0	0	0	0	0	0	0	0	0	0	0	0	0	0	0	0	0	0	0	0	0	0	0	0	0	0	0	0	0	0	0	0	0	0
OTU_543	0	0	0	0	0	0	0	0	0	0	0	0	0	0	0	0	1	0	3	0	0	2	0	0	0	0	2	0	0	0	0	2	0	0	0	0	0	0	0	0	1	0	0	0	0	3	0	0	0
OTU_544	0	0	0	0	0	0	0	0	0	0	0	0	0	0	0	0	0	0	5	0	0	0	0	0	2	0	0	3	0	0	0	0	0	0	0	2	0	0	0	0	0	0	0	0	0	0	1	0	0
OTU_545	1	0	1	2	0	0	0	6	0	0	0	0	0	0	0	0	2	0	0	0	0	0	0	0	0	0	0	0	0	0	0	0	0	0	0	0	0	0	0	4	0	0	0	0	0	2	0	0	0
OTU_546	3	0	0	1	0	0	0	0	0	0	0	0	0	0	0	1	0	0	0	0	0	0	0	0	0	0	0	0	0	0	0	0	0	0	0	0	0	0	0	1	0	0	0	0	0	0	8	2	0
OTU_547	0	0	2	0	0	0	0	0	0	0	0	0	0	24	0	0	0	0	0	0	0	0	0	0	0	0	0	0	0	0	0	0	0	0	0	0	0	0	0	0	0	0	0	0	0	0	0	0	0
OTU_548	0	0	0	0	0	0	0	0	0	0	0	0	0	0	0	0	0	0	0	0	0	0	1	0	0	0	3	0	0	0	0	3	0	0	2	0	0	0	0	1	0	0	0	0	0	0	5	0	0
OTU_549	2	0	0	0	0	0	0	0	0	0	0	0	0	0	0	0	0	0	1	0	0	0	0	0	0	0	0	0	0	0	0	0	0	0	0	0	0	0	0	0	4	0	0	0	0	6	2	0	0
OTU_550	0	0	0	0	0	0	0	0	0	0	0	0	0	0	0	0	0	0	0	0	0	0	0	0	0	0	0	0	0	0	0	0	0	0	0	0	0	0	0	0	0	0	0	0	0	0	0	0	0
OTU_551	0	0	0	2	0	0	0	0	0	0	0	0	0	0	0	0	0	0	0	0	0	0	0	0	0	0	0	0	0	0	0	0	0	0	0	0	0	0	0	3	0	0	0	0	0	3	0	29	0
OTU_552	0	0	0	0	0	0	0	0	0	0	0	0	0	0	0	0	0	0	0	0	0	0	0	0	0	0	0	0	0	0	0	0	0	0	0	0	0	0	0	17	0	0	0	0	0	0	0	0	0
OTU_553	1	0	0	0	0	0	0	0	0	0	0	0	0	0	0	1	0	0	0	0	0	0	0	0	0	0	0	0	0	0	0	0	0	0	0	0	0	0	0	0	0	0	0	0	0	0	0	0	0
OTU_554	0	0	0	0	0	0	0	0	0	0	0	0	0	0	0	0	0	0	0	0	0	0	0	0	0	0	0	0	0	0	0	0	0	0	0	0	0	0	0	30	0	0	0	0	0	0	0	0	0
OTU_555	2	0	1	0	0	0	0	0	0	0	0	0	0	0	0	0	0	0	4	0	0	0	0	0	0	0	0	0	0	0	0	0	0	0	0	0	0	0	0	0	0	0	0	0	0	2	10	0	0
OTU_556	0	0	0	25	0	0	0	0	0	0	0	0	0	0	0	0	0	0	0	0	0	0	0	0	0	0	0	0	0	0	0	0	0	0	0	0	0	0	0	0	0	0	0	0	0	0	0	0	0
OTU_557	0	0	0	0	0	0	0	0	0	0	0	0	0	0	0	0	0	0	0	0	0	0	0	0	0	0	0	0	0	0	0	0	0	0	0	0	0	0	0	0	0	0	0	0	0	0	0	0	0
OTU_558	0	0	0	1	0	0	0	11	0	0	0	5	0	0	0	0	0	0	2	0	0	2	0	0	0	6	3	0	0	0	0	3	0	0	0	0	0	0	0	0	2	0	0	0	0	0	0	7	0
OTU_559	0	0	0	0	0	0	0	0	0	0	0	0	0	0	0	0	0	0	0	0	0	0	0	0	0	0	0	0	0	0	0	0	0	0	0	0	0	0	0	0	0	0	0	0	0	0	0	0	0
OTU_560	0	0	1	0	2	0	0	0	0	0	0	0	0	0	0	0	0	2	0	0	0	2	0	0	0	0	1	0	0	0	0	1	0	0	0	0	0	0	0	0	0	0	0	0	0	2	0	0	0
OTU_561	0	0	2	0	1	0	0	0	0	0	0	0	0	0	0	0	0	1	0	0	0	0	0	0	0	0	0	0	0	0	0	0	0	0	0	0	0	0	0	0	0	0	0	0	0	2	0	0	0
OTU_562	0	0	0	0	1	0	0	3	0	0	1	0	0	0	0	0	0	1	0	0	0	0	0	0	0	0	1	0	1	0	0	1	1	0	0	0	0	0	0	0	0	0	0	0	0	0	0	1	0
OTU_563	7	0	0	0	0	0	0	0	0	0	0	0	0	0	0	0	1	0	0	0	0	0	0	0	0	0	0	0	0	0	0	0	0	0	0	0	0	0	0	2	0	0	0	0	0	0	0	0	0
OTU_564	0	0	0	0	0	0	0	0	0	0	0	0	0	0	0	0	0	0	5	0	0	0	0	0	0	0	0	0	0	0	0	0	0	0	0	0	0	0	0	3	0	0	0	0	0	7	2	2	0
OTU_565	0	0	0	0	0	0	0	0	0	0	0	0	0	0	0	0	0	0	0	0	0	0	0	0	0	0	0	0	0	0	0	0	0	0	0	0	0	0	0	0	0	0	0	0	0	0	0	0	0
OTU_566	0	0	0	0	0	0	0	0	0	0	0	0	0	0	0	0	0	0	0	0	0	0	0	0	0	0	0	3	0	0	0	0	0	0	0	4	0	0	0	2	0	0	0	0	0	0	0	0	0
OTU_567	0	0	0	0	0	0	0	0	0	0	0	0	0	0	0	0	1	0	2	0	0	0	0	0	0	0	7	0	0	0	0	8	0	0	0	0	0	0	0	0	7	0	0	0	0	1	1	2	0
OTU_568	0	0	0	0	0	0	0	0	0	0	0	0	0	0	0	0	0	0	0	0	0	0	0	0	0	0	0	0	0	0	0	0	0	0	0	0	0	0	0	0	0	0	0	0	0	0	0	0	0
OTU_569	0	0	1	0	0	0	0	0	0	0	0	1	0	0	0	0	1	0	0	0	0	1	0	0	0	1	0	0	0	0	0	0	0	0	0	0	0	0	0	0	4	0	0	0	0	1	3	0	0
OTU_570	1	0	31	0	18	0	6	0	0	1	0	0	0	0	0	0	0	16	31	0	0	14	12	0	0	0	10	3	0	0	0	9	0	0	11	3	21	0	1	0	0	0	0	2	2	103	0	0	228
OTU_571	0	2	0	0	0	0	0	1	0	0	0	0	0	0	0	0	0	0	0	0	2	0	0	0	0	0	1	0	0	0	0	1	0	0	0	0	0	0	0	0	0	0	0	0	0	0	0	3	0
OTU_572	0	0	0	0	0	0	0	0	0	0	0	0	0	0	0	0	0	0	0	0	0	0	0	0	0	0	0	1	0	0	0	0	0	0	0	1	0	0	0	0	0	0	0	0	0	0	0	0	0
OTU_573	0	0	0	0	0	0	0	0	0	0	0	0	0	0	0	0	0	0	0	0	0	0	0	0	0	0	0	0	0	0	0	0	0	0	0	0	0	0	0	0	0	0	0	0	0	0	0	0	0
OTU_574	0	0	0	0	0	0	0	0	0	0	0	0	0	0	0	0	13	0	0	0	0	0	0	0	0	0	0	0	0	0	0	0	0	0	0	0	0	0	0	0	0	0	0	0	0	0	0	0	0
OTU_575	0	0	0	0	0	0	0	0	1	0	2	0	1	0	0	1	0	0	0	0	0	0	0	0	0	0	0	0	0	0	0	0	1	0	0	0	0	0	0	0	0	0	0	0	0	0	5	0	0
OTU_576	8	0	0	0	0	0	0	0	0	0	0	0	0	0	0	0	10	0	43	0	0	0	0	0	0	0	0	0	0	0	0	0	0	0	0	0	0	0	0	2	0	0	0	0	0	0	0	0	0
OTU_577	0	0	0	0	0	0	0	0	0	0	0	0	0	0	0	0	0	0	0	0	0	0	0	0	0	0	0	0	0	0	15	0	0	0	0	0	0	0	0	0	0	0	0	0	0	0	0	0	0
OTU_578	0	0	0	0	0	0	0	0	0	0	0	0	0	0	0	0	0	0	0	0	0	0	0	0	0	0	0	0	0	0	0	0	0	0	0	0	0	0	0	26	0	0	0	0	0	0	0	0	0
OTU_579	2	0	0	0	0	2	1	0	1	0	0	0	1	0	0	0	0	0	0	0	0	0	1	0	0	0	1	0	0	0	0	1	0	0	1	0	0	0	0	1	0	0	0	0	2	0	3	0	0
OTU_580	0	0	1	0	0	0	0	0	0	0	0	0	0	0	0	0	0	0	2	0	0	0	0	0	0	0	0	0	0	1	0	0	0	0	0	0	0	0	0	0	2	0	0	0	0	0	0	0	0
OTU_581	0	0	0	0	0	0	0	0	0	0	0	0	0	0	0	0	2	0	0	0	0	0	0	0	0	0	0	0	0	0	0	0	0	0	0	0	0	0	0	0	0	0	0	0	0	0	0	0	0
OTU_582	0	0	1	0	0	0	0	0	0	0	0	0	0	1	0	0	0	0	0	0	0	0	0	0	0	0	0	0	0	0	0	0	0	0	0	0	0	0	0	0	0	0	0	0	0	0	7	0	0
OTU_583	0	0	0	0	0	0	0	0	0	0	0	0	0	0	0	0	0	0	0	0	0	0	0	0	3	0	0	0	0	0	0	0	0	0	0	0	0	0	0	0	10	0	0	0	0	0	6	0	0
OTU_584	1	0	0	0	0	0	0	0	0	0	0	0	0	0	0	0	0	0	1	0	0	0	0	0	0	0	0	0	0	0	0	0	0	0	0	0	0	0	0	1	0	0	0	0	0	2	0	0	0
OTU_585	0	0	0	0	0	0	0	0	0	0	0	0	0	0	0	0	0	0	0	0	0	0	0	0	0	0	0	0	0	0	0	0	0	0	0	0	0	0	0	1	0	0	0	0	0	0	0	0	0
OTU_586	0	0	0	0	0	0	0	0	0	0	0	0	0	0	0	0	0	0	0	0	0	0	0	0	0	0	0	0	0	0	0	0	0	0	0	0	0	0	0	0	0	0	0	0	0	0	0	0	0
OTU_587	0	0	0	9	0	0	0	0	0	0	0	0	0	0	0	0	13	0	0	0	0	0	0	0	0	0	0	0	0	0	0	0	0	0	0	0	0	0	0	0	0	0	0	0	0	0	0	0	0
OTU_588	0	0	0	0	0	0	0	0	0	0	0	0	0	0	0	0	0	0	0	0	0	0	0	0	0	0	0	0	0	0	0	0	0	0	0	0	0	0	0	0	0	0	0	0	0	0	0	0	0
OTU_589	0	0	0	0	0	0	0	0	0	0	0	0	0	0	0	0	6	0	1	0	0	0	0	0	0	0	0	0	0	0	0	0	0	0	0	0	0	0	0	0	1	0	0	0	0	1	3	0	0
OTU_590	0	0	1	0	0	0	0	0	1	0	0	0	1	0	0	0	0	0	0	0	0	0	21	0	0	0	0	0	34	120	0	0	0	0	22	0	47	0	0	0	1	0	0	0	0	2	0	0	0
OTU_591	0	0	2	1	0	0	0	0	0	0	0	0	0	0	0	0	1	0	0	0	0	0	0	0	0	0	0	2	0	0	0	0	0	0	0	2	0	0	0	2	0	0	0	0	0	2	5	6	0
OTU_592	1	0	0	0	2	0	0	0	0	0	0	0	0	0	0	0	1	3	0	0	0	0	0	0	0	0	0	0	0	0	0	0	0	0	0	0	0	0	0	0	1	0	0	0	0	1	2	0	0
OTU_593	0	0	0	0	0	0	0	0	0	0	0	0	0	0	0	0	0	0	4	0	0	0	0	0	0	0	0	0	0	0	0	0	0	0	0	0	0	0	0	0	1	0	0	0	0	0	0	0	0
OTU_594	0	0	0	0	0	0	0	0	0	0	0	0	0	0	0	0	0	0	0	0	0	0	0	0	0	0	0	0	0	0	0	0	0	0	0	0	0	0	0	0	0	0	0	0	0	0	0	32	0
OTU_595	0	0	0	1	0	0	0	0	0	0	0	0	0	0	0	0	0	0	0	0	0	1	0	0	0	0	0	0	0	0	0	0	0	0	0	0	0	0	0	0	0	0	0	0	0	2	0	0	0
OTU_596	0	0	0	0	0	0	0	0	0	0	0	0	0	0	0	0	0	0	2	0	0	0	0	0	0	0	0	0	0	0	0	0	0	0	0	0	0	0	0	0	0	0	0	0	0	0	3	0	0
OTU_597	0	0	0	0	0	0	0	0	0	0	0	0	0	0	0	0	0	0	0	0	0	0	0	0	0	0	0	0	0	0	0	0	0	0	0	0	0	0	0	7	0	0	0	0	0	9	0	0	0
OTU_598	0	1	0	0	0	0	0	8	0	2	0	20	0	0	0	0	0	0	0	0	2	2	0	0	0	27	1	0	0	0	0	2	0	0	0	0	0	0	0	1	1	0	0	0	0	0	0	28	0
OTU_599	1	0	0	0	0	0	0	0	0	0	0	0	0	0	0	0	0	0	16	0	0	0	0	0	0	0	0	0	0	0	0	0	0	0	0	0	0	0	0	0	0	0	0	0	0	0	1	0	0
OTU_600	0	0	0	0	0	0	0	0	0	0	0	0	0	0	0	0	0	0	0	0	0	0	0	0	0	0	0	0	0	0	0	0	0	0	0	0	0	0	0	0	0	0	0	0	0	0	0	0	0
OTU_601	0	0	1	0	0	0	0	0	0	0	0	2	0	0	0	0	0	0	0	0	0	0	0	0	0	3	0	1	0	0	0	0	0	0	0	1	0	0	0	1	2	0	0	0	0	2	2	0	0
OTU_602	0	0	0	2	0	0	11	7	0	0	0	5	0	2	8	0	0	0	0	0	0	1	1	0	0	6	3	4	17	3	0	3	0	0	1	4	1	0	6	3	0	0	0	0	0	0	1	0	4
OTU_603	0	1	0	0	0	0	0	0	0	0	1	8	0	0	0	0	1	0	0	0	1	0	0	0	0	9	0	0	0	0	0	0	1	0	0	0	2	0	0	0	0	0	0	0	0	0	0	1	0
OTU_604	0	0	0	0	0	0	0	0	0	0	0	0	0	0	0	0	0	0	0	0	0	0	0	0	0	0	0	0	0	0	0	0	0	0	0	0	0	0	0	4	0	0	0	0	0	0	0	0	0
OTU_605	0	0	0	0	0	0	0	0	0	0	0	0	0	0	0	0	29	0	0	0	0	0	0	0	0	0	0	0	0	0	0	0	0	0	0	0	0	0	0	0	0	0	0	0	0	0	0	0	0
OTU_606	0	0	0	0	0	0	0	0	0	0	0	0	0	0	0	0	1	0	0	0	0	0	0	0	0	0	0	34	0	0	0	0	0	0	0	35	0	0	0	0	0	0	0	0	0	0	0	0	0
OTU_607	0	0	0	0	0	0	0	0	0	0	0	0	0	29	0	0	0	0	0	0	0	0	0	0	0	0	0	0	0	0	0	0	0	0	0	0	0	0	1	0	0	0	0	0	5	0	0	0	0
OTU_608	0	0	0	1	0	0	0	0	0	1	0	0	0	0	0	1	0	0	0	0	0	0	0	0	0	0	0	0	0	0	0	0	0	0	0	0	0	0	0	0	0	0	0	0	0	0	0	9	0
OTU_609	0	0	0	0	0	0	2	0	0	0	0	0	0	0	0	0	0	0	0	0	0	0	0	0	6	0	0	0	0	0	0	0	0	0	0	0	0	0	0	3	0	0	0	2	0	0	0	3	0
OTU_610	0	0	0	2	0	0	0	0	0	0	0	0	0	0	0	0	0	0	0	0	0	0	0	0	0	0	0	0	0	0	0	0	0	0	0	0	0	0	0	3	0	0	0	0	0	0	0	0	0
OTU_611	0	0	0	0	0	0	0	0	0	0	0	0	0	0	0	0	3	0	0	0	0	0	0	0	0	0	0	0	0	0	0	0	0	0	0	0	0	0	0	0	0	0	0	0	0	0	0	0	0
OTU_612	0	0	0	0	0	0	0	0	0	0	0	0	0	0	0	0	0	0	0	0	0	0	0	0	0	0	0	0	16	0	0	0	0	0	0	0	0	0	0	0	0	0	0	0	0	0	0	0	0
OTU_613	0	0	0	0	0	0	0	0	0	0	0	0	0	41	0	0	0	0	0	0	0	0	0	0	0	0	0	0	0	0	0	0	0	0	0	0	0	0	0	0	0	0	0	0	0	0	0	0	0
OTU_614	0	0	0	0	0	0	0	0	0	0	0	0	0	0	0	0	0	0	0	0	0	0	0	0	0	0	0	0	0	0	0	0	0	0	0	0	0	0	0	0	0	0	0	0	0	0	0	0	0
OTU_615	0	0	0	0	0	1	0	0	0	0	0	0	0	0	0	0	0	0	4	0	0	1	0	0	0	0	0	0	0	0	0	0	0	0	0	0	0	0	0	0	1	0	0	0	0	0	5	0	0
OTU_616	0	0	0	0	0	0	0	0	0	0	0	0	0	0	0	0	8	0	0	0	0	0	0	0	0	0	0	0	0	0	0	0	0	0	0	0	0	0	0	4	0	0	0	0	0	0	5	0	0
OTU_617	0	0	0	0	0	0	0	0	0	0	0	0	0	0	0	0	0	0	0	0	0	0	0	0	0	0	0	0	0	0	0	0	0	0	0	0	0	0	0	4	0	0	0	0	0	0	0	0	0
OTU_618	0	0	0	0	0	0	0	0	0	0	0	0	0	0	0	0	0	0	1	0	0	0	0	0	0	0	0	0	0	0	0	0	0	0	0	0	0	0	0	0	0	0	0	0	0	0	0	0	0
OTU_619	0	0	0	0	0	0	0	0	0	0	0	0	0	0	0	0	0	0	2	0	0	3	0	0	0	0	0	0	0	0	0	0	0	0	0	0	0	0	0	0	1	0	0	0	0	3	3	0	0
OTU_620	0	0	0	0	0	0	0	0	0	0	0	0	0	0	0	0	1	0	1	0	0	0	0	0	0	0	0	0	0	0	0	0	0	0	0	0	0	0	0	1	0	0	0	0	0	0	0	0	0
OTU_621	2	0	2	0	0	0	1	41	15	0	10	36	15	3	2	0	16	0	1	20	0	3	1	0	3	36	1	2	3	1	41	1	12	3	1	1	0	0	14	1	3	5	0	0	20	2	0	0	2
OTU_622	0	0	0	0	0	0	0	0	0	0	0	0	0	0	0	0	0	0	21	0	0	0	0	0	0	0	0	0	0	0	0	0	0	0	0	0	0	0	0	0	0	0	0	0	0	0	0	0	0
OTU_623	0	0	0	4	0	0	0	0	0	0	0	0	0	0	0	29	0	0	0	0	0	0	5	0	0	0	0	0	0	12	0	0	0	0	6	0	0	0	0	0	0	0	0	0	0	0	0	0	0
OTU_624	0	0	0	1	0	0	0	0	0	0	0	0	0	0	0	0	0	0	1	0	0	0	0	0	0	0	0	0	0	0	0	0	0	0	0	0	0	0	0	2	0	0	0	0	0	1	0	1	0
OTU_625	0	0	0	0	0	0	0	0	0	0	0	0	0	0	0	0	0	0	0	0	0	0	0	0	3	0	0	0	0	0	0	0	0	0	0	0	0	0	0	0	0	0	0	0	2	0	0	5	0
OTU_626	1	0	0	0	0	0	0	0	0	0	1	2	0	2	1	0	0	0	0	0	0	0	0	0	1	2	0	0	1	0	1	0	1	1	0	0	0	0	0	0	0	1	0	0	0	0	0	2	0
OTU_627	0	0	0	0	0	0	0	0	0	0	0	0	0	0	0	0	0	0	0	0	0	1	0	0	0	0	0	0	0	0	0	0	0	0	0	0	0	0	0	0	0	0	0	0	0	0	0	0	0
OTU_628	0	0	0	2	0	0	0	4	0	0	0	2	0	0	0	0	0	0	0	0	0	0	0	0	0	3	0	0	0	0	0	0	0	0	0	0	0	0	0	0	1	0	0	0	0	0	0	0	0
OTU_629	0	0	0	0	0	0	0	0	0	0	1	8	0	0	0	0	0	0	0	0	0	0	0	0	0	6	0	0	0	0	0	1	1	0	0	0	0	0	0	0	0	0	0	0	0	0	0	1	0
OTU_630	0	0	0	0	0	0	0	0	0	0	0	0	0	0	0	0	0	0	0	0	0	0	0	0	0	0	0	0	0	0	0	0	0	0	0	0	0	0	0	0	0	0	0	0	0	0	0	0	0
OTU_631	0	0	0	0	0	0	0	0	0	0	0	0	0	0	0	0	8	0	0	0	0	0	0	0	0	0	0	7	0	0	0	0	0	0	0	7	0	0	0	0	0	0	0	0	0	0	0	0	0
OTU_632	0	0	0	0	0	0	0	0	0	0	0	0	0	0	0	0	0	0	0	0	0	0	0	0	0	0	0	0	0	0	7	0	0	0	0	0	0	0	0	0	0	0	0	0	0	0	0	0	0
OTU_633	3	0	0	2	0	0	0	0	0	0	0	0	0	0	0	0	19	0	0	0	0	16	0	0	0	0	5	0	0	0	0	5	0	0	0	0	0	0	0	1	0	0	0	0	0	0	0	0	0
OTU_634	0	0	0	0	0	0	0	3	0	0	13	25	0	0	0	0	0	0	0	0	0	0	0	0	0	26	0	0	0	0	0	0	17	0	0	0	0	0	0	0	0	0	0	0	0	0	0	4	0
OTU_635	0	0	0	0	0	0	0	0	0	0	0	3	0	1	1	0	0	0	1	0	0	0	0	1	0	3	0	0	0	0	0	0	0	3	0	0	1	0	0	1	0	3	1	0	0	0	0	1	0
OTU_636	0	0	0	0	0	0	0	0	0	0	0	0	0	0	0	0	0	0	0	0	0	0	0	0	0	0	0	0	0	0	0	0	0	0	0	0	0	0	0	2	0	0	0	0	0	0	0	0	0
OTU_637	0	0	0	0	0	0	0	0	0	0	0	0	0	0	0	0	0	0	0	0	0	0	0	0	25	0	0	0	0	0	0	0	0	0	0	0	0	0	0	0	0	0	0	0	0	0	0	0	0
OTU_638	0	0	0	0	0	0	0	0	0	0	0	0	0	12	0	11	0	0	0	0	0	0	3	0	0	0	2	3	0	7	0	2	0	1	3	4	0	0	0	0	0	1	0	0	0	0	0	0	0
OTU_639	0	0	19	0	0	0	0	0	0	0	0	0	0	0	0	0	0	0	0	0	0	0	0	0	0	0	0	0	0	0	0	0	0	0	0	0	0	0	0	0	0	0	0	0	0	0	0	0	0
OTU_640	4	0	0	0	0	0	0	0	0	0	0	0	0	0	0	0	0	0	0	1	0	4	0	0	0	0	0	0	0	0	0	0	0	0	0	0	0	0	0	0	0	0	0	0	0	0	0	0	0
OTU_641	0	0	0	0	0	0	2	0	0	0	0	0	0	1	0	0	1	0	0	0	0	0	0	0	0	0	0	0	0	0	0	0	0	0	0	0	0	0	0	0	0	0	0	0	0	0	0	0	0
OTU_642	0	0	0	0	0	0	0	0	0	0	0	0	0	0	0	0	3	0	0	0	0	0	0	0	0	0	0	0	0	0	0	0	0	0	0	0	0	0	0	0	0	0	0	0	0	0	0	0	0
OTU_643	0	0	0	0	0	0	0	18	0	0	0	0	0	0	0	0	0	0	0	0	0	0	0	0	0	0	0	0	0	0	0	0	0	0	0	0	0	0	0	0	0	0	0	0	0	1	0	0	0
OTU_644	0	0	1	0	0	0	0	4	0	0	0	0	0	0	0	0	0	0	0	0	0	0	0	0	0	0	0	0	0	0	0	0	0	0	0	0	0	0	0	0	0	0	0	0	0	1	0	1	0
OTU_645	0	0	0	0	0	0	0	0	0	0	0	0	0	0	0	0	0	0	0	0	0	0	0	0	0	0	1	0	0	0	0	2	0	0	0	0	0	0	0	1	0	0	0	0	0	0	1	0	0
OTU_646	0	0	0	0	0	0	0	0	0	0	0	0	0	0	0	0	0	0	0	0	0	0	0	0	0	0	0	0	0	0	0	0	0	0	0	0	0	0	0	0	0	0	0	0	0	0	0	0	0
OTU_647	0	0	0	0	4	0	0	0	0	0	0	0	0	0	0	0	0	4	0	0	0	0	0	0	2	0	0	0	0	0	0	0	0	0	0	0	0	0	0	0	0	0	0	0	0	0	0	0	4
OTU_648	0	1	0	0	0	0	0	0	0	0	0	6	0	0	0	0	0	0	0	0	1	0	0	0	0	8	1	1	0	0	0	1	0	0	0	1	0	0	0	0	1	0	0	0	0	0	0	0	0
OTU_649	0	0	0	0	0	0	0	0	0	0	0	0	0	0	0	0	0	0	17	0	0	0	0	0	0	0	0	0	0	0	0	0	0	0	0	0	0	0	0	6	0	0	0	0	0	0	0	0	0
OTU_650	0	0	0	0	0	0	0	0	0	0	5	0	0	0	0	0	0	0	0	0	0	0	0	0	0	0	0	0	0	0	0	0	6	0	0	0	0	0	0	0	0	0	0	0	0	0	0	0	0
OTU_651	0	1	0	0	0	0	0	8	0	0	0	0	0	0	0	0	0	0	0	0	2	0	0	0	3	0	0	0	0	0	0	0	0	0	0	0	0	0	0	0	0	0	0	0	0	0	0	0	0
OTU_652	0	0	0	0	0	0	0	0	0	0	0	0	0	0	0	0	0	0	0	0	0	0	0	0	0	0	0	0	0	0	0	0	0	0	0	0	0	0	0	0	0	0	0	0	0	0	0	5	0
OTU_653	0	0	2	0	0	0	0	12	0	0	0	0	0	0	0	0	0	0	2	0	0	0	0	0	0	0	0	0	0	0	0	0	0	0	0	0	0	0	0	2	0	0	0	0	0	1	2	5	0
OTU_654	0	0	0	0	0	0	0	0	0	0	0	0	0	0	0	0	0	0	0	0	0	0	4	0	0	0	0	0	0	0	0	0	0	0	5	0	0	0	0	0	0	0	0	0	0	0	0	0	0
OTU_655	0	0	0	0	0	0	0	0	0	0	0	0	0	0	0	0	0	0	0	0	0	0	0	0	0	0	0	0	0	0	0	0	0	0	0	0	0	0	0	0	0	0	0	0	0	0	0	0	0
OTU_656	0	0	0	0	0	0	0	0	0	0	0	0	0	0	0	0	0	0	0	0	0	0	0	0	1	0	0	0	0	0	0	0	0	0	0	0	0	0	0	0	0	0	0	0	0	0	0	0	0
OTU_657	0	0	0	0	0	0	0	0	0	0	0	0	0	0	0	0	0	0	0	0	0	0	0	0	0	0	0	0	0	0	0	0	0	0	0	0	0	0	0	0	0	0	0	0	0	0	0	0	0
OTU_658	0	0	0	0	0	0	0	0	0	0	0	0	0	0	0	3	0	0	0	0	0	16	0	1	0	0	0	0	0	0	0	0	0	0	0	0	0	0	0	0	0	0	1	0	0	4	0	0	0
OTU_659	0	0	0	0	0	0	0	0	0	0	0	0	0	0	0	0	0	0	0	0	0	0	0	0	0	0	0	0	0	0	0	0	0	0	0	0	0	0	0	1	0	0	0	0	0	0	0	0	0
OTU_660	0	0	0	1	0	0	0	0	0	0	0	0	0	1	0	0	0	0	0	0	0	1	0	0	0	0	0	0	0	0	0	0	0	0	0	0	0	0	0	1	0	0	0	0	0	2	0	0	0
OTU_661	0	0	0	0	0	0	0	0	0	0	0	0	0	0	0	0	0	0	0	0	0	0	0	0	0	0	0	0	0	0	0	0	0	0	0	0	0	0	0	0	0	0	0	0	0	0	0	36	0
OTU_662	0	0	0	1	0	0	0	0	0	0	0	0	0	0	0	1	0	0	0	0	0	0	0	0	0	0	0	0	0	0	0	0	0	0	0	0	0	0	0	0	0	0	0	0	0	0	9	0	0
OTU_663	0	0	0	0	0	0	0	0	0	7	0	0	0	0	0	0	0	0	0	0	0	0	0	0	0	0	0	0	0	0	0	0	0	0	0	0	0	0	0	0	0	0	0	0	0	0	0	0	0
OTU_664	0	1	0	0	0	0	0	0	0	0	0	6	0	0	0	0	0	0	0	0	1	0	0	0	0	8	0	0	0	0	0	0	0	0	0	0	0	0	0	0	0	0	0	0	0	0	0	1	0
OTU_665	0	0	0	0	0	0	0	0	0	0	0	0	0	0	0	0	1	0	0	0	0	0	0	0	0	0	0	0	0	0	0	0	0	0	0	0	0	0	0	0	0	0	0	0	0	0	0	0	0
OTU_666	1	0	0	0	1	0	0	0	0	0	0	0	0	0	0	0	0	1	4	0	0	5	0	0	0	0	0	0	0	0	0	0	0	0	0	0	0	0	0	0	0	0	0	0	0	0	0	0	0
OTU_667	0	0	0	0	0	0	0	0	0	0	0	2	0	0	1	0	0	0	0	0	0	0	0	0	0	2	0	0	0	0	0	0	0	0	0	0	0	0	0	0	0	0	0	0	0	0	0	0	0
OTU_668	0	0	6	0	0	0	0	0	0	0	0	0	0	0	0	0	0	0	0	0	0	0	0	0	0	0	0	0	2	0	0	0	0	0	0	0	0	0	0	0	7	0	0	0	0	0	0	0	0
OTU_669	0	0	0	0	0	0	0	0	0	0	0	0	0	0	0	0	0	0	0	0	0	0	0	0	0	0	0	0	0	0	0	0	0	0	0	0	0	0	0	0	0	0	0	0	0	0	0	0	0
OTU_670	0	0	0	0	0	0	0	0	0	0	0	0	0	0	0	2	0	0	0	0	0	0	0	0	0	0	0	0	0	0	0	0	0	0	0	0	0	0	0	0	0	0	0	0	0	0	0	0	0
OTU_671	0	0	0	0	0	0	0	0	0	0	0	0	0	0	0	0	0	0	0	0	0	0	0	0	0	0	0	0	0	0	0	0	0	0	0	0	0	0	0	0	0	0	0	0	0	0	0	0	0
OTU_672	0	0	0	0	0	0	0	0	0	0	0	0	0	0	0	0	0	0	1	0	0	0	0	0	0	0	0	0	0	0	0	0	0	0	0	0	0	0	0	0	0	0	0	0	0	0	3	0	0
OTU_673	1	0	0	0	0	0	0	0	0	0	0	0	0	0	0	0	0	0	0	0	0	0	0	0	0	0	0	0	0	0	0	0	0	0	0	0	0	0	0	0	0	0	0	0	0	6	0	1	0
OTU_674	0	0	0	0	0	0	0	0	0	0	0	0	0	0	4	0	0	0	0	0	0	0	0	0	0	0	0	0	0	0	0	0	0	1	0	0	0	0	1	0	0	1	0	0	0	0	0	0	0
OTU_675	0	0	0	0	0	0	0	0	0	0	0	0	0	0	0	0	0	0	0	0	0	0	0	0	0	0	0	0	0	0	0	0	0	0	0	0	0	0	0	0	0	0	0	0	0	0	0	0	0
OTU_676	0	0	1	0	2	0	0	0	0	0	0	1	0	0	0	0	2	2	0	0	0	0	0	0	0	2	0	0	0	0	0	0	0	1	0	0	0	1	0	0	0	1	0	0	0	0	0	1	0
OTU_677	0	0	0	0	0	0	0	0	0	0	0	0	0	0	0	0	13	0	0	0	0	0	0	0	0	0	0	0	0	0	0	0	0	0	0	0	0	0	0	2	0	0	0	0	0	0	7	0	0
OTU_678	0	0	0	0	0	0	0	0	0	0	0	0	0	0	0	0	0	0	0	0	0	0	0	0	0	0	0	0	0	0	0	0	0	0	0	0	0	0	0	4	0	0	0	0	0	2	1	0	0
OTU_679	0	0	0	0	0	0	0	0	0	0	0	0	0	0	0	0	0	0	0	0	0	0	0	0	0	0	5	0	0	0	0	4	0	0	0	0	0	0	0	0	0	0	0	0	0	0	0	8	0
OTU_680	0	0	0	0	0	0	0	0	0	0	0	0	0	0	0	0	0	0	0	0	0	0	0	0	0	0	0	0	0	0	0	0	0	0	0	0	0	0	0	0	0	0	0	0	0	0	0	0	0
OTU_681	0	0	0	0	0	0	0	0	0	0	0	0	0	0	0	0	0	0	0	0	0	0	0	2	0	0	0	1	0	0	0	0	0	0	0	1	0	0	0	0	0	0	1	0	0	0	0	0	0
OTU_682	0	0	0	0	0	0	0	0	1	0	0	0	1	0	0	0	0	0	0	0	0	0	0	0	0	0	0	0	0	0	0	0	0	0	0	0	0	0	0	0	0	0	0	0	0	0	0	0	0
OTU_683	0	0	0	0	0	0	0	0	0	0	0	0	0	0	0	0	0	0	0	0	0	0	0	0	0	0	0	0	0	0	0	0	0	0	0	0	0	0	0	0	0	0	0	0	0	0	0	0	0
OTU_684	0	0	0	0	0	0	0	0	0	0	0	0	0	0	0	0	0	0	0	0	0	0	0	0	0	0	0	0	0	0	0	0	0	0	0	0	0	0	0	0	0	0	0	0	0	0	2	0	0
OTU_685	0	0	0	0	0	0	0	0	0	0	0	8	0	0	0	0	0	0	0	0	0	0	0	0	0	8	0	0	0	0	0	0	0	0	0	0	0	0	0	0	0	0	0	0	0	0	0	1	0
OTU_686	0	0	0	0	0	0	0	0	0	0	0	0	0	0	0	0	0	0	0	0	0	0	0	0	0	0	0	0	0	0	0	0	0	0	0	0	0	0	0	0	0	0	0	0	0	0	0	0	0
OTU_687	0	0	0	0	0	0	0	0	0	0	0	0	0	0	0	0	0	0	0	0	0	0	0	0	0	0	1	0	0	0	0	1	0	0	0	0	0	0	0	1	0	0	0	0	0	0	1	0	0
OTU_688	1	7	0	2	0	6	9	3	0	80	0	14	0	7	0	3	4	0	0	1	8	2	1	1	5	12	4	1	0	1	0	4	0	1	1	1	0	0	5	10	0	1	1	0	1	0	0	0	0
OTU_689	0	0	0	1	0	0	0	15	0	0	0	0	0	0	0	0	0	0	5	0	0	1	0	0	0	0	0	0	0	0	0	0	0	0	0	0	0	0	0	0	0	0	0	0	0	1	0	3	0
OTU_690	0	0	1	0	0	0	0	6	0	0	0	0	0	0	0	0	0	0	3	0	0	0	0	0	0	0	0	0	0	0	0	0	0	0	0	0	0	0	0	0	0	0	0	0	0	1	1	0	0
OTU_691	0	0	0	0	0	0	0	0	0	0	0	0	0	0	0	0	0	0	0	0	0	0	0	0	0	0	0	0	0	0	0	0	0	0	0	0	0	0	0	0	0	0	0	0	0	0	0	0	0
OTU_692	0	0	0	0	0	0	1	0	0	0	0	5	0	0	0	0	0	0	0	0	0	2	0	0	0	5	0	1	1	0	0	0	0	0	0	1	1	0	10	0	0	0	0	0	0	1	0	0	0
OTU_693	0	0	0	0	0	0	0	0	0	0	0	0	0	0	0	0	0	0	0	0	0	0	0	0	0	0	0	0	0	0	0	0	0	0	0	0	0	0	0	0	0	0	0	0	0	13	0	0	0
OTU_694	0	0	0	0	0	0	0	0	0	0	0	0	0	0	0	0	0	0	0	0	0	0	0	0	0	0	0	0	0	0	0	0	0	0	0	0	9	0	0	0	0	0	0	0	0	0	0	0	0
OTU_695	0	0	0	0	0	0	0	0	0	0	0	0	0	0	0	0	0	0	0	0	0	0	6	0	0	0	0	0	0	0	0	0	0	0	5	0	0	0	0	0	0	0	0	0	0	0	0	0	0
OTU_696	0	0	0	0	0	0	0	0	0	0	0	0	0	0	0	0	0	0	0	0	0	0	0	0	0	0	0	0	0	0	0	0	0	0	0	0	0	0	0	0	0	0	0	0	0	0	0	0	0
OTU_697	0	0	0	0	0	0	0	0	0	0	0	0	0	0	0	0	7	0	0	0	0	0	0	0	0	0	0	0	0	0	0	0	0	0	0	0	0	0	0	0	0	0	0	0	0	2	4	0	0
OTU_698	0	0	0	2	0	0	0	0	0	0	0	0	0	0	0	0	0	0	2	0	0	0	0	0	0	0	0	0	0	0	0	0	0	0	0	0	0	0	0	0	0	0	0	0	0	6	0	0	0
OTU_699	0	0	0	0	0	0	0	0	0	0	0	0	0	0	0	0	0	0	0	0	0	0	0	0	0	0	0	0	0	0	0	0	0	0	0	0	0	0	0	0	0	0	0	0	0	0	0	0	0
OTU_700	0	0	0	0	0	0	0	0	0	0	0	0	0	0	0	0	0	0	0	0	0	0	0	0	0	0	0	0	0	0	0	0	0	0	0	0	0	0	0	3	0	0	0	0	0	0	0	0	0
OTU_701	0	0	0	0	0	0	0	0	0	0	0	0	0	0	0	0	0	0	0	0	0	0	0	0	0	0	0	0	0	0	0	0	0	0	0	0	0	0	0	0	0	0	0	0	0	0	1	0	0
OTU_702	0	0	0	0	0	0	0	3	0	0	0	0	0	1	0	0	0	0	1	1	0	0	0	0	1	0	2	2	0	0	0	1	0	0	0	2	0	0	0	3	2	0	0	0	0	1	0	1	0
OTU_703	0	0	0	1	1	0	0	0	0	0	0	0	0	0	0	0	0	0	0	0	0	0	0	0	0	0	0	0	0	0	0	0	0	0	0	0	0	0	0	1	0	0	0	0	0	0	0	0	0
OTU_704	0	0	0	0	0	0	0	0	0	0	0	0	0	0	0	0	0	0	0	0	0	0	0	0	0	0	0	0	0	0	0	0	0	0	0	0	0	0	0	19	0	0	0	0	0	0	0	0	0
OTU_705	0	0	0	0	0	0	0	0	0	0	0	0	0	0	0	0	0	0	0	0	0	0	0	0	0	0	1	0	0	0	0	1	0	0	0	0	0	0	0	0	0	0	0	0	0	0	0	9	0
OTU_706	0	0	0	0	0	0	0	0	0	0	0	0	0	0	0	1	1	0	0	0	0	0	0	0	0	0	0	0	0	0	0	0	0	0	0	0	0	0	0	0	0	0	0	0	0	0	0	0	0
OTU_707	8	0	0	0	0	0	0	0	0	0	0	0	0	0	0	0	0	0	0	0	0	0	0	0	0	0	0	0	0	0	0	0	0	0	0	0	0	0	0	4	0	0	0	0	0	0	0	0	0
OTU_708	0	308	0	0	16	0	21	8	0	0	0	12	0	27	7	0	0	16	0	115	300	16	4	1	0	13	1	1	15	0	0	1	0	142	1	1	0	0	20	0	0	137	1	0	13	0	0	1	0
OTU_709	0	0	0	0	0	0	0	0	0	0	0	0	0	0	0	0	0	0	0	0	0	0	0	0	0	0	0	0	0	0	0	0	0	0	0	0	0	0	0	0	0	0	0	0	0	0	0	0	0
OTU_710	0	0	0	0	0	0	0	0	0	0	0	0	0	0	0	0	0	0	5	0	0	0	0	0	0	0	0	4	0	0	0	0	0	1	0	3	0	0	0	1	0	1	0	0	0	0	2	0	0
OTU_711	0	0	1	0	0	0	0	0	0	0	0	0	0	0	0	0	0	0	0	0	0	0	0	0	0	0	0	1	0	0	0	0	0	0	0	1	0	0	0	0	0	0	0	0	0	0	0	0	0
OTU_712	0	0	0	0	0	0	0	0	0	0	0	0	0	0	0	0	0	0	0	0	0	0	0	0	0	0	0	0	0	0	0	0	0	0	0	0	0	0	0	0	0	0	0	0	0	0	1	1	0
OTU_713	0	0	0	0	0	0	0	0	0	0	0	0	0	0	0	0	0	0	0	0	0	0	0	0	0	0	0	0	0	0	0	0	0	0	0	0	0	0	0	0	0	0	0	0	0	0	0	0	0
OTU_714	2	0	0	0	0	0	0	0	0	0	0	0	0	0	0	0	0	0	0	0	0	0	0	0	0	0	0	0	0	0	0	0	0	0	0	0	0	0	0	0	1	0	0	0	2	0	0	7	0
OTU_715	0	0	0	0	0	0	3	0	0	0	0	0	0	0	0	0	1	0	0	0	0	0	0	0	0	0	0	0	0	0	0	0	0	0	0	0	0	0	0	0	0	0	0	0	0	1	0	0	0
OTU_716	0	0	0	0	0	0	0	0	0	0	0	0	0	0	0	0	0	0	0	0	0	0	0	0	0	0	0	0	0	0	0	0	0	0	0	0	0	0	0	0	0	0	0	0	0	0	0	0	0
OTU_717	0	0	0	0	0	0	0	0	0	0	0	0	0	0	0	0	0	0	13	0	0	0	0	0	0	0	0	0	0	0	0	0	0	0	0	0	0	0	0	0	0	0	0	0	0	0	3	0	0
OTU_718	0	0	0	1	0	0	0	0	0	0	0	0	0	0	0	0	0	0	0	0	0	0	0	0	0	0	0	0	0	0	0	0	0	0	0	0	0	0	0	1	0	0	0	0	0	0	0	0	0
OTU_719	0	0	0	0	0	0	0	0	0	0	0	0	0	0	0	0	0	0	0	0	0	0	0	0	0	0	0	0	0	0	0	0	0	0	0	0	0	0	0	0	0	0	0	0	0	0	0	0	0
OTU_720	0	0	0	0	0	0	0	0	0	0	0	0	0	0	0	0	0	0	0	0	0	0	0	0	16	0	0	0	0	0	0	0	0	0	0	0	0	0	0	0	0	0	0	0	3	0	0	0	0
OTU_721	1	0	0	2	0	0	0	0	0	0	0	0	0	0	0	0	0	0	0	0	0	0	0	0	0	0	0	0	0	0	0	0	0	0	0	0	0	0	0	0	0	0	0	0	0	5	0	0	0
OTU_722	0	0	0	0	0	0	0	0	0	0	0	0	0	0	0	0	0	0	0	0	0	2	0	0	2	0	0	0	0	0	0	0	0	0	0	0	0	0	0	0	0	0	0	0	0	0	0	0	0
OTU_723	1	0	0	0	0	0	0	0	0	0	0	0	0	0	0	0	0	0	0	0	0	0	0	0	0	0	0	0	0	0	0	0	0	0	0	0	0	0	0	0	0	0	0	0	0	0	0	0	0
OTU_724	0	0	0	0	0	0	0	0	0	0	0	0	0	0	0	0	0	0	0	0	0	0	0	0	0	0	0	0	0	0	0	0	0	0	0	0	0	0	0	0	0	0	0	3	0	0	0	0	0
OTU_725	0	0	0	0	0	0	0	0	0	0	0	0	0	0	0	0	0	0	0	0	0	0	0	0	0	0	0	0	0	0	0	0	0	0	0	0	0	0	0	1	0	0	0	0	0	0	0	0	0
OTU_726	0	0	0	1	0	0	0	0	0	0	0	0	0	0	0	0	0	0	0	0	0	0	0	0	0	0	0	0	0	0	0	0	0	0	0	0	0	0	0	1	0	0	0	0	0	0	0	0	0
OTU_727	0	0	0	0	0	0	0	0	0	0	0	0	0	0	0	0	0	0	0	0	0	0	0	0	0	0	0	0	0	0	0	0	0	0	0	0	0	0	0	0	0	0	0	0	0	0	0	0	0
OTU_728	1	0	0	0	0	0	0	0	0	0	0	0	0	0	0	0	0	0	0	0	0	0	0	0	0	0	0	0	0	0	0	0	0	0	0	0	0	0	0	0	0	0	0	0	0	0	0	0	0
OTU_729	0	0	0	0	0	0	2	0	0	0	0	0	0	0	0	0	0	0	0	0	0	0	0	0	0	0	0	0	0	0	0	0	0	0	0	0	0	0	0	0	0	0	0	0	0	0	0	0	0
OTU_730	0	0	0	0	3	0	0	0	0	0	0	2	0	0	0	0	0	1	1	0	0	0	0	0	0	2	0	0	0	0	0	0	0	0	0	0	0	0	0	0	0	0	0	0	0	0	0	0	0
OTU_731	0	0	0	0	0	0	0	0	0	0	0	0	0	0	0	0	0	0	0	0	0	0	0	0	0	0	0	0	0	0	0	0	0	0	0	0	0	0	0	0	0	0	0	0	0	0	0	0	0
OTU_732	0	0	0	0	0	0	0	0	0	0	0	0	0	0	0	0	0	0	0	0	0	0	0	0	0	0	0	0	0	0	0	0	0	0	0	0	0	0	0	0	0	0	0	0	0	0	0	0	0
OTU_733	0	0	0	0	0	0	0	0	0	0	0	0	0	0	0	0	4	0	11	0	0	0	0	0	0	0	0	0	0	0	0	0	0	0	0	0	0	0	0	0	0	0	0	0	0	0	0	0	0
OTU_734	0	0	0	0	0	0	0	0	0	0	0	0	0	0	0	0	0	0	0	0	0	0	0	0	0	0	0	0	0	0	0	0	0	0	0	0	0	0	0	0	0	0	0	0	0	0	0	0	0
OTU_735	0	0	0	0	0	0	0	0	0	0	0	0	0	0	0	0	0	0	0	0	0	0	0	0	0	0	0	0	0	0	0	0	0	0	0	0	0	0	0	0	0	0	0	0	0	0	0	0	0
OTU_736	0	0	0	0	0	0	0	0	0	0	0	1	0	0	0	0	0	0	0	0	0	0	0	0	0	1	1	0	0	0	0	1	0	0	0	0	0	0	0	0	0	0	0	0	0	0	0	1	0
OTU_737	0	0	0	0	0	0	0	0	0	0	0	0	0	0	0	0	0	0	0	0	0	0	0	0	0	0	0	0	0	0	0	0	0	0	0	0	0	0	0	0	0	0	0	0	0	0	0	8	0
OTU_738	0	0	0	0	0	0	0	0	0	0	0	5	0	0	0	0	0	0	0	0	0	0	0	0	0	4	0	0	0	0	0	0	0	0	0	0	0	0	0	0	0	0	0	0	0	0	0	0	0
OTU_739	0	0	0	0	0	0	0	0	0	2	0	0	0	0	0	0	0	0	0	0	0	0	0	0	0	0	0	0	0	0	2	0	0	0	0	0	0	0	0	0	0	0	0	0	0	0	0	0	0
OTU_740	0	0	0	0	0	0	0	0	0	0	0	0	0	0	0	0	0	0	0	0	0	0	0	0	0	0	0	0	0	0	0	0	0	0	0	0	0	0	0	0	0	0	0	0	0	0	0	0	0
OTU_741	0	0	0	0	0	0	0	0	0	0	0	0	0	0	0	0	0	0	0	0	0	0	0	0	0	0	0	0	0	0	0	0	0	0	0	0	0	0	0	0	0	0	0	0	0	1	0	7	0
OTU_742	0	0	0	0	0	0	0	0	0	0	0	0	0	0	0	0	0	0	0	0	0	0	0	0	0	0	0	0	0	0	0	0	0	0	0	0	0	0	0	0	0	0	0	0	0	0	0	0	0
OTU_743	0	0	0	0	0	0	0	0	0	0	0	0	0	0	0	0	0	0	11	0	0	0	0	0	0	0	0	0	0	0	0	0	0	0	0	0	0	0	0	0	0	0	0	0	0	0	0	0	0
OTU_744	0	0	0	0	0	0	0	0	0	0	0	0	0	0	0	0	0	0	0	0	0	0	0	0	0	0	0	0	8	0	0	0	0	0	0	0	0	1	0	0	0	0	0	0	0	0	0	0	0
OTU_745	0	0	1	0	0	0	0	0	0	0	0	1	0	1	0	0	0	0	3	0	0	3	0	0	0	0	0	0	0	0	0	0	0	0	0	0	0	0	0	0	0	0	0	0	0	1	0	1	0
OTU_746	1	0	1	0	0	0	0	0	0	0	0	1	0	0	0	0	0	1	0	0	0	0	0	0	0	1	1	0	0	0	0	1	0	1	0	0	0	0	0	0	0	1	0	0	0	0	0	0	0
OTU_747	0	0	0	0	0	0	0	0	0	0	0	0	0	0	0	0	0	0	0	0	0	1	0	0	0	0	0	1	0	0	0	0	0	0	0	1	0	0	0	0	0	0	0	0	0	2	0	0	0
OTU_748	0	0	0	0	0	0	0	0	0	0	1	3	0	0	0	0	0	0	0	0	0	0	0	0	0	3	0	0	0	0	0	0	1	0	0	0	0	0	0	0	1	0	0	0	0	0	0	4	0
OTU_749	0	0	0	0	0	0	0	0	0	0	0	0	0	0	0	0	0	0	0	0	0	0	0	0	0	0	0	0	0	0	0	0	0	0	0	0	0	0	0	0	0	0	0	0	0	0	0	0	0
OTU_750	0	0	0	0	0	0	0	9	0	0	0	0	0	0	0	0	0	0	2	0	0	0	0	0	0	0	0	0	0	0	0	0	0	0	0	0	0	0	0	0	0	0	0	0	0	1	1	0	0
OTU_751	0	0	0	0	0	0	0	0	0	0	0	0	0	0	0	0	2	0	2	0	0	0	0	0	0	0	0	0	0	0	0	0	0	0	0	0	0	0	0	0	2	0	0	0	0	0	6	0	0
OTU_752	0	0	0	0	0	0	0	0	0	0	0	0	0	0	3	0	0	0	0	0	0	0	0	0	0	0	0	0	0	0	0	0	0	0	0	0	0	0	0	0	0	0	0	0	0	0	0	0	0
OTU_753	10	0	0	3	0	0	0	0	0	0	0	0	0	0	0	0	0	0	0	0	0	0	1	0	3	0	0	0	0	0	0	0	0	0	1	0	0	0	0	0	2	0	0	0	0	0	0	76	0
OTU_754	0	0	0	4	0	0	0	0	0	0	0	0	0	0	0	0	0	0	9	0	0	0	0	0	0	0	0	0	0	0	0	0	0	0	0	0	0	0	0	0	0	0	0	0	0	0	0	0	0
OTU_755	0	0	0	0	0	0	0	0	0	0	0	0	0	0	0	0	0	0	0	0	0	0	0	0	0	0	0	0	0	0	0	0	0	0	0	0	0	0	0	0	0	0	0	0	0	0	0	0	0
OTU_756	4	1	0	0	0	0	0	0	0	0	0	0	0	0	0	0	0	0	0	0	1	0	2	35	0	0	0	0	0	0	0	0	0	0	1	0	0	0	0	0	0	0	34	0	0	0	0	0	0
OTU_757	0	0	0	0	0	0	0	0	0	0	0	0	0	0	0	0	0	0	0	0	0	0	0	12	0	0	0	0	0	0	0	0	0	0	0	0	0	0	0	0	0	0	12	0	0	0	0	0	0
OTU_758	0	0	0	0	0	0	0	0	0	0	0	0	0	0	0	0	0	0	17	0	0	0	0	0	0	0	0	0	0	0	0	0	0	0	0	0	0	0	0	0	0	0	0	0	0	0	0	0	0
OTU_759	0	6	0	0	0	0	0	0	0	0	0	0	0	0	0	0	0	0	0	0	8	0	0	0	0	0	0	0	0	0	0	0	0	0	0	0	0	0	0	0	0	0	0	0	0	0	0	0	0
OTU_760	0	0	0	0	0	0	0	0	0	0	0	0	0	0	0	0	0	0	0	0	0	0	0	0	0	0	0	0	0	0	0	0	0	0	0	0	0	0	0	0	0	0	0	0	0	0	0	0	0
OTU_761	0	0	0	0	0	0	0	0	0	0	0	0	0	0	0	0	0	0	0	0	0	0	0	0	0	0	0	0	0	0	0	0	0	0	0	0	0	0	0	0	0	0	0	0	0	0	0	0	0
OTU_762	4	0	0	0	0	0	0	0	0	0	0	0	0	0	0	0	0	0	0	0	0	0	0	0	0	0	0	0	0	0	0	0	0	0	0	0	0	0	0	0	0	0	0	0	0	0	0	0	0
OTU_763	0	0	0	0	0	0	0	0	0	0	0	0	0	0	0	0	0	0	0	0	0	0	0	1	7	0	0	0	0	0	0	0	0	0	0	0	0	0	0	0	0	0	2	0	0	0	0	0	0
OTU_764	0	0	2	0	0	0	0	0	0	0	0	0	0	0	0	0	0	0	2	0	0	0	0	0	0	0	0	0	0	0	0	0	0	0	0	0	0	0	0	3	0	0	0	0	0	0	0	0	0
OTU_765	12	0	0	0	0	0	0	0	0	0	0	0	0	0	0	0	0	0	0	0	0	0	0	0	0	0	0	0	0	0	0	0	0	0	0	0	0	0	0	0	0	0	0	0	0	0	0	0	0
OTU_766	0	0	0	0	0	0	0	0	0	0	0	0	0	0	0	0	0	0	0	0	0	0	0	0	0	0	0	0	0	0	0	0	0	0	0	0	0	0	0	0	0	0	0	0	0	0	0	0	0
OTU_767	2	0	0	0	0	0	0	0	0	0	0	0	0	0	0	0	0	0	0	0	0	1	0	0	0	0	0	0	0	0	0	0	0	0	0	0	0	0	0	0	0	0	0	0	0	0	5	0	0
OTU_768	0	0	0	0	0	0	0	0	1	0	0	0	1	0	0	0	0	0	0	0	0	0	0	0	0	0	0	0	0	0	0	0	0	0	0	0	0	0	0	0	0	0	0	0	0	0	0	0	0
OTU_769	0	0	0	0	0	0	0	0	0	0	0	0	0	0	0	0	0	0	0	0	0	0	0	0	0	0	0	0	0	0	9	0	0	0	0	0	0	0	0	0	0	0	0	0	0	0	0	0	0
OTU_770	0	0	0	0	0	0	0	0	0	0	0	0	0	0	0	0	0	0	0	0	0	0	0	0	0	0	0	0	0	0	0	0	0	0	0	0	0	0	0	5	0	0	0	0	0	0	0	0	0
OTU_771	0	0	0	0	0	0	0	0	0	0	0	0	0	1	0	21	0	0	0	0	0	0	30	0	0	0	0	0	3	5	0	0	0	1	29	0	0	0	0	0	0	1	0	0	0	0	0	0	0
OTU_772	0	0	0	0	0	0	0	2	0	0	0	0	0	0	0	0	0	0	0	1	0	0	0	0	0	0	0	0	0	0	0	0	0	0	0	0	0	0	0	0	0	0	0	0	0	0	1	2	0
OTU_773	0	0	0	0	0	0	0	0	0	0	0	0	0	0	0	0	0	0	0	0	0	0	0	0	0	0	0	0	0	0	0	0	0	0	0	0	0	0	0	0	0	0	0	17	0	0	0	0	0
OTU_774	0	0	0	0	0	0	0	0	0	0	0	0	0	0	0	0	0	0	0	0	0	2	0	0	0	0	0	0	0	0	0	0	0	0	0	0	0	1	0	2	0	0	0	0	0	0	6	0	0
OTU_775	0	0	0	0	0	0	0	0	0	0	0	0	0	0	0	0	0	0	0	0	0	0	0	0	0	0	0	0	0	0	0	0	0	0	0	0	0	1	0	0	1	0	0	0	0	0	0	0	0
OTU_776	0	0	0	0	0	0	0	0	1	0	0	0	1	0	0	0	0	0	0	0	0	0	0	0	0	0	0	0	7	0	0	0	0	0	0	0	0	1	0	0	0	0	0	0	0	0	0	0	0
OTU_777	0	0	0	7	0	0	0	0	0	0	0	0	0	0	0	0	0	0	0	0	0	0	0	0	0	0	0	0	0	0	0	0	0	0	0	0	0	0	0	0	0	0	0	0	0	0	0	0	0
OTU_778	4	0	0	0	0	0	0	0	0	0	0	0	0	0	0	0	0	0	0	0	0	0	0	0	0	0	0	0	0	0	0	0	0	0	0	0	0	0	0	0	0	0	0	0	0	0	0	0	0
OTU_779	0	0	1	0	0	0	0	0	0	0	0	0	0	0	0	1	1	0	0	0	0	1	0	0	0	0	0	1	0	0	0	0	0	0	0	1	0	0	0	0	0	0	0	0	0	1	0	0	0
OTU_780	0	0	0	0	0	0	0	0	0	0	0	0	0	0	0	0	0	0	0	0	0	0	0	0	3	0	0	0	0	0	0	0	0	0	0	0	0	0	0	2	0	0	0	0	0	0	0	0	0
OTU_781	0	0	0	0	0	0	0	0	0	0	0	0	0	0	0	0	0	0	0	0	0	1	0	0	0	0	0	0	0	0	0	0	0	0	0	0	0	0	0	0	2	0	0	0	0	10	0	0	0
OTU_782	0	0	0	0	0	0	0	0	0	0	0	0	0	0	0	0	1	0	0	0	0	0	0	0	0	0	0	0	0	0	0	0	0	0	0	0	0	0	0	0	0	0	0	0	0	0	0	0	0
OTU_783	0	0	0	0	0	0	0	0	0	0	0	0	0	0	0	0	0	0	0	0	0	0	0	0	1	0	0	0	0	0	0	0	0	0	0	0	0	0	0	0	0	0	0	0	0	0	0	7	0
OTU_784	0	0	0	0	0	0	0	0	0	0	0	0	0	0	0	0	0	0	0	0	0	0	0	0	0	0	0	0	0	0	0	0	0	0	0	0	0	0	0	0	0	0	0	0	0	1	3	0	0
OTU_785	0	0	1	0	0	0	0	1	0	0	0	0	0	0	0	0	0	0	2	0	0	0	0	0	0	0	0	0	0	0	0	0	0	0	0	0	0	0	0	0	1	0	0	0	0	0	0	1	0
OTU_786	0	0	0	0	0	0	0	0	25	0	1	0	26	0	0	1	11	0	3	0	0	0	0	0	0	0	356	0	0	0	2	343	1	0	0	0	0	7	0	0	0	0	0	0	0	0	8	0	0
OTU_787	1	64	0	0	0	0	0	749	1	0	184	0	0	0	8	0	1151	0	0	49	66	0	0	0	0	0	0	0	0	0	0	0	176	0	0	0	0	0	0	0	0	0	0	0	0	32	0	1	0
OTU_788	0	2	0	0	0	0	0	3	0	0	0	0	0	1	0	0	163	0	0	0	2	0	0	0	0	0	0	0	0	0	0	0	0	0	0	0	0	0	1	0	0	0	0	0	0	0	0	0	0
OTU_789	0	0	0	0	0	0	0	10	0	0	0	0	0	0	0	0	0	0	0	0	0	0	0	0	0	0	0	0	0	0	0	0	0	0	0	0	0	0	0	0	0	0	0	0	0	0	0	0	0
OTU_790	0	0	0	0	1	0	0	0	0	0	0	0	0	0	1	0	0	1	0	0	0	0	0	0	0	0	0	0	0	0	0	0	0	0	0	0	0	0	1	0	0	0	0	0	0	0	0	0	0
OTU_791	0	0	0	1	0	0	0	1	0	0	0	0	0	0	0	4	0	0	0	0	0	0	0	0	4	0	0	0	0	0	0	1	0	0	0	0	0	0	0	0	0	0	0	0	0	0	3	0	0
OTU_792	0	0	0	0	0	0	0	0	1	0	0	0	1	0	0	0	0	0	0	0	0	0	0	0	0	0	0	0	0	0	1	0	0	0	0	0	0	0	0	0	0	0	0	0	0	0	0	0	0
OTU_793	0	0	0	0	0	0	0	0	0	0	0	0	0	0	0	0	0	0	0	0	0	0	0	0	0	0	0	0	0	0	0	0	0	0	0	0	0	0	0	0	0	0	0	0	0	0	0	0	0
OTU_794	0	0	0	0	0	0	0	0	0	0	0	0	0	0	0	0	2	0	0	0	0	0	0	0	0	0	0	0	0	0	0	0	0	0	0	0	0	0	0	1	0	0	0	0	0	2	1	0	0
OTU_795	0	0	0	0	0	0	0	0	0	0	0	0	0	0	0	0	0	0	0	0	0	0	0	0	0	0	1	0	0	0	0	1	0	0	0	0	0	0	0	0	0	0	0	0	0	0	0	0	0
OTU_796	0	0	0	0	0	0	0	0	0	0	0	0	0	0	0	0	0	0	12	0	0	0	0	0	0	0	0	0	0	0	0	0	0	0	0	0	0	0	0	0	0	0	0	0	0	0	0	0	0
OTU_797	0	0	0	0	0	0	0	0	0	0	0	0	0	0	0	0	0	0	0	0	0	0	0	0	0	0	0	0	0	0	0	0	0	0	0	0	0	0	0	0	0	0	0	0	0	0	0	0	0
OTU_798	1	0	0	1	0	0	0	0	0	0	0	0	0	0	0	0	0	0	4	0	0	0	0	0	0	0	0	0	0	0	0	0	0	0	0	0	0	0	0	0	0	0	0	0	0	0	1	0	0
OTU_799	0	0	0	10	0	0	0	0	0	0	0	0	0	0	0	0	0	0	0	0	0	0	0	0	0	0	0	0	0	0	0	0	0	0	0	0	0	0	0	0	0	0	0	0	0	0	0	0	0
OTU_800	0	0	0	0	0	0	0	0	0	0	0	0	0	0	0	0	0	0	0	0	0	0	0	0	0	0	0	0	0	0	0	0	0	0	0	0	0	0	0	0	0	0	0	0	0	0	0	0	0
OTU_801	0	0	0	0	0	0	0	0	0	0	0	0	0	0	0	0	0	0	0	0	0	0	0	0	0	0	0	0	0	0	0	0	0	0	0	0	0	0	0	0	0	0	0	0	0	0	0	4	0
OTU_802	0	1	0	0	0	0	0	0	0	0	0	1	0	0	0	0	0	0	0	0	1	0	0	0	0	0	0	0	0	0	0	0	0	0	0	0	0	0	0	0	0	0	0	0	0	0	0	1	0
OTU_803	5	16	0	0	0	0	6	0	0	0	0	0	0	0	27	10	0	0	0	0	18	0	0	0	4	0	55	19	8	23	0	54	0	0	0	19	102	0	20	29	22	0	0	0	0	2	0	3	0
OTU_804	0	0	0	0	0	0	0	0	0	0	0	3	0	0	0	0	0	0	0	0	0	0	0	0	0	3	0	0	0	0	0	0	0	0	0	0	0	0	0	0	0	0	0	0	0	0	1	0	0
OTU_805	0	0	0	0	0	0	0	0	0	0	0	0	0	0	0	0	0	0	0	0	0	0	0	0	0	0	0	0	0	0	0	0	0	0	0	0	0	0	0	0	0	0	0	0	0	0	0	0	0
OTU_806	0	0	0	0	0	0	0	0	0	0	0	0	0	0	0	0	0	0	10	0	0	0	0	0	0	0	0	0	0	0	0	0	0	0	0	0	1	0	0	0	0	0	0	0	0	0	0	0	0
OTU_807	0	0	0	0	0	0	0	0	0	0	0	0	0	0	0	0	0	0	0	0	0	0	0	42	0	0	0	0	0	0	0	0	0	0	0	0	0	0	0	0	0	0	43	0	0	0	0	0	0
OTU_808	0	0	0	0	0	0	0	0	0	0	0	0	0	0	0	0	0	0	0	0	0	0	0	0	0	0	0	0	0	0	0	0	0	0	0	0	0	0	0	0	0	0	0	0	0	0	0	0	0
OTU_809	0	0	0	0	0	0	0	0	0	0	0	0	0	0	0	0	0	0	0	0	0	0	0	0	0	0	0	0	0	0	0	0	0	0	0	0	0	0	0	0	0	0	0	0	0	0	0	0	0
OTU_810	0	0	0	0	0	0	0	0	0	0	0	0	0	0	0	0	0	0	0	0	0	1	0	0	0	0	0	0	0	0	0	0	0	0	0	0	0	0	0	0	0	0	0	0	0	0	0	0	0
OTU_811	0	0	0	0	0	0	0	0	0	0	0	0	0	0	0	0	0	0	0	0	0	0	0	0	0	0	0	0	0	0	0	0	0	0	0	0	0	0	0	0	0	0	0	0	0	0	0	0	0
OTU_812	0	0	0	0	0	0	0	0	0	0	0	0	0	0	0	0	0	0	0	0	0	0	0	0	0	0	0	0	0	0	0	0	0	0	0	0	0	0	0	0	0	0	0	0	0	0	0	0	0
OTU_813	25	2	17	89	2	0	16	21	1	642	0	0	0	331	0	290	1	2	8	4	3	3	36	1	52	0	9	21	100	0	0	9	0	0	40	19	2	2	0	3	26	0	1	2	4	11	52	14	0
OTU_814	0	0	0	0	0	0	0	0	0	10	0	0	0	0	0	0	0	0	0	0	0	0	0	0	0	0	0	0	0	0	0	0	0	0	0	0	0	0	0	0	0	0	0	0	0	0	0	0	0
OTU_815	0	0	0	0	0	0	0	0	0	0	0	0	0	0	0	0	0	0	0	0	0	0	0	0	0	0	0	0	0	0	0	0	0	0	0	0	0	0	0	0	0	0	0	0	0	0	0	0	0
OTU_816	0	0	0	0	0	0	0	0	0	0	0	0	0	0	0	0	0	0	0	0	0	0	0	0	0	0	0	0	0	0	0	0	0	0	0	0	0	0	0	0	0	0	0	0	0	0	0	0	0
OTU_817	0	1	0	0	0	0	0	0	0	0	0	0	0	0	0	0	0	0	0	0	1	0	0	0	0	0	0	0	0	0	0	0	0	0	0	0	0	0	0	0	0	0	0	0	0	0	0	0	0
OTU_818	0	0	0	0	0	0	0	0	0	0	0	0	0	0	0	0	0	0	0	0	0	0	0	0	1	0	0	0	0	0	0	0	0	0	0	0	0	0	0	0	0	0	0	0	0	0	0	3	0
OTU_819	0	0	0	0	0	0	0	0	0	0	0	0	0	0	0	0	0	0	9	0	0	0	0	0	0	0	0	0	0	0	0	0	0	0	0	0	0	0	0	0	0	0	0	0	0	0	0	0	0
OTU_820	0	0	0	0	0	0	0	0	0	0	0	0	0	0	0	0	0	0	0	0	0	0	0	0	0	0	0	0	0	0	0	0	0	0	0	0	0	0	0	0	0	0	0	0	0	0	0	0	0
OTU_821	0	0	0	0	0	0	0	0	0	0	0	0	0	0	0	0	0	0	0	0	0	0	0	0	0	0	0	0	0	0	0	0	0	0	0	0	0	0	0	0	0	0	0	0	0	0	0	0	0
OTU_822	0	0	0	0	0	0	0	0	0	0	0	0	0	0	0	0	0	0	0	0	0	0	0	0	0	0	6	0	1	0	0	5	0	0	0	0	0	0	0	0	0	0	0	0	0	0	0	0	0
OTU_823	0	0	0	0	0	0	0	0	0	0	0	0	0	0	0	0	0	0	0	0	0	0	0	0	0	0	0	0	0	0	8	0	0	0	0	0	0	0	0	0	0	0	0	0	0	0	0	0	0
OTU_824	2	0	0	0	0	0	0	0	0	0	0	0	0	1	0	0	0	0	0	0	0	0	0	15	0	0	0	0	0	0	0	0	0	0	0	0	0	1	0	0	0	0	11	1	0	0	1	0	0
OTU_825	0	0	0	0	0	0	0	0	0	0	0	0	0	0	0	0	0	0	0	0	0	0	0	0	0	0	0	0	0	0	0	0	0	0	0	0	0	2	0	0	0	0	0	0	0	0	0	0	0
OTU_826	0	0	0	0	0	0	0	0	0	0	0	0	0	0	0	0	0	0	0	0	0	0	0	1	0	0	0	0	0	0	1	0	0	0	0	0	0	0	0	0	0	0	1	0	0	0	0	0	0
OTU_827	1	0	0	0	0	0	0	0	0	0	0	0	0	0	0	0	0	0	4	0	0	0	0	0	0	0	0	0	0	0	0	0	0	0	0	0	0	0	0	0	0	0	0	0	0	0	2	0	0
OTU_828	0	0	0	0	0	0	0	0	0	0	0	0	0	0	0	0	1	0	0	0	0	0	0	0	0	0	0	0	0	0	0	0	0	0	0	0	0	0	0	0	0	0	0	0	0	0	4	0	0
OTU_829	0	0	0	0	0	0	0	0	0	0	0	0	0	0	0	0	0	0	0	0	0	0	0	0	0	0	0	0	0	2	0	0	0	0	0	0	0	0	0	0	0	0	0	0	0	0	0	0	0
OTU_830	0	0	0	0	0	0	0	0	0	0	0	0	0	0	0	0	5	0	0	0	0	0	0	0	0	0	0	0	0	0	0	0	0	0	0	0	0	0	0	0	0	0	0	0	0	0	0	0	0
OTU_831	0	0	0	0	0	0	0	0	0	1	0	0	0	0	0	0	0	0	0	0	0	0	0	0	0	0	0	0	0	0	0	0	0	0	0	0	0	0	0	0	0	0	0	0	0	1	0	0	0
OTU_832	0	0	0	0	1	0	0	0	0	0	0	0	0	0	0	0	0	0	0	0	0	0	0	0	0	0	0	1	0	0	0	0	0	0	0	0	0	0	0	0	0	0	0	0	0	0	0	0	0
OTU_833	1	0	0	0	0	0	0	0	0	0	0	0	0	0	0	0	0	0	0	0	0	1	0	0	0	0	0	0	0	0	0	0	0	0	0	0	0	0	0	2	0	0	0	0	0	0	3	0	0
OTU_834	0	0	0	0	0	0	0	0	0	0	0	0	0	0	0	0	0	0	0	0	0	0	0	0	0	0	0	0	0	0	0	0	0	0	0	0	0	0	0	0	0	0	0	0	0	0	0	0	0
OTU_835	0	0	0	1	0	0	0	0	0	0	0	2	0	0	1	0	0	0	0	0	0	1	0	0	0	3	0	0	0	0	0	0	0	0	0	0	0	0	0	1	0	0	0	0	0	0	0	0	0
OTU_836	0	0	0	0	0	0	0	0	0	0	0	0	0	0	0	0	0	0	0	0	0	0	0	0	0	0	0	0	0	0	0	0	0	0	0	0	0	0	0	0	0	0	0	0	0	0	0	7	0
OTU_837	1	0	0	0	0	0	0	0	0	0	0	0	0	0	0	0	0	0	0	0	0	0	0	0	0	0	0	0	0	0	0	0	0	0	0	0	0	0	0	0	0	0	0	0	0	0	1	1	0
OTU_838	0	0	0	0	0	0	0	0	0	0	0	0	0	0	0	0	0	0	0	0	0	0	0	0	0	0	0	0	0	0	0	0	0	0	0	0	0	0	0	0	0	0	0	0	0	0	0	0	0
OTU_839	0	0	5	0	0	0	39	1	0	0	1	15	0	0	12	8	0	0	8	5	0	3	0	0	0	19	0	2	16	95	0	0	1	3	0	2	0	1	2	5	0	4	0	2	0	0	0	0	0
OTU_840	0	0	0	0	0	0	0	0	0	0	0	0	0	0	0	0	0	0	0	0	0	0	0	0	0	0	0	0	0	0	0	0	0	0	0	0	0	0	0	0	0	0	0	0	0	0	0	5	0
OTU_841	0	0	0	0	0	0	0	0	0	0	0	0	0	0	0	0	0	0	0	0	0	0	0	0	0	0	0	0	0	0	0	0	0	0	0	0	0	0	0	0	0	0	0	0	0	0	0	0	0
OTU_842	0	0	0	0	0	0	0	0	0	0	0	0	0	0	0	0	0	0	3	0	0	0	0	0	0	0	0	0	0	0	0	0	0	0	0	0	0	0	0	0	0	0	0	0	0	0	0	0	0
OTU_843	0	0	0	0	0	0	0	0	0	0	0	4	0	2	4	1	0	0	0	0	0	0	1	0	0	2	0	3	1	0	0	0	0	1	1	2	1	0	9	1	1	1	0	0	0	0	1	0	1
OTU_844	0	8	2	1	0	0	177	0	0	0	0	0	0	0	0	0	9	0	0	111	7	0	12	0	4	0	0	0	0	223	0	0	0	0	11	0	0	0	0	0	0	0	0	0	103	0	0	0	0
OTU_845	0	0	0	0	0	0	0	0	0	0	0	0	0	0	0	0	0	0	0	0	0	0	0	0	0	0	0	0	0	0	0	0	0	0	0	0	0	0	0	0	0	0	0	0	0	0	0	0	0
OTU_846	12	0	2	2	0	0	0	0	0	0	0	0	0	8	0	4	1	0	0	0	0	7	0	0	9	0	13	0	0	0	0	15	0	0	0	0	0	2	0	12	42	0	0	0	0	10	15	15	0
OTU_847	0	0	0	0	0	0	0	0	0	0	0	0	0	0	0	0	0	0	0	0	0	0	0	0	0	0	0	0	0	0	0	0	0	0	0	0	0	0	0	0	0	0	0	0	0	0	0	0	0
OTU_848	0	1	0	0	0	0	0	2	0	0	0	0	0	1	0	0	0	0	0	0	0	0	0	0	0	0	0	0	1	0	8	0	0	0	0	0	0	0	0	0	0	0	0	0	0	0	0	0	0
OTU_849	0	0	0	0	0	0	0	0	0	0	0	0	0	0	0	0	0	0	0	0	0	0	0	0	0	0	0	0	0	0	0	0	0	0	0	0	0	0	0	0	0	0	0	0	0	0	0	0	0
OTU_850	2	2	0	0	0	0	7	10	0	4	0	0	0	2	14	3	2	0	0	0	2	0	0	0	0	0	21	11	22	4	0	23	0	0	0	9	32	0	17	8	17	0	0	0	3	0	0	0	7
OTU_851	0	0	0	0	0	0	0	0	0	0	0	0	0	0	0	0	0	0	0	0	0	0	0	0	0	0	0	0	0	0	0	0	0	0	0	0	0	0	0	9	0	0	0	0	0	0	0	0	0
OTU_852	0	0	0	0	0	0	0	0	0	0	0	0	0	0	0	0	0	0	0	0	0	0	0	0	1	0	0	0	0	0	0	0	0	0	0	0	0	0	0	0	0	0	0	0	0	0	0	0	0
OTU_853	0	0	0	0	0	0	0	0	0	0	0	0	0	0	0	0	0	0	3	0	0	0	0	0	0	0	1	0	0	0	0	0	0	0	0	0	0	0	0	2	0	0	0	0	0	0	0	0	0
OTU_854	0	0	0	0	0	0	0	0	0	0	0	0	0	0	0	1	0	0	0	0	0	0	0	0	0	0	0	2	0	0	0	0	0	0	0	2	0	0	0	0	0	0	0	0	0	0	0	0	0
OTU_855	0	0	0	0	0	0	0	0	0	0	0	0	0	0	0	1	0	0	0	0	0	0	0	0	0	0	0	2	0	0	0	1	0	1	0	2	0	1	0	1	1	1	0	0	0	0	0	0	0
OTU_856	0	0	0	0	0	0	0	0	0	0	0	0	0	0	0	0	0	0	0	0	0	0	0	0	0	0	0	0	0	0	0	0	0	0	0	0	0	0	0	0	0	0	0	0	0	0	0	0	0
OTU_857	0	0	0	0	0	0	0	0	0	0	0	0	0	0	0	0	0	0	0	0	0	0	0	0	0	0	0	0	0	0	0	0	0	0	0	0	0	0	0	0	0	0	0	0	0	0	0	0	0
OTU_858	0	0	0	0	0	0	0	1	0	0	0	0	0	0	0	0	0	0	0	0	0	0	0	0	0	0	0	0	0	0	0	0	0	0	0	0	0	0	0	0	0	0	0	0	0	0	0	3	0
OTU_859	0	0	0	0	0	0	0	0	0	0	0	0	0	0	0	0	0	0	0	0	0	0	0	0	0	0	0	0	0	0	0	0	0	0	0	0	0	0	0	0	0	0	0	0	0	0	0	0	0
OTU_860	0	0	0	0	0	0	0	0	0	0	0	0	0	0	0	0	0	0	0	0	0	0	0	0	0	0	0	0	0	0	0	0	0	0	0	0	0	0	0	0	0	0	0	0	0	1	0	0	0
OTU_861	0	0	0	0	0	0	0	0	0	0	0	0	0	0	0	0	0	0	0	0	0	0	0	0	0	0	0	0	0	0	0	0	0	0	0	0	0	0	0	0	0	0	0	0	0	0	0	0	0
OTU_862	0	23	0	18	3	50	92	39	0	703	2	53	0	44	1	27	22	5	13	12	22	15	13	1	36	53	18	8	1	5	0	17	3	53	13	8	57	1	37	79	12	48	2	1	9	1	1	7	2
OTU_863	0	0	0	0	0	0	0	0	0	0	0	0	0	0	0	0	0	1	1	0	0	0	0	0	0	0	0	0	0	0	0	0	0	0	0	0	0	0	0	0	1	0	0	0	0	0	0	0	0
OTU_864	0	0	0	0	0	0	0	0	0	0	0	0	0	0	0	0	0	0	0	0	0	0	0	0	0	0	0	0	0	0	0	0	0	0	0	0	0	0	0	2	0	0	0	0	0	0	0	0	0
OTU_865	0	0	0	0	0	0	0	0	0	0	0	0	0	0	0	0	0	0	9	0	0	0	0	0	0	0	0	0	0	0	0	0	0	0	0	0	0	0	0	0	0	0	0	0	0	0	0	0	0
OTU_866	0	0	0	0	0	1	1	0	1	0	2	6	1	1	4	1	0	0	0	1	0	8	0	2	0	4	0	3	17	0	0	0	3	0	0	2	1	0	0	0	1	0	2	0	0	0	1	0	21
OTU_867	0	0	0	0	0	0	0	0	0	0	0	0	0	0	0	0	0	0	0	0	0	0	0	0	0	0	0	0	0	0	0	0	0	0	0	0	0	0	0	2	0	0	0	0	0	0	0	0	0
OTU_868	0	0	0	0	0	0	0	0	0	0	0	0	0	0	0	0	0	0	0	0	0	0	0	0	0	0	0	0	0	0	0	0	0	0	0	0	0	0	0	0	0	0	0	0	0	0	0	0	0
OTU_869	0	0	0	0	0	0	0	0	0	0	0	0	0	0	0	0	0	0	3	0	0	0	0	0	0	0	0	0	0	0	0	0	0	0	0	0	0	0	0	0	0	0	0	0	0	0	0	0	0
OTU_870	0	0	0	0	0	0	0	0	0	0	0	0	0	0	0	0	0	0	0	0	0	0	0	0	0	0	0	0	0	0	0	0	0	0	0	0	0	0	0	0	0	0	0	0	0	0	0	0	0
OTU_871	0	0	0	0	0	0	0	0	0	0	0	0	0	0	0	0	0	0	0	0	0	0	0	0	0	0	0	0	0	0	0	0	0	0	0	0	0	0	0	0	0	0	0	0	0	0	0	0	0
OTU_872	0	0	0	0	0	0	0	0	0	0	0	0	0	0	0	0	0	0	0	0	0	0	0	0	0	0	0	0	0	0	0	0	0	0	0	0	0	0	0	0	0	0	0	0	0	0	0	0	0
OTU_873	0	0	0	0	0	0	0	0	0	0	0	0	0	0	0	0	0	0	0	0	0	0	0	0	0	0	0	0	0	0	0	0	0	0	0	0	0	0	0	0	0	0	0	0	0	0	0	0	0
OTU_874	0	0	0	0	0	0	0	0	0	0	0	0	0	0	0	0	0	1	0	0	0	0	0	0	0	0	0	0	0	0	0	0	0	0	0	0	0	0	0	0	0	0	0	0	0	0	0	0	0
OTU_875	0	0	0	0	0	0	0	0	0	0	0	0	0	0	0	0	0	0	0	0	0	0	0	0	0	0	0	0	0	0	0	0	0	0	0	0	0	0	0	0	0	0	0	0	0	0	0	0	0
OTU_876	0	0	0	0	0	0	0	0	0	0	0	0	0	0	0	0	0	0	0	0	0	0	0	0	0	0	0	0	0	0	0	0	0	0	0	0	0	0	0	0	0	0	0	0	0	0	0	5	0
OTU_877	0	0	0	0	0	0	0	0	0	0	0	0	0	0	0	0	0	0	0	0	0	0	0	0	0	0	0	0	0	0	0	0	0	0	0	0	0	0	0	0	0	0	0	0	0	0	0	0	0
OTU_878	0	0	0	0	0	0	0	0	0	0	1	0	0	0	1	0	0	0	0	0	0	0	0	1	0	0	0	0	0	0	0	0	1	0	0	0	0	0	0	0	0	0	0	0	0	0	0	1	0
OTU_879	0	0	0	0	0	0	0	0	0	0	0	0	0	0	0	0	0	0	0	0	0	2	0	0	0	0	0	0	0	0	0	0	0	0	0	0	0	0	0	0	0	0	0	0	0	0	0	0	0
OTU_880	0	0	1	0	0	0	0	4	0	0	0	35	0	0	0	0	4	0	0	0	0	0	0	0	0	43	6	0	0	0	0	5	0	0	0	0	0	0	0	0	0	0	0	0	0	0	0	0	0
OTU_881	1	0	0	0	0	0	0	0	0	0	0	0	0	0	0	0	0	0	0	0	0	0	0	0	0	0	0	0	0	0	0	0	0	0	0	0	0	0	0	0	0	0	0	0	0	0	1	0	0
OTU_882	0	0	1	0	0	0	0	0	0	0	0	0	0	0	0	0	0	0	0	0	0	0	0	0	0	0	0	0	0	0	0	0	0	0	0	0	0	0	0	0	0	0	0	0	0	1	0	0	0
OTU_883	0	0	0	0	0	0	0	0	0	0	0	0	0	0	0	0	0	0	0	0	0	0	0	0	0	0	4	0	0	0	0	4	0	0	0	0	0	0	0	0	0	0	0	0	0	0	0	0	0
OTU_884	0	0	0	0	0	0	0	0	0	0	0	0	0	0	0	0	0	0	9	0	0	0	0	0	0	0	0	0	0	0	0	0	0	0	0	0	0	0	0	0	0	0	0	0	0	1	0	0	0
OTU_885	0	0	0	0	0	0	0	0	0	0	0	0	0	0	0	0	0	0	0	0	0	0	0	0	0	0	0	0	0	0	0	0	0	0	0	0	0	0	0	0	0	0	0	0	0	0	0	0	0
OTU_886	0	0	0	0	0	0	0	0	0	10	0	0	0	0	0	0	0	0	0	0	0	0	0	0	0	0	0	0	0	0	0	0	0	0	0	0	0	0	0	0	0	0	0	0	0	0	0	0	1
OTU_887	0	0	0	0	0	0	0	0	0	0	0	0	0	0	0	0	0	0	0	0	0	0	0	0	0	0	0	0	0	0	0	0	0	0	0	0	0	0	0	0	0	0	0	0	0	0	0	0	0
OTU_888	0	0	0	0	0	0	0	0	0	0	0	0	0	0	0	0	0	0	0	0	0	0	0	0	0	0	0	0	0	0	0	0	0	0	0	0	0	0	0	0	0	0	0	0	0	0	0	0	0
OTU_889	0	0	0	0	0	0	0	0	0	0	0	0	0	0	0	0	0	0	0	0	0	0	0	0	0	0	101	0	0	0	0	102	0	0	0	0	0	0	0	0	0	0	0	0	0	0	0	0	0
OTU_890	0	0	0	0	0	0	0	0	1	0	0	0	1	0	0	0	0	0	0	0	0	0	0	0	0	0	0	0	0	0	0	0	0	0	0	0	0	0	0	0	0	0	0	0	0	0	0	0	0
OTU_891	0	0	0	0	0	0	0	0	0	0	0	0	0	0	0	0	0	0	0	0	0	0	0	0	0	0	0	0	0	0	0	0	0	0	0	0	0	0	0	0	0	0	0	0	0	1	3	0	0
OTU_892	0	0	0	0	0	0	0	0	0	0	1	0	0	0	0	0	1	0	0	0	0	0	0	0	0	0	0	0	0	0	0	0	1	0	0	0	0	0	0	0	0	0	0	0	0	0	0	2	0
OTU_893	0	0	0	0	0	0	0	0	0	0	0	0	0	0	0	0	0	0	0	2	0	0	0	0	0	0	0	0	0	0	0	0	0	0	0	0	0	0	0	0	0	0	0	0	0	0	0	0	0
OTU_894	0	0	0	0	0	0	0	1	0	0	0	0	0	0	0	0	0	0	0	0	0	0	0	0	0	0	0	0	0	0	0	0	0	0	0	0	0	0	0	0	0	0	0	0	0	0	0	2	0
OTU_895	0	0	0	0	0	0	1	0	0	0	0	0	0	0	0	0	0	0	0	0	0	0	0	0	0	0	0	0	0	0	0	0	0	0	0	0	0	1	0	0	0	0	0	0	0	0	0	0	0
OTU_896	0	0	0	0	1	0	0	0	0	0	0	0	0	0	0	0	0	3	0	0	0	0	0	6	0	0	0	0	0	0	0	0	0	0	0	0	0	0	0	0	0	0	7	0	0	1	0	0	0
OTU_897	0	0	0	0	0	0	0	0	0	0	0	0	0	0	0	0	0	0	0	0	0	0	0	0	0	0	1	0	0	0	0	1	0	0	0	0	0	0	0	0	0	0	0	0	0	0	0	1	0
OTU_898	0	0	0	0	0	0	0	0	0	0	0	0	0	0	0	0	0	0	0	0	0	0	0	0	0	0	0	0	0	0	0	0	0	0	0	0	0	0	0	0	0	0	0	0	0	0	5	0	0
OTU_899	2	4	2	0	3	0	3	16	0	0	4	19	0	0	3	1	2	3	2	0	2	5	0	1	0	20	6	2	5	0	0	6	6	0	0	2	0	0	0	1	14	0	0	0	0	1	0	0	22
OTU_900	1	0	1	0	0	0	0	0	0	0	0	0	0	0	0	0	2	0	4	0	0	0	0	0	0	0	0	0	0	0	0	0	0	0	0	0	0	0	0	0	4	0	0	0	0	1	0	0	0
OTU_901	0	0	0	0	0	0	0	0	0	0	0	0	0	0	0	0	0	0	0	0	0	0	0	0	0	0	0	0	0	0	0	0	0	0	0	0	0	0	0	0	0	0	0	0	0	0	0	0	0
OTU_902	0	0	0	0	0	0	0	0	0	0	0	0	0	0	0	2	0	0	0	0	0	0	0	0	0	0	4	0	0	0	0	5	0	0	0	0	0	0	0	0	0	0	0	0	0	0	0	0	1
OTU_903	0	0	0	0	3	0	0	0	0	0	0	0	0	0	0	0	0	3	0	0	0	0	0	0	0	0	0	0	0	0	0	0	0	0	0	0	0	0	0	0	0	0	0	0	0	5	0	0	0
OTU_904	0	0	0	0	0	0	0	0	0	0	0	0	0	0	0	0	0	0	0	0	0	0	0	0	0	0	0	0	0	0	0	0	0	0	0	0	0	0	0	0	0	0	0	0	0	0	0	16	0
OTU_905	0	0	0	0	0	0	0	0	0	0	0	0	0	0	0	0	0	0	0	0	0	0	0	0	0	0	0	0	0	0	0	0	0	0	0	0	0	0	0	0	0	0	0	0	0	0	0	0	0
OTU_906	1	0	0	0	0	0	0	0	0	0	0	0	0	0	0	0	0	0	0	0	0	0	9	0	0	0	0	0	1	2	0	0	0	0	9	0	0	0	0	0	0	0	0	0	0	0	0	0	0
OTU_907	0	0	0	0	6	0	8	0	0	0	1	26	0	1	0	0	0	5	1	0	1	0	0	1	1	24	0	0	1	7	0	1	1	25	0	0	0	0	15	0	0	22	1	0	0	0	0	0	21
OTU_908	0	0	0	0	0	0	0	0	0	0	0	0	0	0	0	0	0	0	0	0	0	0	0	0	0	0	0	0	0	0	0	0	0	0	0	0	0	0	0	0	0	0	0	0	0	1	0	0	0
OTU_909	0	0	0	0	0	0	0	0	0	0	0	0	0	0	0	0	0	0	0	0	0	0	0	0	0	0	0	0	0	0	0	0	0	0	0	0	0	0	0	4	0	0	0	0	0	0	0	0	0
OTU_910	0	0	0	0	0	0	0	0	0	0	0	0	0	1	0	0	0	0	0	0	0	0	0	0	0	0	0	0	0	0	0	0	0	0	0	0	0	0	0	0	0	0	0	0	0	0	0	0	0
OTU_911	0	0	0	0	0	0	0	0	0	0	0	4	0	2	1	3	0	0	0	0	0	0	0	0	0	4	1	1	2	8	0	1	0	0	0	1	0	0	5	0	0	0	0	0	0	0	0	0	0
OTU_912	0	0	0	1	0	0	0	0	0	0	0	0	0	0	0	0	2	0	0	0	0	0	0	0	0	0	0	0	0	0	0	0	0	0	0	0	0	0	0	0	0	0	0	0	0	0	0	0	0
OTU_913	0	199	0	0	1	0	0	295	0	0	15	0	0	0	0	0	47	1	0	203	201	0	0	0	0	0	0	0	0	0	0	0	16	0	0	0	0	0	0	0	0	0	0	5	0	1	0	0	0
OTU_914	0	0	0	0	7	0	0	0	0	0	0	0	0	0	0	6	0	9	20	0	0	0	0	3	0	0	0	0	0	0	0	0	0	0	0	0	0	337	0	0	8	0	4	87	3	32	0	0	0
OTU_915	0	0	0	0	1	0	0	0	0	0	0	0	0	0	0	0	0	1	0	0	0	0	0	3	0	0	0	0	0	0	0	0	0	0	0	0	0	0	0	0	0	0	3	3	0	0	0	0	0
OTU_916	0	0	0	0	0	0	0	0	0	0	0	0	0	0	0	0	0	0	0	0	0	0	0	0	0	0	0	0	0	0	0	0	0	0	0	0	0	0	0	0	0	0	0	0	0	0	0	0	0
OTU_917	0	1	0	0	1	0	0	0	0	0	0	0	0	0	0	0	0	2	0	0	1	0	0	1	0	0	0	0	0	0	0	0	0	0	0	0	0	0	0	0	0	0	1	0	0	0	0	0	0
OTU_918	0	0	0	0	0	0	0	0	0	0	0	0	0	0	0	0	0	0	0	0	0	0	0	0	0	0	0	0	0	0	0	0	0	0	0	0	0	0	0	7	0	0	0	0	0	0	0	0	0
OTU_919	0	0	0	0	0	0	0	0	0	0	0	0	0	1	0	0	0	0	0	0	0	0	0	0	0	0	0	0	1	1	0	0	0	0	0	0	1	0	0	0	0	0	0	0	0	0	0	0	0
OTU_920	0	0	0	0	0	0	0	0	0	0	0	0	0	0	0	0	0	0	0	0	0	0	0	0	0	0	0	0	0	0	0	0	0	0	0	0	0	0	0	0	0	0	0	0	0	0	0	0	0
OTU_921	0	0	0	0	0	0	0	0	0	0	1	0	0	0	0	0	0	0	0	1	0	0	0	0	0	0	0	0	0	0	0	0	1	0	0	0	0	0	0	0	0	0	0	0	0	0	0	0	0
OTU_922	0	0	0	0	0	0	1	0	0	0	0	1	0	0	9	0	0	0	0	0	0	0	0	1	0	1	1	0	2	0	0	2	0	0	0	0	0	0	2	0	0	0	1	0	0	0	0	0	0
OTU_923	0	0	0	0	0	0	0	0	0	0	0	0	0	0	0	0	0	0	0	0	0	0	0	0	0	0	0	0	0	0	0	0	0	0	0	0	0	0	0	0	0	0	0	0	0	0	0	0	0
OTU_924	0	0	0	0	0	0	0	0	0	0	0	0	0	0	0	0	0	0	0	0	0	0	0	0	0	0	0	0	0	0	0	0	0	0	0	0	0	0	0	0	0	0	0	0	0	0	0	0	0
OTU_925	0	0	0	0	0	0	0	0	0	0	0	0	0	0	0	0	0	0	0	0	0	0	0	0	4	0	0	0	0	0	0	0	0	0	0	0	0	0	0	0	0	0	0	0	0	0	0	0	0
OTU_926	0	1	0	0	0	0	0	0	0	0	0	4	0	0	0	0	0	0	0	0	1	0	0	0	0	4	0	0	0	0	0	0	0	0	0	0	0	0	0	0	0	0	0	0	0	0	0	0	0
OTU_927	0	0	0	0	0	0	0	0	0	0	0	0	0	0	0	0	0	0	6	0	0	0	0	0	0	0	0	0	0	0	0	0	0	0	0	0	0	0	0	0	0	0	0	0	0	0	0	0	0
OTU_928	0	0	0	0	0	0	0	0	0	0	0	0	0	4	0	2	0	0	0	0	0	0	0	0	0	0	3	1	0	0	0	3	0	0	0	1	1	0	0	0	0	0	0	0	0	1	0	0	0
OTU_929	0	0	0	0	0	0	0	0	0	0	0	0	0	0	0	0	0	0	0	0	0	0	0	0	0	0	0	0	0	0	0	0	0	0	0	0	0	0	0	0	0	0	0	0	0	0	0	0	0
OTU_930	0	0	0	0	0	0	0	0	0	0	0	0	0	0	0	0	0	0	0	0	0	0	0	0	0	0	0	0	0	0	0	0	0	0	0	0	0	0	0	0	0	0	0	0	0	0	2	0	0
OTU_931	0	0	0	0	0	0	0	0	0	0	0	0	0	0	0	0	0	0	0	0	0	0	0	0	0	0	0	0	0	0	0	0	0	0	0	0	0	0	0	0	0	0	0	0	0	0	0	0	0
OTU_932	0	0	0	0	0	0	0	0	0	0	0	0	0	0	0	0	0	0	0	0	0	0	0	0	0	0	0	0	0	0	0	0	0	0	0	0	0	0	0	0	0	0	0	0	0	0	0	0	0
OTU_933	0	0	0	0	0	0	0	0	0	0	0	0	0	0	0	0	0	0	0	0	0	0	0	0	0	0	0	0	0	0	0	0	0	0	0	0	0	0	0	0	0	0	0	3	0	0	0	0	0
OTU_934	0	0	0	0	0	0	0	0	0	0	0	0	0	0	0	0	0	0	0	0	0	0	0	0	2	0	0	0	0	0	0	0	0	0	0	0	0	0	0	0	0	0	0	0	0	0	0	0	0
OTU_935	0	0	0	0	0	0	0	0	0	0	0	0	0	0	0	0	0	0	0	0	0	0	0	0	0	0	0	0	0	0	0	0	0	0	0	0	0	0	0	0	0	0	0	0	0	0	0	0	0
OTU_936	0	0	0	0	0	0	0	0	0	0	0	0	0	0	0	0	0	0	0	0	0	0	0	0	0	0	0	0	0	0	0	0	0	0	0	0	0	0	0	0	0	0	0	0	1	1	0	2	0
OTU_937	0	0	0	0	0	0	0	0	0	0	0	0	0	0	0	0	0	0	0	0	0	0	0	0	0	0	1	0	0	0	0	1	0	0	0	0	0	0	0	0	0	0	0	0	0	0	0	0	0
OTU_938	0	0	0	4	0	0	13	0	0	0	0	0	0	0	0	8	0	0	0	0	0	0	3	0	0	0	0	0	0	8	0	0	0	0	3	0	0	0	0	0	0	0	0	0	0	0	0	0	0
OTU_939	19	0	3	9	5	0	1	10	0	0	0	0	0	4	0	1	0	6	7	0	0	2	2	5	3	0	7	11	0	0	0	4	0	0	2	9	0	0	0	3	5	0	3	1	0	4	0	0	0
OTU_940	0	0	0	0	0	0	0	0	0	0	0	0	0	0	0	0	0	0	0	0	0	0	0	0	0	0	0	0	0	0	0	0	0	0	0	0	0	0	0	0	0	0	0	0	0	0	0	0	0
OTU_941	0	0	0	0	0	0	0	0	0	0	0	0	0	0	0	0	0	0	0	0	0	0	0	0	0	0	0	0	0	0	0	0	0	0	0	0	0	0	0	0	0	0	0	0	2	0	0	0	0
OTU_942	0	0	0	0	0	0	0	0	0	0	1	1	0	0	0	0	0	0	0	0	0	0	0	0	0	1	0	0	0	0	0	0	1	0	0	0	0	0	0	0	0	0	0	0	0	0	0	8	0
OTU_943	0	18	0	0	1	0	0	0	0	0	0	1	0	0	0	0	0	1	0	5	15	1	1	0	0	0	0	0	0	0	0	0	0	0	1	0	0	0	2	0	1	1	0	0	0	0	0	0	0
OTU_944	0	0	0	0	0	0	0	0	0	0	0	0	0	0	0	0	0	0	0	0	0	0	0	0	0	0	0	0	11	0	0	0	0	0	0	0	0	0	0	0	0	0	0	0	0	0	2	0	0
OTU_945	0	0	0	0	2	0	0	1	0	0	0	0	0	0	0	0	0	2	0	0	0	0	0	0	0	0	0	0	0	0	0	0	0	0	0	0	0	0	0	0	0	0	0	0	0	0	2	0	0
OTU_946	0	0	0	0	0	0	0	0	0	0	0	0	0	0	0	0	2	0	0	0	0	0	0	0	0	0	0	0	0	0	0	0	0	0	0	0	0	0	0	2	0	0	0	0	0	0	0	0	0
OTU_947	0	0	0	0	0	0	2	0	0	0	0	0	0	0	0	1	0	0	0	0	0	0	0	0	0	0	0	1	1	1	0	0	0	0	0	1	0	0	1	0	0	0	0	0	0	0	0	0	0
OTU_948	0	0	0	0	0	0	0	0	0	0	0	0	0	0	0	0	0	0	0	0	0	0	0	0	0	0	0	0	0	0	0	0	0	0	0	0	0	0	0	0	0	0	0	0	0	0	0	0	0
OTU_949	0	0	0	0	0	0	0	0	0	0	0	0	0	0	0	0	0	0	0	0	0	0	0	0	0	0	0	0	0	0	0	0	0	0	0	0	0	0	0	0	0	0	0	0	0	0	0	0	0
OTU_950	0	0	0	0	0	0	0	0	0	0	0	0	0	0	0	0	0	0	1	0	0	0	0	0	0	0	0	1	0	0	0	0	0	0	0	1	0	0	0	0	0	0	0	0	0	0	0	0	0
OTU_951	0	0	0	0	0	0	0	0	0	0	0	0	0	0	0	0	0	0	0	0	0	0	0	0	0	0	0	0	0	0	0	0	0	0	0	0	0	0	0	0	0	0	0	0	0	1	0	0	0
OTU_952	19	0	1	6	0	1	0	0	1	0	0	0	1	3	0	0	2	0	9	0	0	75	0	0	4	0	69	6	0	0	0	69	0	0	0	7	0	2	0	5	36	0	0	1	0	6	39	2	0
OTU_953	0	0	0	0	0	0	0	1	0	0	0	0	0	0	0	0	0	0	0	0	0	0	0	0	0	0	2	0	0	0	0	2	0	0	0	0	0	0	0	0	0	0	0	0	0	0	0	0	0
OTU_954	0	0	0	0	0	0	0	0	0	0	0	0	0	0	0	0	0	0	0	0	0	0	0	0	0	0	0	0	0	0	0	0	0	0	0	0	0	0	0	0	0	0	0	0	0	0	0	0	0
OTU_955	0	0	0	0	0	0	0	0	0	0	0	0	0	0	0	0	0	0	0	0	0	0	0	0	0	0	0	0	0	0	0	0	0	0	0	0	0	0	0	0	0	0	0	0	0	0	0	0	0
OTU_956	0	0	0	0	0	0	0	0	0	0	0	0	0	0	0	0	0	0	0	0	0	0	0	0	0	0	0	0	0	0	0	0	0	0	0	0	0	0	0	0	0	0	0	0	0	0	0	0	0
OTU_957	0	0	0	1	0	0	0	0	0	0	0	0	0	0	0	0	0	0	1	0	0	0	0	0	0	0	0	0	0	0	0	0	0	0	0	0	0	0	0	1	0	0	0	0	0	1	1	0	0
OTU_958	0	0	0	0	0	0	0	0	0	0	0	0	0	0	0	0	0	0	0	0	0	0	0	0	0	0	0	0	0	0	0	0	0	0	0	0	0	0	0	0	0	0	0	0	0	0	0	0	0
OTU_959	0	0	0	0	0	0	0	0	0	0	0	0	0	0	0	0	0	0	0	0	0	0	0	0	0	0	0	0	0	0	0	0	0	0	0	0	0	0	0	0	0	0	0	0	0	0	0	0	0
OTU_960	0	0	0	0	0	0	0	0	0	0	0	0	0	0	0	0	0	0	0	0	0	0	0	0	0	0	0	0	0	0	0	0	0	0	0	0	0	0	0	0	0	0	0	0	0	0	0	0	0
OTU_961	0	0	0	0	0	0	0	3	0	0	0	0	0	1	0	0	0	0	0	0	0	0	0	0	0	0	0	0	0	0	0	0	0	0	0	0	0	0	0	0	0	0	0	0	0	0	0	0	0
OTU_962	0	0	0	0	1	0	0	0	0	0	0	0	0	0	0	0	0	3	0	0	0	0	0	6	0	0	0	0	0	0	0	0	0	0	0	0	0	3	0	0	2	0	5	3	0	4	0	0	0
OTU_963	0	0	0	0	0	0	0	0	0	0	0	0	0	0	0	0	0	0	7	0	0	0	0	0	0	0	0	0	0	0	0	0	0	0	0	0	0	0	0	0	0	0	0	0	0	0	0	0	0
OTU_964	0	0	0	0	0	0	0	0	0	0	0	0	0	0	0	0	0	0	3	0	0	0	0	0	0	0	0	0	0	0	0	0	0	0	0	0	0	0	0	0	0	0	0	0	1	0	0	1	0
OTU_965	0	0	0	0	0	1	0	0	1	4	1	0	2	0	1	0	0	0	0	0	0	0	0	0	0	0	0	0	0	0	0	0	1	0	0	0	0	0	0	0	0	0	0	0	0	0	0	0	0
OTU_966	0	0	0	0	0	0	0	0	0	1	0	0	0	0	0	1	0	0	0	0	0	0	0	0	0	0	1	9	0	0	0	1	0	0	0	8	0	0	0	1	0	0	0	0	0	0	0	0	0
OTU_967	0	0	2	1	0	1	0	0	0	0	0	0	0	0	0	2	0	0	1	0	0	0	1	0	0	0	1	1	2	0	1	1	0	0	1	1	0	1	0	1	0	0	0	0	1	0	4	0	0
OTU_968	0	0	3	0	0	0	0	0	0	0	0	0	0	0	0	0	0	0	0	0	0	0	0	0	0	0	0	0	0	0	0	0	0	0	0	0	0	0	0	0	0	0	0	0	0	0	0	0	0
OTU_969	0	0	0	0	0	0	0	0	0	0	0	0	0	0	0	0	0	0	0	0	1	0	0	1	2	0	0	0	0	0	0	0	0	0	0	0	0	0	0	0	0	0	1	0	0	0	0	0	0
OTU_970	0	0	0	0	0	0	0	0	0	0	0	0	0	0	0	0	0	0	0	0	0	0	0	0	0	0	0	0	0	0	0	0	0	0	0	0	0	0	0	0	0	0	0	0	0	0	0	0	0
OTU_971	0	0	1	0	0	0	0	0	0	0	0	0	0	0	0	0	0	0	0	0	0	0	0	0	2	0	0	0	0	0	0	0	0	0	0	0	0	0	0	0	0	0	0	0	0	0	0	0	0
OTU_972	0	0	0	0	0	0	0	0	0	0	0	0	0	0	0	0	2	0	0	0	0	0	0	0	0	0	0	0	0	0	0	0	0	0	0	0	0	0	0	0	0	0	0	0	0	0	0	0	0
OTU_973	0	0	0	0	0	0	0	0	0	0	0	0	0	0	0	0	1	0	2	0	0	0	0	0	0	0	0	0	0	0	0	0	0	0	0	0	0	0	0	0	0	0	0	0	0	0	0	0	0
OTU_974	0	0	0	0	0	0	0	0	0	0	0	0	0	0	0	0	5	0	0	0	0	0	0	0	0	0	0	0	0	0	0	0	0	0	0	0	0	0	0	0	0	0	0	0	0	0	0	0	0
OTU_975	0	0	0	0	0	0	1	0	0	0	0	0	0	0	0	0	0	0	1	0	0	0	0	1	0	0	3	0	2	2	0	4	0	0	0	0	0	0	1	0	1	0	1	0	0	0	0	0	0
OTU_976	0	0	0	0	0	0	0	0	1	0	0	1	0	0	8	0	0	0	0	0	0	0	0	0	1	1	0	0	0	0	0	0	0	0	0	0	0	0	0	0	0	0	0	0	0	0	0	0	4
OTU_977	0	0	0	0	0	0	0	0	0	0	0	0	0	0	0	0	0	0	0	0	0	0	0	0	0	0	0	0	0	0	0	0	0	0	0	0	0	0	0	0	0	0	0	0	0	0	0	0	0
OTU_978	0	0	0	0	2	0	0	0	0	0	0	0	0	0	0	0	0	2	0	0	0	0	0	0	0	0	0	0	0	0	0	0	0	0	0	0	0	0	0	0	0	0	0	0	0	1	0	0	0
OTU_979	0	0	0	0	0	0	0	0	0	0	0	0	0	0	0	0	0	0	0	0	0	0	0	0	0	0	0	0	0	0	0	0	0	0	0	0	0	0	0	0	0	0	0	0	0	0	0	0	0
OTU_980	0	0	0	0	0	0	0	0	0	0	0	0	0	1	0	1	0	0	0	0	0	0	0	0	0	0	5	3	8	1	0	5	0	0	0	3	0	0	1	1	0	0	0	0	0	0	0	0	0
OTU_981	0	0	0	0	0	0	0	0	0	0	0	0	0	0	0	0	0	0	6	0	0	0	0	0	0	0	0	0	0	0	0	0	0	0	0	0	0	0	0	0	0	0	0	0	0	0	0	0	0
OTU_982	0	0	0	0	0	0	0	0	0	0	0	0	0	0	0	0	0	0	0	0	0	0	0	0	0	0	0	0	0	0	0	0	0	0	0	0	0	0	0	0	0	0	0	0	0	0	0	0	0
OTU_983	0	0	0	0	0	0	0	0	0	0	0	0	0	0	0	0	0	0	0	0	0	0	0	0	0	0	0	0	0	0	0	0	0	0	0	0	0	0	0	0	0	0	0	0	0	0	0	0	0
OTU_984	0	0	0	0	0	0	10	0	0	0	0	0	0	0	0	0	0	0	0	0	0	0	0	0	0	0	0	0	0	0	0	0	0	0	0	0	0	0	0	0	0	0	0	0	0	0	2	0	0
OTU_985	0	0	0	0	0	0	0	0	0	0	0	0	0	1	0	0	0	0	0	0	0	0	0	0	0	0	1	1	5	1	0	1	0	0	0	1	0	0	3	0	0	0	0	0	0	0	0	0	0
OTU_986	0	0	0	0	0	0	0	0	0	0	0	0	0	0	0	0	0	0	0	0	0	0	0	0	0	0	0	0	0	0	2	0	0	0	0	0	0	0	0	0	0	0	0	0	0	0	0	0	0
OTU_987	0	0	0	0	0	0	1	0	0	0	0	0	0	0	0	0	0	0	0	0	0	0	0	0	0	0	0	0	0	0	0	0	0	0	0	0	0	0	0	0	0	0	0	0	0	0	0	0	0
OTU_988	0	0	0	0	0	0	0	0	0	0	0	0	0	0	0	0	0	0	0	0	0	0	0	0	0	0	0	0	0	0	0	0	0	0	0	0	0	0	0	0	0	0	0	0	0	0	0	0	0
OTU_989	0	0	0	0	0	0	0	0	0	0	0	0	0	0	0	0	0	0	0	0	0	0	0	0	0	0	0	0	0	0	0	0	0	0	0	0	0	0	0	0	0	0	0	0	0	0	0	0	0
OTU_990	1	0	1	0	0	0	0	0	0	0	0	0	0	2	0	3	0	0	3	0	0	1	0	2	1	0	0	0	0	0	0	0	0	0	0	0	0	3	0	3	4	0	1	0	0	0	2	0	0
OTU_991	0	0	0	0	0	0	0	0	0	0	0	0	0	0	0	0	0	0	0	0	0	0	0	0	0	0	0	0	0	0	0	0	0	0	0	0	0	0	0	0	0	0	0	0	0	0	0	0	0
OTU_992	0	0	0	0	0	0	0	0	0	0	0	0	0	0	0	0	0	0	0	0	0	0	0	0	0	0	0	0	0	0	0	0	0	0	0	0	0	1	0	2	0	0	0	0	0	0	0	0	0
OTU_993	0	0	0	0	0	0	0	0	0	0	0	0	0	0	0	0	0	0	0	0	0	0	0	0	0	0	0	0	0	0	0	0	0	0	0	0	0	0	0	0	0	0	0	0	0	0	0	3	0
OTU_994	0	0	0	0	0	0	0	0	0	0	0	0	0	0	0	0	3	0	0	0	0	0	0	0	0	0	0	0	0	0	0	0	0	0	0	0	0	0	0	0	0	0	0	0	0	0	0	0	0
OTU_995	0	0	0	1	0	0	0	0	0	0	0	0	0	0	0	0	0	0	0	0	0	0	0	0	0	0	0	0	0	0	0	0	0	0	0	0	0	0	0	0	0	0	0	0	0	0	0	0	0
OTU_996	0	0	0	0	0	0	2	0	0	0	0	0	0	0	0	0	0	0	0	0	0	0	0	0	0	0	0	0	0	0	0	0	0	0	0	0	0	0	0	0	0	0	0	0	0	0	0	0	0
OTU_997	0	0	0	0	0	0	0	0	0	0	0	0	0	0	0	0	0	0	5	0	0	0	0	0	0	0	0	0	0	0	0	0	0	0	0	0	0	0	0	0	0	0	0	0	0	0	0	0	0
OTU_998	3	0	0	0	0	0	0	0	0	0	0	0	0	0	0	0	0	0	0	0	0	0	0	0	0	0	0	0	0	0	0	0	0	0	0	0	0	0	0	0	0	0	0	0	0	0	0	0	0
OTU_999	0	0	0	0	0	0	2	0	0	0	0	3	0	0	0	0	0	0	0	4	0	0	4	0	2	3	0	0	0	1	0	1	0	1	5	0	0	0	0	0	0	1	0	0	0	0	2	0	0
OTU_1000	0	0	0	0	0	0	0	0	0	0	0	0	0	0	0	0	0	0	0	0	0	0	0	0	0	0	0	0	0	0	0	0	0	0	0	0	0	0	0	0	0	0	0	0	0	1	0	0	0
OTU_1001	0	0	0	0	0	0	0	0	0	0	0	0	0	0	0	0	0	0	1	0	0	0	0	0	0	0	0	0	0	0	0	0	0	0	0	0	0	0	0	2	0	0	0	0	0	0	1	2	0
OTU_1002	0	0	0	3	0	0	0	0	0	0	0	0	0	0	0	0	0	0	0	0	0	0	0	0	0	0	0	0	0	0	0	0	0	0	0	0	0	0	0	0	0	0	0	0	0	0	0	0	0
OTU_1003	0	0	0	0	0	0	0	0	0	0	0	0	0	0	0	0	0	0	1	0	0	0	0	0	0	0	0	0	0	0	0	0	0	0	0	0	0	0	0	0	0	0	0	0	0	1	0	0	0
OTU_1004	0	0	0	0	0	0	0	0	0	0	0	0	0	0	0	0	0	0	0	0	0	0	0	0	0	0	0	0	0	0	0	0	0	0	0	0	0	0	0	0	0	0	0	0	0	0	0	0	0
OTU_1005	60	0	0	0	0	0	0	0	0	0	0	0	0	0	0	0	0	0	0	0	0	0	0	0	0	0	0	0	0	0	0	0	0	0	0	0	0	0	0	0	0	0	0	0	0	0	0	0	0
OTU_1006	0	0	0	0	0	0	0	0	0	0	0	0	0	0	0	0	0	0	4	0	0	0	0	0	0	0	0	0	0	0	0	0	0	0	0	0	0	0	0	0	0	0	0	0	0	0	0	0	0
OTU_1007	0	0	0	0	0	0	0	0	0	0	0	0	0	0	0	0	0	0	0	0	0	0	0	0	0	0	0	0	0	0	0	0	0	0	0	0	0	0	0	0	0	0	0	6	0	0	0	0	0
OTU_1008	18	0	7	3	0	0	0	1	0	0	0	0	0	0	0	0	269	0	17	0	0	5	0	0	0	0	0	0	0	0	0	0	0	0	0	0	0	9	0	3	1	0	0	4	0	0	94	3	0
OTU_1009	1	0	0	0	0	0	0	0	0	0	0	0	0	0	0	0	0	0	0	0	0	0	0	0	0	0	0	0	0	0	0	0	0	0	0	0	0	0	0	0	0	0	0	0	0	0	0	0	0
OTU_1010	0	0	0	0	0	0	0	0	0	0	0	0	0	0	0	0	3	0	0	0	0	0	0	0	0	0	0	0	0	0	0	0	0	0	0	0	0	0	0	0	0	0	0	0	0	0	0	0	0
OTU_1011	0	0	0	0	0	0	0	0	0	0	0	0	0	0	0	0	0	0	0	0	0	0	0	0	0	0	0	0	0	0	0	0	0	0	0	0	0	0	0	0	0	0	0	0	0	5	0	0	0
OTU_1012	0	0	0	1	0	0	0	0	0	0	0	2	0	0	0	0	0	0	0	0	0	0	0	0	0	2	0	0	0	0	0	0	0	0	0	0	0	0	1	0	0	0	0	0	0	0	0	0	0
OTU_1013	0	0	0	0	0	0	0	0	0	0	0	0	0	1	0	0	0	0	0	0	0	0	0	0	0	0	0	0	0	0	0	0	0	0	0	0	0	0	0	0	0	0	0	0	0	0	0	0	0
OTU_1014	0	0	0	0	0	0	0	0	0	0	0	0	0	0	0	0	0	0	0	0	0	0	0	0	0	0	0	0	0	0	0	0	0	0	0	0	0	0	0	0	0	0	0	0	0	0	0	0	0
OTU_1015	0	0	0	0	0	0	0	0	0	0	0	0	0	0	0	0	4	0	0	0	0	0	0	0	0	0	0	0	0	0	0	0	0	0	0	0	0	0	0	0	0	0	0	0	0	0	0	0	0
OTU_1016	0	0	0	0	0	0	0	0	0	0	0	0	0	0	0	0	0	0	0	0	0	0	0	0	0	0	0	0	0	0	0	0	0	0	0	0	0	0	0	0	0	0	0	0	0	0	0	0	0
OTU_1017	0	0	0	0	0	0	0	3	0	0	0	0	0	0	0	0	0	0	0	0	0	0	0	0	0	0	0	0	0	0	0	0	0	0	0	0	0	0	0	0	0	0	0	0	0	0	0	0	0
OTU_1018	0	0	0	0	0	0	0	0	0	0	0	0	0	0	0	0	0	0	0	0	0	0	0	0	0	0	0	0	0	0	0	0	0	0	0	0	0	0	0	0	0	0	0	0	0	0	0	0	0
OTU_1019	0	0	0	0	0	0	0	0	0	0	0	0	0	0	0	0	0	0	0	0	0	0	0	0	0	0	0	0	0	0	0	0	0	0	0	0	0	0	0	0	0	0	0	0	0	0	0	0	0
OTU_1020	0	0	0	0	0	0	0	0	0	0	0	0	0	0	0	0	0	0	0	0	0	0	0	0	0	0	0	0	0	0	0	0	0	0	0	0	0	0	0	0	5	0	0	0	0	0	0	0	0
OTU_1021	4	0	0	0	0	0	0	0	0	0	0	0	0	0	0	0	0	0	0	0	0	0	156	1	0	0	0	0	26	26	0	0	0	0	155	0	0	0	0	0	0	0	1	0	0	10	0	0	1
OTU_1022	0	0	0	0	0	0	0	1	0	0	0	1	0	0	0	0	0	0	2	0	0	0	0	0	1	1	0	0	0	0	0	0	0	0	0	0	0	0	0	0	0	0	0	0	0	0	0	1	0
OTU_1023	0	0	0	0	0	0	0	0	0	0	0	0	0	0	0	0	0	0	0	0	0	0	0	0	0	0	0	0	0	0	0	0	0	0	0	0	0	0	0	0	0	0	0	0	0	0	0	0	0
OTU_1024	0	0	0	0	0	0	0	0	0	0	0	0	0	0	0	0	0	0	0	0	0	0	0	0	0	0	0	0	0	0	0	0	0	0	0	0	0	0	0	0	0	0	0	0	0	0	0	0	0
OTU_1025	0	0	0	0	0	0	0	0	0	0	0	0	0	0	0	0	0	0	0	0	0	0	0	0	0	0	0	0	0	0	0	0	0	0	0	0	0	0	0	0	0	0	0	0	0	0	0	0	0
OTU_1026	0	0	0	0	0	0	0	0	0	0	0	0	0	0	0	0	0	0	0	0	0	0	0	0	0	0	0	0	0	0	0	0	0	0	0	0	0	0	0	0	0	0	0	0	0	0	4	0	0
OTU_1027	0	0	0	0	0	0	0	0	0	0	0	0	0	0	0	0	0	0	0	0	0	0	0	0	0	0	0	0	0	0	0	0	0	0	0	0	0	0	0	0	0	0	0	0	0	0	1	0	0
OTU_1028	0	0	0	0	0	0	0	0	0	0	0	0	0	0	0	0	0	0	0	0	0	0	0	1	0	0	0	0	0	0	0	0	0	0	0	0	0	0	0	0	0	0	1	0	0	0	0	0	0
OTU_1029	0	0	0	1	0	0	0	0	0	0	0	0	0	0	0	0	0	0	0	0	0	0	0	0	1	0	2	0	0	0	0	2	0	0	0	0	0	0	0	0	0	0	0	0	0	0	0	0	0
OTU_1030	0	0	0	0	0	0	0	0	0	0	0	0	0	0	0	0	0	0	0	0	0	0	0	0	0	0	0	0	0	0	0	0	0	0	0	0	0	0	0	0	0	0	0	5	0	0	0	0	0
OTU_1031	0	0	0	0	0	0	0	0	0	0	0	0	0	0	0	0	0	0	0	0	0	0	0	0	0	0	0	0	4	0	0	0	0	0	0	0	0	0	0	0	0	0	0	0	0	0	0	0	0
OTU_1032	0	0	0	0	0	0	0	0	0	0	0	0	0	0	0	0	0	0	0	0	0	0	0	0	0	0	0	0	0	0	0	0	0	0	0	0	0	0	0	0	0	0	0	0	0	3	1	0	0
OTU_1033	0	0	0	0	0	0	0	0	0	0	0	0	0	0	0	0	0	0	0	0	0	0	0	0	0	0	0	0	0	0	0	0	0	0	0	0	0	0	0	0	0	0	0	0	0	0	0	0	0
OTU_1034	0	0	0	0	0	0	0	0	0	0	0	0	0	0	0	0	0	0	0	0	0	0	0	0	0	0	0	0	0	0	0	0	0	0	0	0	0	0	0	0	0	0	0	0	0	0	0	0	0
OTU_1037	0	0	0	0	0	0	0	0	0	0	0	0	0	0	0	0	0	0	0	0	0	0	0	0	0	0	0	0	0	0	0	0	0	0	0	0	0	0	0	0	0	0	0	0	0	0	0	0	0
OTU_1038	0	0	0	0	0	0	0	0	0	0	0	0	0	0	0	0	0	0	0	0	0	0	0	0	0	0	0	0	0	0	0	0	0	0	0	0	0	0	0	0	0	0	0	0	0	0	0	0	0
OTU_1039	0	0	0	0	0	0	0	0	0	0	0	0	0	0	0	0	0	0	0	0	0	0	0	0	0	0	0	0	0	0	0	0	0	0	0	0	0	0	0	0	0	0	0	0	0	0	0	0	0
OTU_1040	0	0	0	0	0	0	0	0	0	0	0	0	0	0	0	0	0	0	0	0	0	0	1	0	0	0	0	0	0	0	0	0	0	0	1	0	0	0	0	0	0	0	0	0	0	0	0	0	0
OTU_1041	0	0	0	0	0	0	0	0	0	0	0	0	0	0	0	0	0	0	0	0	0	0	0	0	0	0	0	0	0	0	0	0	0	0	0	0	0	0	0	0	0	0	0	0	0	0	0	0	0
OTU_1045	0	0	0	0	0	0	0	0	0	0	0	0	0	0	0	0	0	0	0	0	0	0	0	0	0	0	0	0	0	0	0	0	0	0	0	0	0	0	0	0	0	0	0	0	0	0	0	0	0
OTU_1048	0	0	0	0	0	0	0	0	0	0	0	0	0	0	0	0	0	0	0	0	0	0	0	0	0	0	0	0	0	0	0	0	0	0	0	0	0	0	0	0	0	0	0	0	0	0	0	0	0
OTU_1049	0	0	0	0	0	0	0	0	0	0	0	0	0	0	0	0	0	0	0	0	0	0	0	0	0	0	0	0	0	0	0	0	0	0	0	0	0	0	0	0	0	0	0	0	0	0	0	0	0
OTU_1050	4	0	31	25	0	0	0	4	0	0	0	0	0	5	0	25	0	0	6	16	0	13	0	0	34	0	20	0	0	0	0	20	0	0	0	0	0	3	0	10	3	0	0	7	3	44	75	16	0
OTU_1052	0	0	0	0	0	0	0	0	0	0	0	0	0	0	0	0	0	0	0	0	0	0	0	0	0	0	0	0	0	0	0	0	0	0	0	0	0	1	0	0	0	0	0	0	0	0	0	0	0
OTU_1054	0	0	0	0	0	0	0	0	0	0	0	0	0	0	0	0	0	0	0	0	0	0	0	0	0	0	0	0	0	0	0	0	0	0	0	0	0	0	0	0	0	0	0	0	0	0	0	0	0
OTU_1055	0	0	0	0	0	0	0	0	0	0	0	0	0	0	0	0	0	0	0	0	0	0	0	0	0	0	0	0	0	0	0	0	0	0	0	0	0	0	0	0	0	0	0	0	0	0	0	0	0
OTU_1056	0	0	0	0	0	0	0	0	0	0	0	0	0	0	0	0	0	0	0	0	0	0	0	0	0	0	0	0	0	0	0	0	0	0	0	0	0	0	0	0	0	0	0	0	0	0	0	0	0
OTU_1057	0	0	0	0	0	0	0	0	0	0	0	0	0	0	0	0	0	0	0	0	0	0	0	0	0	0	0	0	0	0	0	0	0	0	0	0	0	0	0	0	0	0	0	0	0	0	0	0	0
OTU_1058	0	0	0	0	0	0	0	0	0	0	0	0	0	0	0	0	0	0	0	0	0	0	0	0	0	0	0	0	0	0	0	0	0	0	0	0	0	0	0	0	0	0	0	0	0	0	0	0	0
OTU_1062	0	0	0	0	0	0	0	0	0	0	0	0	0	0	0	0	0	0	0	0	0	0	0	0	0	0	0	1	0	0	0	0	0	0	0	1	0	0	0	0	0	0	0	0	0	0	0	0	0
OTU_1064	0	0	0	0	0	0	0	0	0	0	0	0	0	0	0	0	0	0	0	0	0	0	0	0	0	0	0	0	0	0	0	0	0	0	0	0	0	0	0	0	0	0	0	0	0	0	0	0	0
OTU_1065	0	0	0	0	0	0	0	0	0	4	0	0	0	0	0	0	0	0	0	0	0	0	0	0	0	0	0	0	0	0	0	0	0	0	0	0	0	0	0	0	0	0	0	0	0	0	0	0	0
OTU_1067	0	0	0	0	0	0	0	0	0	0	0	0	0	0	0	0	0	0	0	1	0	0	0	0	0	0	0	0	0	0	0	0	0	0	0	0	0	0	0	0	0	0	0	0	0	0	0	0	0
OTU_1070	0	0	0	0	0	0	0	0	0	0	0	0	0	0	0	0	0	0	0	0	0	0	0	0	0	0	0	0	0	0	0	0	0	0	0	0	0	0	0	0	0	0	0	0	0	1	0	0	0
OTU_1071	0	0	0	0	0	0	0	0	0	1	0	0	0	0	0	0	0	0	0	0	0	0	0	0	0	0	0	0	0	0	0	0	0	0	0	0	0	0	0	0	0	0	0	0	0	0	0	0	0
OTU_1072	0	0	0	0	0	0	0	0	0	1	0	0	0	0	0	0	0	0	0	0	0	0	0	0	0	0	0	0	0	0	0	0	0	0	0	0	0	0	0	0	0	0	0	0	0	0	0	0	0
OTU_1073	0	0	0	0	0	0	0	0	0	0	0	0	0	0	0	0	0	0	0	0	0	0	0	0	0	0	0	0	0	0	0	0	0	0	0	0	0	0	0	0	0	0	0	0	0	0	0	0	0
OTU_1076	0	0	0	0	0	0	0	0	0	0	0	0	0	0	0	0	0	0	0	0	0	0	0	0	0	0	0	0	0	0	0	0	0	0	0	0	0	0	0	0	0	0	0	0	0	0	0	0	0
OTU_1077	0	0	0	0	0	0	0	0	0	0	0	0	0	0	0	0	0	0	0	0	0	0	0	0	0	0	0	1	0	0	0	0	0	0	0	1	0	0	0	0	0	0	0	0	0	0	0	0	0
OTU_1078	0	0	0	0	0	0	0	0	0	0	0	0	0	0	0	0	0	2	0	0	0	0	0	0	0	0	0	0	0	0	0	0	0	0	0	0	0	0	0	0	0	0	0	0	0	0	0	0	0
OTU_1081	0	0	1	1	0	0	0	0	0	0	0	0	0	0	0	0	0	0	0	0	0	0	0	0	0	0	0	0	0	0	0	0	0	0	0	0	0	0	0	0	0	0	0	0	0	0	0	0	0
OTU_1082	0	0	0	0	0	0	0	0	0	0	0	0	0	0	0	0	0	0	0	0	0	0	0	0	0	0	0	0	0	0	0	0	0	0	0	0	0	0	0	0	0	0	0	0	0	0	0	0	0
OTU_1084	0	0	0	0	0	0	0	0	0	0	0	0	0	0	0	0	0	0	0	0	0	0	0	0	0	0	0	0	0	0	0	0	0	0	0	0	0	0	0	0	0	0	0	0	0	0	0	0	0
OTU_1085	0	0	0	0	0	0	0	0	0	0	0	0	0	0	0	0	0	0	0	0	0	0	0	0	0	0	0	0	0	0	0	0	0	0	0	0	0	0	0	0	0	0	0	0	0	0	0	0	0
OTU_1087	0	0	0	0	0	0	0	0	0	0	0	0	0	0	0	0	0	0	0	0	0	0	0	1	0	0	0	0	0	0	0	0	0	0	0	0	0	0	0	0	0	0	1	0	0	0	0	0	0
OTU_1088	0	0	0	0	0	0	0	0	0	0	0	0	0	0	0	0	0	0	0	0	0	0	0	0	0	0	0	0	0	0	0	0	0	0	0	0	0	0	0	0	0	0	0	0	0	0	0	0	0
OTU_1089	0	0	0	0	0	0	0	0	0	0	0	0	0	0	0	0	0	0	0	0	0	0	0	0	0	0	0	0	0	0	0	0	0	0	0	0	0	0	0	0	0	0	0	0	0	0	0	0	0
OTU_1090	0	0	0	0	0	0	0	0	0	0	0	0	0	0	0	0	0	0	0	0	0	0	0	0	0	0	0	0	0	0	0	0	0	0	0	0	0	0	0	0	0	0	0	0	0	0	0	0	0
OTU_1091	0	0	0	0	0	0	0	0	0	0	0	1	0	0	0	0	0	0	0	0	0	0	0	0	0	1	0	0	0	0	0	0	0	0	0	0	0	0	0	0	0	0	0	0	0	0	0	0	0
OTU_1092	0	0	0	0	0	0	0	0	0	0	0	0	0	0	0	0	0	0	0	0	0	0	0	0	0	0	0	0	0	0	0	0	0	0	0	0	0	0	0	0	0	0	0	0	0	0	0	0	0
OTU_1093	0	0	0	0	0	0	0	0	0	0	0	0	0	0	0	0	0	0	0	0	0	0	0	0	0	0	0	0	0	0	0	0	0	0	0	0	0	0	0	0	0	0	0	0	0	0	0	0	0
OTU_1094	0	0	0	0	0	0	0	0	0	0	0	0	0	0	0	0	0	0	0	0	0	0	0	1	0	0	0	0	0	0	0	0	0	0	0	0	0	0	0	0	0	0	1	0	0	0	0	0	0
OTU_1095	2	2	0	0	0	0	0	0	0	0	0	0	0	0	0	0	1	0	0	0	3	0	0	0	0	0	0	0	0	0	0	0	0	0	0	0	0	0	0	0	0	0	0	0	0	0	0	0	0
OTU_1096	0	0	0	0	0	0	0	0	0	0	0	0	0	0	0	0	0	0	0	0	0	0	0	0	0	0	0	0	0	0	0	0	0	0	0	0	0	0	0	0	0	0	0	0	0	0	0	0	0
OTU_1097	0	0	0	0	0	0	0	0	0	0	0	0	0	0	0	0	0	0	0	0	0	0	0	0	0	0	0	0	0	0	0	0	0	0	0	0	0	0	0	0	0	0	0	0	0	0	0	0	0
OTU_1098	0	0	0	0	0	0	0	0	0	0	0	0	0	0	0	0	0	0	0	0	0	0	0	0	0	0	0	0	0	0	0	0	0	0	0	0	0	0	0	0	0	0	0	0	0	0	0	0	0
OTU_1099	0	0	0	0	0	0	0	0	0	0	0	0	0	0	0	0	0	0	0	1	0	0	0	0	0	0	0	0	0	0	0	0	0	0	0	0	0	0	0	0	0	0	0	0	0	0	0	0	0
OTU_1100	0	0	0	0	0	0	0	0	0	0	0	0	0	0	0	0	0	0	0	0	0	0	0	0	0	0	0	0	0	0	0	0	0	0	0	0	0	0	0	0	0	0	0	0	0	0	0	0	0
OTU_1101	0	0	0	0	0	0	0	0	0	0	0	0	0	0	0	0	0	0	0	0	0	0	0	0	0	0	0	0	0	0	0	0	0	0	0	0	0	0	0	0	0	0	0	0	0	0	0	0	0
OTU_1103	0	0	0	0	0	0	0	0	0	0	0	0	0	0	0	0	0	0	0	0	0	0	0	0	0	0	0	0	0	0	0	0	0	0	0	0	0	0	0	0	0	0	0	0	0	0	0	0	0
OTU_1104	0	0	0	0	1	0	0	0	0	0	0	0	0	0	0	0	0	1	0	0	0	0	0	0	0	0	0	0	0	0	0	0	0	0	0	0	0	0	0	0	0	0	0	0	0	0	0	0	0
OTU_1106	0	0	0	0	0	0	0	0	0	0	0	0	0	0	0	0	0	0	0	0	0	0	0	0	0	0	0	0	0	0	0	0	0	0	0	0	0	0	0	0	0	0	0	0	0	0	0	0	0
OTU_1107	0	0	0	0	0	0	0	0	0	0	0	0	0	0	0	0	0	0	0	0	0	0	0	0	0	0	0	0	0	0	0	0	0	0	0	0	0	0	0	0	0	0	0	0	0	0	0	0	0
OTU_1109	0	0	0	0	0	0	0	0	0	0	0	0	0	0	0	0	0	0	0	0	0	0	0	0	0	0	0	0	0	0	0	0	0	0	0	0	0	0	0	0	0	0	0	0	0	0	0	0	0
OTU_1111	0	0	0	0	0	0	0	0	0	0	0	0	0	0	0	0	0	0	0	0	0	0	0	0	0	0	0	0	0	0	0	0	0	0	0	0	0	0	0	0	0	0	0	0	0	0	0	0	0
OTU_1112	0	0	0	0	0	0	1	0	0	0	0	0	0	0	0	1	0	0	0	0	0	0	3	0	0	0	0	0	0	2	0	0	0	0	3	0	0	0	0	0	0	0	0	0	0	0	0	0	0
OTU_1113	0	0	0	0	14	0	0	0	0	0	0	0	0	0	0	0	0	12	0	2	0	0	0	0	0	0	0	0	0	0	0	0	0	0	0	0	0	0	0	0	0	0	0	0	0	0	0	1	0
OTU_1114	0	0	0	0	0	0	0	0	0	0	0	0	0	0	0	0	0	0	0	1	0	0	0	0	0	0	0	0	0	0	0	0	0	0	0	0	0	0	0	0	0	0	0	0	0	0	0	0	0
OTU_1117	0	1	0	0	0	0	0	0	0	0	0	0	0	0	0	0	0	0	0	0	1	0	0	0	0	0	0	0	0	0	0	0	0	0	0	0	0	0	0	0	0	0	0	0	0	0	0	0	0
OTU_1118	0	0	0	0	0	0	0	0	0	0	0	0	0	0	0	0	0	0	0	0	0	0	0	0	0	0	0	0	0	0	0	0	0	0	0	0	0	0	0	0	0	0	0	0	0	0	0	0	0
OTU_1119	0	0	0	0	0	0	0	0	0	0	0	0	0	0	0	0	0	0	0	0	0	0	0	0	0	0	0	0	0	0	0	0	0	0	0	0	0	0	0	0	0	0	0	0	0	0	0	0	0
OTU_1120	0	0	0	0	0	0	0	0	0	0	0	0	0	0	0	0	0	0	0	0	0	0	0	0	0	0	0	0	0	0	0	0	0	0	0	0	0	0	0	0	0	0	0	0	0	0	0	0	0
OTU_1121	0	0	0	0	0	0	0	0	0	0	0	0	0	0	0	0	0	0	0	1	0	0	0	0	0	0	0	0	0	0	0	0	0	0	0	0	0	0	0	0	0	0	0	0	0	0	0	0	0
OTU_1122	0	0	0	0	0	0	0	0	0	0	0	0	0	0	0	0	0	0	0	0	0	0	0	0	0	0	0	0	0	0	0	0	0	0	0	0	0	0	0	0	0	0	0	0	0	0	0	0	0
OTU_1123	0	0	0	0	0	0	0	0	0	0	0	0	0	0	0	0	0	0	0	0	0	0	0	0	0	0	0	0	0	0	0	0	0	0	0	0	0	0	0	0	0	0	0	0	0	0	0	0	0
OTU_1124	0	0	0	0	0	0	0	0	1	0	0	0	1	0	0	0	0	0	0	0	0	0	0	0	0	0	0	0	0	0	0	0	0	0	0	0	0	0	0	0	0	0	0	0	0	0	0	0	0
OTU_1125	0	0	0	0	0	0	0	0	0	0	0	0	0	0	0	0	0	0	0	0	0	0	0	0	0	0	0	0	0	0	0	0	0	0	0	0	0	0	0	0	0	0	0	0	0	0	0	0	0
OTU_1126	0	0	0	0	0	0	0	0	0	0	0	0	0	0	0	0	0	0	0	0	0	0	0	0	0	0	0	0	0	0	0	0	0	0	0	0	0	0	0	0	0	0	0	0	0	0	0	0	0
OTU_1127	0	0	0	0	0	0	0	0	0	0	0	0	0	0	0	1	0	0	0	0	0	0	0	0	0	0	0	0	0	0	0	0	0	0	0	0	0	0	0	0	0	0	0	0	0	0	0	0	0
OTU_1128	0	0	0	0	0	0	0	0	0	0	0	0	0	0	0	0	0	0	0	0	0	0	0	0	0	0	0	0	0	0	0	0	0	0	0	0	0	0	0	0	0	0	0	0	0	0	0	0	0
OTU_1131	0	0	0	0	0	0	0	0	0	0	0	0	0	0	0	0	0	0	0	0	0	0	0	0	0	0	0	0	0	0	0	0	0	0	0	0	0	0	0	0	0	0	0	0	0	0	0	0	0
OTU_1132	0	0	0	0	0	0	0	0	0	0	0	1	0	0	0	0	0	0	0	0	0	0	0	0	0	1	0	0	0	0	0	0	0	0	0	0	0	0	0	0	0	0	0	0	0	0	0	0	0
OTU_1133	0	0	0	0	0	0	0	0	0	0	0	0	0	0	0	0	0	0	0	0	0	0	0	0	0	0	0	0	0	0	0	0	0	0	0	0	0	0	0	0	0	0	0	0	0	0	0	0	0
OTU_1136	0	0	0	0	0	0	0	0	0	0	0	0	0	0	0	0	0	0	0	0	0	0	0	0	0	0	0	0	0	0	0	0	0	0	0	0	0	0	0	0	0	0	0	0	0	0	0	0	0
OTU_1138	0	0	0	0	0	0	0	0	0	0	0	0	0	0	0	0	0	0	0	0	0	0	0	0	0	0	0	0	0	0	0	0	0	0	0	0	0	0	0	0	0	0	0	0	0	0	0	0	0
OTU_1139	0	0	0	0	0	0	0	0	0	0	0	0	0	0	0	0	0	0	0	1	0	0	0	0	0	0	0	0	0	0	0	0	0	0	0	0	0	0	0	0	0	0	0	0	0	0	0	0	0
OTU_1140	0	0	0	0	1	0	0	0	0	0	0	0	0	0	0	0	0	1	0	0	0	0	0	0	0	0	0	0	0	0	0	0	0	0	0	0	0	0	0	0	0	0	0	0	0	0	0	0	0
OTU_1141	0	0	0	0	0	0	0	0	0	0	0	0	0	0	0	0	0	0	0	0	0	0	0	0	0	0	0	0	0	0	0	0	0	0	0	0	0	0	0	0	0	0	0	0	0	0	0	0	0
OTU_1142	0	0	0	0	0	0	0	0	0	0	0	0	0	0	0	0	0	0	0	0	0	0	0	0	0	0	0	0	0	0	0	0	0	0	0	0	0	0	0	0	0	0	0	0	0	0	0	0	0
OTU_1144	0	0	0	0	0	0	0	0	0	0	0	0	0	0	0	0	0	0	0	0	0	0	0	0	0	0	0	0	0	0	0	0	0	0	0	0	0	0	0	0	0	0	0	0	0	0	0	0	0
OTU_1148	0	0	0	0	0	0	0	0	0	0	0	0	0	0	0	0	0	0	0	1	0	0	0	0	0	0	0	0	0	0	0	0	0	0	0	0	0	0	0	0	0	0	0	0	0	0	0	0	0
OTU_1149	0	0	0	0	1	0	0	0	0	0	0	0	0	0	0	0	0	1	0	0	0	0	0	0	0	0	0	0	0	0	0	0	0	0	0	0	0	0	0	0	0	0	0	0	0	0	0	0	0
OTU_1151	0	0	0	0	0	0	0	0	0	0	0	0	0	0	0	0	0	0	0	0	0	0	0	0	0	0	0	0	0	0	0	0	0	0	0	0	0	0	0	0	0	0	0	0	0	0	0	0	0
OTU_1152	0	3	0	0	0	0	0	1	0	0	0	0	0	0	0	0	0	0	0	1	4	0	0	0	0	0	0	0	0	0	0	0	0	0	0	0	0	0	0	0	0	0	0	0	0	0	0	0	0
OTU_1153	0	0	0	0	0	0	0	0	0	0	0	0	0	0	0	0	0	0	0	0	0	0	0	0	0	0	0	0	0	0	0	0	0	0	0	0	0	0	0	0	0	0	0	0	0	0	0	0	0
OTU_1155	0	0	0	0	0	0	0	0	0	0	0	0	0	0	0	0	0	0	0	0	0	0	0	0	0	0	0	0	0	0	0	0	0	0	0	0	0	0	0	0	0	0	0	0	0	0	0	0	0
OTU_1156	0	0	0	0	0	0	0	0	0	0	0	0	0	0	0	0	0	0	0	0	0	0	0	0	0	0	0	0	0	0	0	0	0	0	0	0	0	0	0	0	0	0	0	0	0	0	0	0	0
OTU_1158	0	0	0	0	0	0	0	0	0	0	0	1	0	0	0	0	0	0	0	0	0	0	0	0	0	0	0	0	0	0	0	0	0	0	0	0	0	0	0	0	0	0	0	0	0	0	0	0	0
OTU_1160	0	0	0	0	0	0	0	0	0	0	0	0	0	0	0	0	0	0	0	0	0	0	0	0	0	0	0	0	0	0	0	0	0	0	0	0	0	0	0	0	0	0	0	0	0	0	0	0	0
OTU_1161	0	0	0	0	0	0	0	0	1	0	0	0	1	0	0	0	0	0	0	0	0	0	0	0	0	0	0	0	0	0	0	0	0	0	0	0	0	0	0	0	0	0	0	0	0	0	0	0	0
OTU_1162	0	0	0	0	0	0	0	0	0	0	0	0	0	0	0	0	0	0	0	0	0	0	0	0	0	0	0	0	0	0	0	0	0	0	0	0	0	0	0	0	0	0	0	0	0	0	0	0	0
OTU_1163	0	0	0	0	0	0	0	0	0	0	0	0	0	0	0	0	0	0	0	0	0	0	0	1	0	0	0	0	0	0	0	0	0	0	0	0	0	0	0	0	0	0	1	0	0	0	0	0	0
OTU_1164	0	1	0	0	0	0	0	0	0	0	0	0	0	0	0	0	0	0	0	0	1	0	0	0	0	0	0	0	0	0	0	0	0	0	0	0	0	0	0	0	0	0	0	0	0	0	0	0	0
OTU_1165	0	0	0	0	0	0	0	0	0	0	0	0	0	0	0	0	0	0	0	0	0	0	0	0	0	0	0	0	0	0	0	0	0	0	0	0	0	0	0	0	0	0	0	0	0	0	0	0	0
OTU_1166	0	0	0	0	0	0	0	0	0	0	0	0	0	0	0	0	0	0	0	0	0	0	0	0	0	0	0	0	0	0	0	0	0	1	0	0	0	0	0	0	0	1	0	0	0	0	0	0	0
OTU_1167	0	0	0	0	0	0	0	0	0	0	0	1	0	0	0	2	0	0	0	0	0	0	0	0	0	1	0	12	0	16	0	0	0	0	0	12	0	0	0	0	1	0	0	0	13	5	0	0	0
OTU_1168	0	0	0	0	0	0	0	0	0	0	0	0	0	0	0	0	0	0	0	0	0	0	0	0	0	0	0	0	0	0	0	0	0	0	0	0	0	0	0	0	0	0	0	0	0	0	0	0	0
OTU_1170	0	0	0	0	0	0	0	0	0	1	0	0	0	0	0	0	0	0	0	0	0	0	0	0	0	0	0	0	0	0	0	0	0	0	0	0	0	0	0	0	0	0	0	0	0	0	0	0	0
OTU_1171	0	0	0	0	0	0	0	0	0	0	0	0	0	0	0	0	0	0	0	0	0	0	0	0	0	0	0	0	0	0	0	0	0	0	0	0	0	0	0	0	0	0	0	0	0	0	0	0	0
OTU_1173	0	0	0	0	0	0	0	0	0	0	0	0	0	0	0	0	0	0	0	0	0	0	0	0	0	0	0	0	0	0	0	0	0	0	0	0	0	0	0	0	0	0	0	0	0	0	0	0	0
OTU_1174	0	0	0	0	0	0	0	1	0	0	0	0	0	0	0	0	0	0	0	0	0	0	0	0	0	0	0	0	0	0	0	0	0	0	0	0	0	0	0	0	0	0	0	0	0	0	0	0	0
OTU_1175	0	0	0	0	0	0	0	0	0	0	0	0	0	0	0	0	0	0	0	0	0	0	0	1	0	0	0	0	0	0	0	0	0	0	0	0	0	0	0	0	0	0	1	0	0	0	0	0	0
OTU_1176	0	0	0	0	0	0	0	0	0	0	0	0	0	0	0	0	0	0	0	0	0	0	0	0	0	0	0	0	0	0	0	0	0	0	0	0	0	0	0	0	0	0	0	0	0	0	0	0	0
OTU_1177	0	0	0	0	0	0	0	0	0	0	0	0	0	0	0	0	0	0	0	0	0	0	0	0	0	0	0	0	0	0	0	0	0	0	0	0	0	0	0	0	0	0	0	0	0	0	0	0	0
OTU_1178	0	0	0	0	0	0	0	0	0	0	0	0	0	0	0	0	0	0	0	0	0	0	0	0	0	0	0	0	0	0	0	0	0	0	0	0	0	0	0	0	0	0	0	0	0	0	0	0	0
OTU_1179	0	0	0	0	0	0	0	0	0	0	0	0	0	0	0	0	0	0	0	0	0	0	0	0	0	0	0	0	0	0	0	0	0	0	0	0	0	0	0	0	0	0	0	0	0	0	0	0	0
OTU_1180	0	0	0	0	0	0	0	0	0	1	0	0	0	0	0	0	0	0	0	0	0	0	0	0	0	0	0	0	0	0	0	0	0	0	0	0	0	0	0	0	0	0	0	0	0	0	0	0	0
OTU_1181	0	0	0	0	0	0	0	0	0	0	0	0	0	0	0	0	0	0	0	1	0	0	0	0	0	0	0	0	0	0	0	0	0	0	0	0	0	0	0	0	0	0	0	0	0	0	0	0	0
OTU_1183	0	0	0	0	0	0	0	0	0	0	0	0	0	0	0	0	0	0	0	0	0	0	0	0	0	0	0	0	0	0	0	0	0	0	0	0	0	0	0	0	0	0	0	0	0	0	0	0	0
OTU_1184	0	0	0	0	0	0	0	0	0	0	0	0	0	0	0	0	0	0	0	0	0	0	0	0	0	0	0	0	0	0	0	0	0	0	0	0	0	0	0	0	0	0	0	0	0	0	0	0	0
OTU_1186	0	0	0	0	0	0	0	0	0	0	0	0	0	0	0	0	0	0	0	0	0	0	0	0	0	0	0	0	0	0	0	0	0	0	0	0	0	0	0	0	0	0	0	0	0	0	0	0	0
OTU_1187	0	0	0	0	0	0	0	0	0	0	0	0	0	0	0	0	0	0	0	0	0	0	0	0	0	0	0	0	0	0	0	0	0	0	0	0	0	0	0	0	0	0	0	0	0	0	0	0	0
OTU_1189	0	0	0	0	0	0	0	0	0	0	0	0	0	0	0	0	0	0	0	1	0	0	0	0	0	0	0	0	0	0	0	0	0	0	0	0	0	0	0	0	0	0	0	0	0	0	0	0	0
OTU_1190	0	0	0	0	0	0	0	0	0	0	0	0	0	0	0	0	0	0	0	0	0	0	0	0	0	0	0	0	0	0	0	0	0	0	0	0	0	0	0	0	0	0	0	0	0	0	0	0	0
OTU_1191	0	0	0	0	0	0	0	0	0	0	0	0	0	0	0	0	0	0	0	0	0	0	0	0	0	0	0	0	0	0	0	0	0	0	0	0	0	0	0	0	0	0	0	0	0	0	0	0	0
OTU_1192	0	1	0	0	0	0	0	0	0	0	0	0	0	0	0	0	0	0	0	0	1	0	0	0	0	0	0	0	0	0	0	0	0	0	0	0	0	0	0	0	0	0	0	0	0	0	0	0	0
OTU_1193	0	0	0	0	0	0	0	0	0	0	0	0	0	0	0	0	0	0	0	0	0	0	0	0	0	0	0	0	0	0	0	0	0	0	0	0	0	0	0	0	0	0	0	0	0	0	0	0	0
OTU_1194	0	0	0	0	0	0	0	0	0	1	0	0	0	0	0	0	0	0	0	0	0	0	0	0	0	0	0	0	0	0	0	0	0	0	0	0	0	0	0	0	0	0	0	0	0	0	0	0	0
OTU_1196	0	0	0	0	0	0	0	0	0	0	0	0	0	0	0	0	0	0	0	0	0	0	0	0	0	0	0	0	0	0	0	0	0	0	0	0	0	0	0	0	0	0	0	0	0	0	0	0	0
OTU_1198	0	0	0	0	0	0	0	0	0	0	0	0	0	0	0	0	0	0	0	0	0	0	0	0	0	0	0	0	0	0	0	0	0	0	0	0	0	0	0	0	0	0	0	0	0	0	0	0	0
OTU_1199	0	0	0	0	0	0	0	0	0	0	0	0	0	0	0	0	0	0	0	0	0	0	0	0	0	0	0	0	0	0	0	0	0	0	0	0	0	0	0	0	0	0	0	0	0	0	0	0	0
OTU_1200	0	0	0	0	0	0	0	0	0	0	0	0	0	0	0	0	0	0	0	0	0	0	0	0	0	0	1	0	0	0	0	1	0	0	0	0	0	0	0	0	0	0	0	0	0	0	0	0	0
OTU_1202	0	0	0	0	0	0	0	0	0	0	0	0	0	0	0	0	0	0	0	0	0	0	0	0	0	0	0	1	0	0	0	0	0	0	0	1	0	0	0	0	0	0	0	0	0	0	0	0	0
OTU_1203	0	0	0	0	0	0	0	0	0	0	0	0	0	0	0	0	0	0	0	0	0	0	0	0	0	0	0	0	0	0	0	0	0	0	0	0	0	0	0	0	0	0	0	0	0	0	0	0	0
OTU_1204	0	0	0	0	0	0	0	0	0	0	1	0	0	0	0	0	0	0	0	0	0	0	0	0	0	0	0	0	0	0	0	0	1	0	0	0	0	0	0	0	0	0	0	0	0	0	0	0	0
OTU_1205	0	0	0	0	0	0	0	0	0	0	0	0	0	0	0	0	0	0	0	0	0	0	0	0	0	0	0	0	0	0	0	0	0	0	0	0	0	0	0	0	0	0	0	0	0	0	0	0	0
OTU_1206	0	0	0	0	0	0	0	0	0	0	0	0	0	0	0	0	0	0	0	0	0	0	0	0	0	0	0	0	0	0	0	0	0	0	0	0	0	0	0	0	0	0	0	0	0	0	0	0	0
OTU_1208	0	0	0	0	0	0	0	0	0	0	0	0	0	0	0	0	0	0	0	1	0	0	0	0	0	0	0	0	0	0	0	0	0	0	0	0	0	0	0	0	0	0	0	0	0	0	0	0	0
OTU_1209	0	0	0	0	0	0	0	0	0	0	0	0	0	0	0	0	0	0	0	0	0	0	1	0	0	0	0	0	0	0	0	0	0	0	1	0	0	0	0	0	0	0	0	0	0	0	0	0	0
OTU_1210	0	0	0	0	0	0	0	0	0	0	0	0	0	0	0	0	0	0	0	0	0	0	0	0	0	0	0	0	0	0	0	0	0	0	0	0	0	0	0	0	0	0	0	0	0	0	0	0	0
OTU_1211	0	0	0	0	0	0	0	0	0	0	0	0	0	0	0	0	0	0	0	0	0	0	0	0	0	0	0	0	0	0	0	0	0	0	0	0	0	0	0	0	0	0	0	0	0	0	0	0	0
OTU_1212	0	0	0	0	1	0	0	0	0	0	0	0	0	0	0	0	0	1	0	0	0	0	0	0	0	0	0	0	0	0	0	0	0	0	0	0	0	0	0	0	0	0	0	0	0	0	0	0	0
OTU_1213	0	0	0	0	0	0	0	0	0	0	0	0	0	0	0	0	0	0	0	0	0	0	0	0	0	0	0	0	0	0	0	0	0	0	0	0	0	0	0	0	0	0	0	0	0	0	0	0	0
OTU_1214	0	0	0	0	0	0	0	0	0	0	0	0	0	0	0	0	0	0	0	0	0	0	0	0	0	0	0	0	0	0	0	0	0	0	0	0	0	0	0	0	0	0	0	0	0	0	0	0	0
OTU_1215	0	0	0	0	0	0	0	0	0	0	0	0	0	0	0	0	0	0	0	0	0	0	0	0	0	0	0	0	0	0	0	0	0	0	0	0	0	0	0	0	0	0	0	0	0	0	0	0	0
OTU_1216	0	0	0	0	0	0	0	0	0	0	0	0	0	0	0	0	0	0	0	0	0	0	0	0	0	0	0	0	0	0	0	0	0	0	0	0	0	0	0	0	0	0	0	0	0	0	0	0	0
OTU_1219	0	0	0	0	0	0	0	0	0	0	0	0	0	0	0	0	0	0	0	0	0	0	0	0	0	0	1	0	0	0	0	1	0	0	0	0	0	0	0	0	0	0	0	0	0	0	0	0	0
OTU_1220	0	0	0	0	0	0	0	0	0	0	0	0	0	0	0	0	0	0	0	0	0	0	0	0	0	0	0	0	0	0	0	0	0	0	0	0	0	0	0	0	0	0	0	0	0	0	0	0	0
OTU_1222	0	0	0	0	0	0	0	0	0	1	0	0	0	0	0	0	0	0	0	0	0	0	0	0	0	0	0	0	0	0	0	0	0	0	0	0	0	0	0	0	0	0	0	0	0	0	0	0	0
OTU_1223	0	0	0	0	0	0	0	0	0	0	0	0	0	0	0	0	0	0	0	0	0	0	0	0	0	0	0	0	0	0	0	0	0	0	0	0	0	0	0	0	0	0	0	0	0	0	0	0	0
OTU_1224	0	0	0	0	0	0	0	0	0	0	0	0	0	0	0	0	0	0	0	0	0	0	0	1	0	0	0	0	0	0	0	0	0	0	0	0	0	0	0	0	0	0	1	0	0	0	0	0	0
OTU_1226	0	1	0	0	0	0	0	0	0	0	0	0	0	0	0	0	0	0	0	0	1	0	0	0	0	0	0	0	0	0	0	0	0	0	0	0	0	0	0	0	0	0	0	0	0	0	0	0	0
OTU_1227	0	0	0	0	0	0	0	0	0	1	0	0	0	0	0	0	0	0	0	0	0	0	0	0	0	0	0	0	0	0	0	0	0	0	0	0	0	0	0	0	0	0	0	0	0	0	0	0	0
OTU_1229	0	0	0	0	0	0	0	0	0	0	0	0	0	0	0	0	0	0	0	0	0	0	0	0	0	0	0	0	0	0	0	0	0	0	0	0	0	0	0	0	0	0	0	0	0	0	0	0	0
OTU_1230	0	0	0	0	0	0	0	0	0	0	0	0	0	0	0	0	0	0	0	0	0	0	0	9	0	0	0	0	0	0	0	0	0	0	0	0	0	0	0	0	0	0	10	2	0	0	0	0	0
OTU_1234	0	0	0	0	0	0	0	0	0	0	0	0	0	0	0	0	0	0	0	0	0	0	0	0	0	0	0	0	0	0	0	0	0	0	0	0	0	0	0	0	0	0	0	0	0	0	0	0	0
OTU_1235	0	0	0	0	0	0	0	0	0	0	0	0	0	0	0	0	0	0	0	0	0	0	0	0	0	0	0	0	0	0	0	0	0	0	0	0	0	0	0	0	0	0	0	0	0	0	0	0	0
OTU_1236	0	0	0	0	0	0	0	0	0	0	0	0	0	0	0	0	0	0	0	0	0	0	0	0	0	0	0	0	0	0	0	0	0	0	0	0	0	0	0	0	0	0	0	0	0	0	0	0	0
OTU_1237	0	0	0	0	0	0	0	0	0	0	0	0	0	0	0	0	0	0	0	0	0	0	0	0	0	0	0	0	0	0	0	0	0	0	0	0	0	0	0	0	0	0	0	0	0	0	0	0	0
OTU_1240	0	0	0	0	0	0	0	0	0	0	0	0	0	0	0	0	0	0	0	0	0	0	0	0	0	0	0	0	0	0	0	0	0	0	0	0	0	0	0	0	0	0	0	0	0	0	0	0	0
OTU_1241	0	0	0	0	0	0	0	0	0	0	0	0	0	0	0	0	0	0	0	0	0	0	0	0	0	0	0	0	0	0	0	0	0	0	0	0	0	0	0	0	0	0	0	0	0	0	0	0	0
OTU_1242	0	0	0	0	0	0	0	0	0	0	0	0	0	0	0	0	0	0	0	0	0	0	0	0	0	0	0	0	0	0	0	0	0	0	0	0	0	0	0	0	0	0	0	0	0	0	0	0	0
OTU_1243	0	0	0	0	0	0	0	0	0	0	0	0	0	0	0	0	0	0	0	0	0	0	0	0	0	0	0	0	0	0	0	0	0	0	0	0	0	0	0	0	0	0	0	0	0	0	0	0	0
OTU_1244	0	0	0	0	0	0	0	0	0	0	0	0	0	0	0	0	0	0	0	0	0	0	0	0	0	0	0	0	0	0	0	0	0	0	0	0	0	0	0	0	0	0	0	0	0	0	0	0	0
OTU_1245	0	0	0	0	0	0	0	0	0	0	0	0	0	0	0	0	0	0	0	0	0	0	0	0	0	0	0	0	0	0	0	0	0	0	0	0	0	0	0	0	0	0	0	0	0	0	0	0	0
OTU_1246	0	0	0	0	0	0	0	0	0	0	0	0	0	0	0	0	0	0	0	0	0	0	0	0	0	0	0	1	0	0	0	0	0	0	0	1	0	0	0	0	0	0	0	0	0	0	0	0	0
OTU_1247	0	0	0	0	0	0	0	0	0	0	0	0	0	0	0	0	0	0	0	0	0	0	0	0	0	0	0	0	0	0	0	0	0	0	0	0	0	0	0	0	0	0	0	0	0	0	0	0	0
OTU_1248	0	0	0	0	0	0	0	0	0	0	0	0	0	0	0	0	0	0	0	0	0	0	0	0	0	0	0	0	0	0	0	0	0	0	0	0	0	0	0	0	0	0	0	0	0	0	0	0	0
OTU_1249	0	0	0	0	0	0	0	0	0	0	0	0	0	0	0	0	0	0	0	0	0	0	0	1	0	0	0	0	0	0	0	0	0	0	0	0	0	0	0	0	0	0	1	0	0	0	0	0	0
OTU_1250	0	0	0	0	0	0	0	0	0	0	0	0	0	0	0	0	0	0	0	0	0	0	0	0	0	0	0	0	0	0	0	0	0	0	0	0	0	0	0	0	0	0	0	0	0	0	0	0	0
OTU_1251	0	0	0	0	0	0	0	0	0	0	0	0	0	0	0	0	0	0	0	0	0	0	0	1	0	0	0	0	0	0	0	0	0	0	0	0	0	0	0	0	0	0	1	0	0	0	0	0	0
OTU_1253	0	0	0	0	0	0	0	0	0	0	0	0	0	0	0	0	0	0	0	0	0	0	0	0	0	0	0	0	0	0	0	0	0	0	0	0	0	0	0	0	0	0	0	0	0	0	0	0	0
OTU_1256	0	0	0	0	0	0	0	0	0	0	0	0	0	0	0	0	0	0	0	0	0	0	0	0	0	0	0	1	0	0	0	0	0	0	0	1	0	0	0	0	0	0	0	0	0	0	0	0	0
OTU_1257	0	0	0	0	0	0	0	0	0	0	0	0	0	0	0	0	0	0	0	0	0	0	0	0	0	0	0	0	0	0	0	0	0	0	0	0	0	0	0	0	0	0	0	0	0	0	0	0	0
OTU_1259	0	0	0	0	0	0	0	0	0	0	0	0	0	0	0	0	0	0	0	0	0	0	0	0	0	0	0	0	0	0	0	0	0	0	0	0	0	0	0	0	0	0	0	0	0	0	0	0	0
OTU_1262	0	0	0	0	0	0	0	0	0	0	0	0	0	0	0	0	0	0	0	0	0	0	0	0	0	0	0	0	0	0	0	0	0	0	0	0	0	0	0	0	0	0	0	0	0	0	0	0	0
OTU_1263	0	0	0	0	0	0	0	0	0	0	0	0	0	0	0	0	0	0	0	0	0	3	0	0	0	0	0	0	0	0	0	0	0	0	0	0	0	0	0	0	0	0	0	0	0	0	0	0	0
OTU_1264	0	0	0	0	0	0	0	0	1	0	0	0	1	0	0	0	0	0	0	0	0	0	0	0	0	0	0	0	0	0	0	0	0	0	0	0	0	0	0	0	0	0	0	0	0	0	0	0	0
OTU_1265	0	0	0	0	0	0	0	0	0	1	0	0	0	0	0	0	0	0	0	0	0	0	0	0	0	0	0	0	0	0	0	0	0	0	0	0	0	0	0	0	0	0	0	0	0	0	0	0	0
OTU_1266	0	0	0	0	0	0	0	0	0	0	1	0	0	0	0	0	0	0	0	0	0	0	0	0	0	0	0	0	0	0	0	0	1	0	0	0	0	0	0	0	0	0	0	0	0	0	0	0	0
OTU_1267	0	0	0	0	0	0	0	0	0	0	0	0	0	0	0	0	0	0	0	1	0	0	0	0	0	0	0	0	0	0	0	0	0	0	0	0	0	0	0	0	0	0	0	0	0	0	0	0	0
OTU_1269	0	0	0	0	0	0	0	0	0	1	0	0	0	0	0	0	0	0	0	0	0	0	0	0	0	0	0	0	0	0	0	0	0	0	0	0	0	0	0	0	0	0	0	0	0	0	0	0	0
OTU_1270	0	0	0	0	17	0	0	0	0	0	0	0	0	0	0	0	0	13	0	0	1	0	0	0	0	0	0	0	0	0	0	0	0	0	0	0	0	0	0	0	0	0	0	1	0	0	1	0	0
OTU_1272	0	0	0	0	0	0	0	0	0	0	0	0	0	0	0	0	0	0	0	0	0	0	0	0	0	0	0	1	0	0	0	0	0	0	0	1	0	0	0	0	0	0	0	0	0	0	0	0	0
OTU_1273	0	0	0	0	0	0	0	0	0	0	0	0	0	0	0	0	0	0	0	0	0	0	1	0	0	0	0	0	0	0	0	0	0	0	1	0	0	0	0	0	0	0	0	0	0	0	0	0	0
OTU_1275	0	0	0	0	0	0	0	0	0	0	0	0	0	0	0	0	0	0	0	0	0	0	0	0	0	0	0	0	0	0	0	0	0	0	0	0	0	0	0	0	0	0	0	0	0	0	0	0	0
OTU_1276	0	0	0	0	0	0	0	0	0	0	0	0	0	0	0	0	0	0	0	0	0	0	0	0	0	0	0	0	0	0	0	0	0	0	0	0	0	0	0	0	0	0	0	0	0	0	0	0	0
OTU_1279	0	0	0	0	0	0	0	0	0	0	0	0	0	0	0	0	0	0	0	0	0	0	0	0	0	0	1	0	0	0	0	1	0	0	0	0	0	0	0	0	0	0	0	0	0	0	0	0	0
OTU_1280	0	0	0	0	0	0	0	0	0	0	0	0	0	0	0	0	0	0	0	0	0	0	0	0	0	0	1	0	0	0	0	1	0	0	0	0	0	0	0	0	0	0	0	0	0	0	0	0	0
OTU_1281	0	0	0	0	0	0	0	0	0	0	0	0	0	0	0	0	0	0	0	0	0	0	0	0	0	0	0	0	0	0	0	0	0	0	0	0	0	0	0	0	0	0	0	0	0	0	0	0	0
OTU_1282	0	0	0	0	0	0	0	0	0	2	0	0	0	0	0	0	0	0	0	0	0	0	0	0	0	0	0	0	0	0	0	0	0	0	0	0	0	0	0	0	0	0	0	0	0	0	0	0	0
OTU_1283	0	1	0	0	0	0	0	0	0	0	0	0	0	0	0	0	0	0	0	0	1	0	0	0	0	0	0	0	0	0	0	0	0	0	0	0	0	0	0	0	0	0	0	0	0	0	0	0	0
OTU_1284	0	0	0	0	0	0	0	0	0	0	0	0	0	0	0	0	0	0	0	0	0	0	0	0	0	0	0	0	0	0	0	0	0	0	0	0	0	0	0	0	0	0	0	0	0	0	0	0	0
OTU_1285	0	0	0	0	0	0	0	0	0	0	0	0	0	0	0	0	0	0	0	0	0	0	0	0	0	0	0	0	0	0	0	0	0	0	0	0	0	0	0	0	0	0	0	0	0	0	0	0	0
OTU_1287	0	0	0	0	0	0	0	0	0	0	0	0	0	0	0	0	0	0	0	0	0	0	0	0	0	0	0	0	0	0	0	0	0	0	0	0	0	0	0	0	0	0	0	0	0	0	0	0	0
OTU_1288	0	0	0	0	0	0	0	0	0	0	0	0	0	0	0	0	0	0	0	0	0	0	0	0	0	0	0	0	0	0	0	0	0	0	0	0	0	0	0	0	0	0	0	0	0	0	0	0	0
OTU_1289	0	0	0	0	0	0	0	0	0	0	0	0	0	0	0	0	0	0	0	0	0	0	0	0	0	0	0	0	0	0	0	0	0	0	0	0	0	0	0	0	0	0	0	0	0	0	0	0	0
OTU_1290	0	0	0	0	0	0	0	0	0	0	0	0	0	0	0	0	0	0	0	0	0	0	0	0	0	0	0	0	0	0	0	0	0	0	0	0	0	0	0	0	0	0	0	0	0	0	0	0	0
OTU_1291	0	0	0	0	0	0	0	0	0	0	0	0	0	0	0	0	0	0	0	0	0	0	0	0	0	0	0	0	0	0	0	0	0	0	0	0	0	0	0	0	0	0	0	0	0	0	0	0	0
OTU_1293	0	0	0	0	0	0	0	0	0	0	0	0	0	0	0	0	0	0	0	0	0	0	0	0	0	0	0	0	0	0	0	0	0	0	0	0	0	0	0	0	0	0	0	0	0	0	0	0	0
OTU_1294	1	0	1	0	1	0	3	0	0	0	0	2	0	0	0	0	0	2	2	0	0	1	0	0	0	2	2	0	0	0	0	3	0	0	0	0	0	0	1	0	0	0	0	0	0	0	0	0	6
OTU_1295	0	0	0	0	0	0	0	0	0	0	0	0	0	0	0	0	0	0	0	0	0	0	0	0	0	0	0	0	0	0	0	0	0	0	0	0	0	0	0	0	0	0	0	0	0	0	0	0	0
OTU_1296	0	0	0	0	0	0	0	0	0	0	0	0	0	0	0	0	0	0	0	0	0	0	0	0	0	0	0	0	0	0	0	0	0	0	0	0	0	0	0	0	0	0	0	0	0	0	0	0	0
OTU_1297	0	0	0	0	0	0	0	0	0	0	0	0	0	0	0	0	0	0	0	0	0	0	0	0	0	0	0	0	0	0	0	0	0	0	0	0	0	0	0	0	0	0	0	0	1	0	0	0	0
OTU_1298	0	0	0	0	0	0	0	0	0	0	0	0	0	0	0	0	0	0	0	0	0	0	0	0	0	0	0	1	0	0	0	0	0	0	0	1	0	0	0	0	0	0	0	0	0	0	0	0	0
OTU_1299	0	0	0	0	4	0	0	0	0	0	0	0	0	0	0	0	0	3	0	0	0	0	0	0	0	0	0	0	0	0	0	0	0	0	0	0	0	0	0	0	0	0	0	0	0	0	0	0	0
OTU_1300	0	0	0	0	0	0	0	0	0	0	0	0	0	0	0	0	0	0	0	0	0	0	0	0	0	0	0	0	0	0	0	0	0	0	0	0	0	0	0	0	0	0	0	0	0	0	0	0	0
OTU_1301	0	0	0	0	0	0	0	0	0	0	0	0	0	0	0	0	0	0	0	0	0	0	0	0	0	0	1	0	0	0	0	1	0	0	0	0	0	0	0	0	0	0	0	0	0	0	0	0	0
OTU_1302	0	0	0	0	0	0	0	0	0	0	0	0	0	0	0	0	0	0	0	0	0	0	0	0	0	0	0	0	0	0	0	0	0	0	0	0	0	0	0	0	0	0	0	0	0	0	0	0	0
OTU_1303	0	0	0	0	0	0	0	0	0	0	0	0	0	0	0	0	0	0	0	0	0	0	0	0	0	0	0	0	0	0	0	0	0	0	0	0	0	0	0	0	0	0	0	0	0	0	0	0	0
OTU_1304	0	0	0	0	0	0	0	0	0	0	0	1	0	0	0	0	0	0	0	0	0	0	0	0	0	1	0	0	0	0	0	0	0	0	0	0	0	0	0	0	0	0	0	0	0	0	0	0	0
OTU_1305	0	0	0	0	0	0	0	0	0	0	0	0	0	0	0	0	0	0	0	0	0	0	0	0	0	0	0	0	0	0	0	0	0	0	0	0	0	0	0	0	0	0	0	0	0	0	0	0	0
OTU_1306	0	0	0	0	0	0	0	0	0	0	0	0	0	0	0	0	0	0	0	0	0	0	0	0	0	0	0	0	0	0	0	0	0	0	0	0	0	0	0	0	0	0	0	0	0	0	0	0	0
OTU_1307	0	0	0	0	0	0	0	0	0	0	0	0	0	0	0	0	0	0	0	0	0	0	0	0	0	0	0	0	0	0	0	0	0	0	0	0	0	0	0	0	0	0	0	0	0	0	0	0	0
OTU_1308	0	0	0	0	0	0	0	0	0	0	0	0	0	0	0	0	0	0	0	0	0	0	0	0	0	0	0	0	0	0	0	0	0	0	0	0	0	0	0	0	0	0	0	0	0	0	0	0	0
OTU_1311	0	0	0	0	0	0	0	0	0	0	0	0	0	0	0	0	0	0	0	0	0	0	1	0	0	0	0	0	0	0	0	0	0	0	1	0	0	0	0	0	0	0	0	0	0	0	0	0	0
OTU_1312	0	0	0	0	0	0	0	0	1	0	0	0	1	0	0	0	0	0	0	0	0	0	0	0	0	0	0	0	0	0	0	0	0	0	0	0	0	0	0	0	0	0	0	0	0	0	0	0	0
OTU_1314	0	0	0	0	0	0	0	0	0	0	0	0	0	0	0	0	0	0	0	1	0	0	0	0	0	0	0	0	0	0	0	0	0	0	0	0	0	0	0	0	0	0	0	0	0	0	0	0	0
OTU_1315	0	0	0	0	0	0	0	0	0	0	0	1	0	0	0	0	0	0	0	0	0	0	0	0	0	1	0	0	0	0	0	0	0	0	0	0	0	0	0	0	0	0	0	0	0	0	0	0	0
OTU_1316	0	0	0	0	0	0	0	0	0	0	0	0	0	0	0	0	0	0	0	0	0	0	0	0	0	0	0	0	0	0	0	0	0	0	0	0	0	0	0	0	0	0	0	0	0	0	0	0	0
OTU_1318	0	0	0	0	0	0	0	0	0	0	0	0	0	0	0	0	0	0	0	0	0	0	0	0	0	0	0	0	0	0	0	0	0	0	0	0	0	0	0	0	0	0	0	0	0	0	0	0	0
OTU_1319	0	0	0	0	0	0	0	0	0	0	0	0	0	0	0	0	0	0	0	0	0	0	0	0	0	0	0	0	0	0	0	0	0	0	0	0	0	0	0	0	0	0	0	0	0	0	0	0	0
OTU_1322	0	0	0	0	0	0	0	0	0	0	0	0	0	0	0	0	0	0	0	0	0	0	0	0	0	0	0	0	0	0	0	0	0	0	0	0	0	0	0	0	0	0	0	0	0	0	0	0	0
OTU_1323	0	0	0	0	0	0	0	0	0	1	0	0	0	0	0	0	0	0	0	0	0	0	0	0	0	0	0	0	0	0	0	0	0	0	0	0	0	0	0	0	0	0	0	0	0	0	0	0	0
OTU_1327	0	0	0	0	0	0	0	0	0	0	0	0	0	0	0	0	0	0	0	0	0	0	0	0	0	0	0	0	0	0	0	0	0	0	0	0	0	0	0	0	0	0	0	0	0	0	0	0	0
OTU_1331	0	0	0	0	0	0	0	0	0	0	0	0	0	0	0	0	0	0	0	0	0	0	0	0	0	0	0	0	0	0	0	0	0	0	0	0	0	0	0	0	0	0	0	0	0	0	0	0	0
OTU_1333	0	0	0	0	0	0	0	0	0	0	0	0	0	0	0	0	0	0	0	0	0	0	0	0	0	0	0	0	0	0	0	0	0	0	0	0	0	0	0	0	0	0	0	0	0	0	0	0	0
OTU_1334	0	0	0	0	0	0	0	0	0	0	0	0	0	0	0	0	0	0	0	0	0	0	0	0	0	0	0	0	0	0	0	0	0	0	0	0	0	0	0	0	0	0	0	0	0	0	0	0	0
OTU_1335	0	0	0	0	0	0	0	0	0	0	0	0	0	0	0	0	0	0	0	0	0	0	0	0	0	0	0	0	0	0	0	0	0	0	0	0	0	0	0	0	0	0	0	0	0	0	0	0	0
OTU_1336	0	0	0	0	0	0	0	0	0	0	0	0	0	0	0	0	0	0	0	0	0	0	0	0	0	0	0	0	0	0	0	0	0	0	0	0	0	0	0	0	0	0	0	0	0	0	0	0	0
OTU_1337	0	0	0	0	0	0	0	0	0	0	0	0	0	0	0	0	0	0	0	0	0	0	0	0	0	0	0	0	0	0	0	0	0	0	0	0	0	0	0	0	0	0	0	0	0	0	0	0	0
OTU_1338	0	0	0	0	1	0	0	0	0	0	0	0	0	0	0	0	0	1	0	0	0	0	0	0	0	0	0	0	0	0	0	0	0	0	0	0	0	0	0	0	0	0	0	0	0	0	0	0	0
OTU_1340	0	0	0	0	0	0	0	0	0	0	0	0	0	0	0	0	0	0	0	0	0	0	0	0	0	0	0	0	0	0	0	0	0	0	0	0	0	0	0	0	0	0	0	0	0	0	0	0	0
OTU_1342	4	0	0	0	0	0	0	0	0	0	0	0	0	0	0	0	0	0	0	0	0	0	0	0	0	0	22	0	0	0	0	23	0	0	0	0	0	0	0	0	0	0	0	0	0	0	0	5	0
OTU_1343	0	0	0	0	0	0	0	0	0	0	0	0	0	0	0	0	0	0	0	0	0	0	0	0	0	0	0	0	0	0	0	0	0	0	0	0	0	0	0	0	0	0	0	0	0	0	0	0	0
OTU_1344	0	0	0	0	0	0	0	0	0	0	0	0	0	0	0	0	0	0	0	0	0	0	0	0	0	0	0	0	0	0	0	0	0	0	0	0	0	0	0	0	0	0	0	0	0	0	0	0	0
OTU_1345	0	0	0	0	0	0	0	0	0	0	0	0	0	0	0	0	0	0	0	0	0	0	0	0	0	0	0	0	0	0	0	0	0	0	0	0	0	0	0	0	0	0	0	0	0	0	0	0	0
OTU_1347	0	0	0	0	0	0	0	0	0	0	0	0	0	0	0	0	0	0	0	0	0	0	0	0	0	0	0	0	0	0	0	0	0	0	0	0	0	0	0	0	0	0	0	0	0	0	0	0	0
OTU_1348	0	0	0	0	0	0	0	0	0	0	0	0	0	0	0	0	0	0	0	0	0	0	0	0	0	0	0	1	0	0	0	0	0	0	0	1	0	0	0	0	0	0	0	0	0	0	0	0	0
OTU_1350	0	0	0	0	0	0	0	0	0	0	0	0	0	0	0	0	0	0	0	0	0	0	0	0	0	0	0	0	0	0	0	0	0	0	0	0	0	0	0	0	0	0	0	0	0	0	0	0	0
OTU_1352	0	0	0	0	0	0	0	0	0	0	0	0	0	0	0	0	0	0	0	0	0	0	0	0	0	0	0	0	0	0	0	0	0	0	0	0	0	0	0	0	0	0	0	0	0	0	0	0	0
OTU_1353	0	0	0	0	0	0	0	0	0	0	0	0	0	0	0	0	0	0	0	0	0	0	0	0	0	0	0	0	0	0	0	0	0	0	0	0	0	0	0	0	0	0	0	0	0	0	0	0	0
OTU_1354	0	0	0	0	0	0	0	0	0	0	0	0	0	0	0	0	0	0	0	0	0	0	0	0	0	0	0	0	0	0	0	0	0	0	0	0	0	0	0	0	0	0	0	0	0	0	0	0	0
OTU_1355	0	0	0	0	0	0	0	0	0	0	0	0	0	0	0	0	0	0	0	0	0	0	0	1	0	0	0	0	0	0	0	0	0	0	0	0	0	0	0	0	0	0	1	1	0	0	0	0	0
OTU_1356	0	0	0	0	0	0	0	0	0	0	0	0	0	0	0	0	0	0	0	0	0	0	0	0	0	0	0	0	0	0	0	0	0	0	0	0	0	0	0	0	0	0	0	0	0	0	0	0	0
OTU_1357	0	0	0	0	0	0	0	0	0	0	0	0	0	0	0	0	0	0	0	1	0	0	0	0	0	0	0	0	0	0	0	0	0	0	0	0	0	0	0	0	0	0	0	0	0	0	0	0	0
OTU_1358	0	0	0	0	1	0	0	0	0	0	0	0	0	0	0	0	0	1	0	0	0	0	0	0	0	0	0	0	0	0	0	0	0	0	0	0	0	0	0	0	0	0	0	0	0	0	0	0	0
OTU_1359	0	0	0	0	0	0	0	1	0	0	0	0	0	0	0	0	0	0	0	0	0	0	0	0	0	0	0	0	0	0	0	0	0	0	0	0	0	0	0	0	0	0	0	0	0	0	0	0	0
OTU_1360	0	0	0	0	0	0	0	0	0	0	0	0	0	0	0	0	0	0	0	0	0	0	0	0	0	0	1	0	0	0	0	1	0	0	0	0	0	0	0	0	0	0	0	0	0	0	0	0	0
OTU_1361	0	0	0	0	0	0	0	0	0	0	0	0	0	0	0	0	0	0	0	0	0	0	0	0	0	0	0	0	0	0	0	0	0	0	0	0	0	0	0	0	0	0	0	0	0	0	0	0	0
OTU_1362	0	0	0	0	0	0	0	0	0	0	0	0	0	0	0	0	0	0	0	0	0	0	0	0	0	0	0	0	0	0	0	0	0	0	0	0	0	0	0	0	0	0	0	0	0	0	0	0	0
OTU_1363	0	0	0	0	0	0	0	0	0	0	0	1	0	0	0	0	0	0	0	0	0	0	0	0	0	1	0	0	0	0	0	0	0	0	0	0	0	0	0	0	0	0	0	0	0	0	0	0	0
OTU_1364	0	0	0	0	0	0	0	0	0	0	0	0	0	0	0	0	0	0	0	0	0	0	0	0	0	0	0	0	0	0	0	0	0	0	0	0	0	0	0	0	0	0	0	0	0	0	0	0	0
OTU_1365	0	0	0	0	0	0	0	0	0	0	0	0	0	0	0	0	0	0	0	0	0	0	0	0	0	0	0	0	0	0	0	0	0	0	0	0	0	0	0	0	0	0	0	0	0	0	0	0	0
OTU_1366	0	0	0	0	0	0	0	0	0	0	0	0	0	0	0	0	0	0	0	0	0	0	0	1	0	0	0	0	0	0	0	0	0	0	0	0	0	0	0	0	0	0	1	0	0	0	0	0	0
OTU_1367	0	0	0	0	1	0	0	0	0	0	0	0	0	0	0	0	0	1	0	0	0	0	0	0	0	0	0	0	0	0	0	0	0	0	0	0	0	0	0	0	0	0	0	0	0	0	0	0	0
OTU_1368	0	0	0	0	0	0	0	0	0	0	0	0	0	0	0	0	0	0	0	0	0	0	0	0	0	0	0	0	0	0	0	0	0	0	0	0	0	0	0	0	0	0	0	0	0	0	0	1	0
OTU_1369	0	0	0	0	0	0	0	0	0	0	0	1	0	0	0	0	0	0	0	0	0	0	0	0	0	1	0	0	0	0	0	0	0	0	0	0	0	0	0	0	0	0	0	0	0	0	0	0	0
OTU_1371	0	0	0	0	0	0	0	0	0	0	0	0	0	0	0	0	0	0	0	0	0	0	0	0	0	0	0	0	0	0	0	0	0	0	0	0	0	0	0	0	0	0	0	0	0	0	0	0	0
OTU_1372	0	0	0	0	0	0	0	0	0	0	0	0	0	0	0	0	0	0	0	0	0	0	0	0	0	0	0	0	0	0	0	0	0	0	0	0	0	0	0	0	0	0	0	0	0	0	0	0	0
OTU_1373	0	0	0	0	0	0	0	0	0	0	0	0	0	0	0	0	0	0	0	0	0	0	2	0	0	0	0	0	0	1	0	0	0	0	2	0	0	0	0	0	0	0	0	0	0	0	0	0	0
OTU_1374	0	0	0	0	0	0	0	0	0	0	0	0	0	0	0	0	0	0	0	3	0	0	0	0	0	0	0	0	0	0	0	0	0	0	0	0	0	0	0	0	0	0	0	0	0	0	0	0	0
OTU_1377	0	0	0	0	0	0	0	0	0	0	0	0	0	0	0	0	0	0	0	0	0	0	0	0	0	0	0	0	0	0	0	0	0	0	0	0	0	0	0	0	0	0	0	0	0	0	0	0	0
OTU_1378	0	0	0	0	0	0	0	0	0	0	0	0	0	0	0	0	0	0	0	0	0	0	0	0	0	0	0	0	0	2	0	0	0	0	0	0	0	0	0	0	0	0	0	0	2	0	0	0	0
OTU_1379	0	0	0	0	0	0	0	0	0	0	0	1	0	0	0	0	0	0	0	0	0	0	0	0	0	1	0	0	0	0	0	0	0	0	0	0	0	0	0	0	0	0	0	0	0	0	0	0	0
OTU_1383	0	0	0	0	0	0	0	0	0	0	0	0	0	0	0	0	0	0	0	0	0	0	1	0	0	0	0	0	0	0	0	0	0	0	1	0	0	0	0	0	0	0	0	0	0	0	0	0	0
OTU_1384	0	0	0	0	0	0	0	0	0	0	0	0	0	0	0	0	0	0	0	0	0	0	0	0	0	0	0	0	0	0	0	0	0	0	0	0	0	0	0	0	0	0	0	0	0	0	0	0	0
OTU_1385	0	0	0	0	0	0	0	0	0	0	0	0	0	0	0	0	0	0	0	0	0	0	0	0	0	0	0	0	0	0	0	0	0	0	0	0	0	0	0	0	0	0	0	0	0	0	0	0	0
OTU_1386	0	0	0	0	0	0	0	0	0	0	0	0	0	0	0	0	0	0	0	0	0	0	0	0	0	0	1	0	0	0	0	1	0	0	0	0	0	0	0	0	0	0	0	0	0	0	0	0	0
OTU_1387	0	0	0	0	0	0	0	0	0	0	0	0	0	0	0	0	0	0	0	0	0	0	0	0	0	0	0	0	0	0	0	0	0	0	0	0	0	0	0	0	0	0	0	0	0	0	0	0	0
OTU_1388	0	0	0	0	0	0	0	0	0	0	0	0	0	0	0	0	0	0	0	0	0	0	0	0	0	0	0	0	0	0	0	0	0	0	0	0	0	0	0	0	0	0	0	0	0	0	0	0	0
OTU_1389	0	0	0	0	0	0	0	0	0	0	0	0	0	0	0	0	0	0	0	0	0	0	1	0	0	0	0	0	0	0	0	0	0	0	1	0	0	0	0	0	0	0	0	0	0	0	0	0	0
OTU_1390	0	0	0	0	0	0	0	0	0	0	0	0	0	0	0	0	0	0	0	0	0	0	0	1	0	0	0	0	0	0	0	0	0	0	0	0	0	0	0	0	0	0	1	0	0	0	0	0	0
OTU_1391	0	0	0	0	0	0	0	0	0	0	0	0	0	0	0	0	0	0	0	0	0	0	0	0	0	0	0	0	0	0	0	0	0	0	0	0	0	0	0	0	0	0	0	0	0	0	0	0	0
OTU_1392	0	0	0	0	0	0	0	0	0	0	0	0	0	0	0	0	0	0	0	0	0	0	0	0	0	0	0	0	0	0	0	0	0	1	0	0	0	0	0	0	0	1	0	0	0	0	0	0	0
OTU_1393	0	0	0	0	0	0	0	0	0	0	0	0	0	0	0	0	0	0	0	0	0	0	0	0	0	0	0	1	0	0	0	0	0	0	0	1	0	0	0	0	0	0	0	0	0	0	0	0	0
OTU_1394	0	0	0	0	0	0	0	0	0	1	0	0	0	0	0	0	0	0	0	0	0	0	0	0	0	0	0	0	0	0	0	0	0	0	0	0	0	0	0	0	0	0	0	0	0	0	0	0	0
OTU_1395	0	0	0	0	0	0	0	0	0	0	0	0	0	0	0	0	0	0	0	0	0	0	0	0	0	0	0	0	0	0	0	0	0	0	0	0	0	0	0	0	0	0	0	0	0	0	0	0	0
OTU_1396	0	0	0	0	0	0	0	0	0	1	0	0	0	0	0	0	0	0	0	0	0	0	0	0	0	0	0	0	0	0	0	0	0	0	0	0	0	0	0	0	0	0	0	0	0	0	0	0	0
OTU_1397	0	0	0	0	0	0	0	0	0	0	0	0	0	0	0	0	0	0	0	1	0	0	0	0	0	0	0	0	0	0	0	0	0	0	0	0	0	0	0	0	0	0	0	0	0	0	0	0	0
OTU_1398	0	0	0	0	0	0	0	0	0	0	0	0	0	0	0	0	0	0	0	0	0	0	0	0	0	0	0	0	0	0	0	0	0	0	0	0	0	0	0	0	0	0	0	0	0	0	0	0	0
OTU_1399	0	0	0	0	0	0	0	0	0	0	0	0	0	0	0	0	0	0	0	0	0	0	0	0	0	0	0	0	0	0	0	0	0	0	0	0	0	0	0	0	0	0	0	0	0	0	0	0	0
OTU_1402	0	0	0	0	0	0	0	0	0	1	0	0	0	0	0	0	0	0	0	0	0	0	0	0	0	0	0	0	0	0	0	0	0	0	0	0	0	0	0	0	0	0	0	0	0	0	0	0	0
OTU_1403	0	0	0	0	0	0	0	0	0	0	0	0	0	0	0	0	0	0	0	0	0	0	0	0	0	0	0	0	0	0	0	0	0	0	0	0	0	0	0	0	0	0	0	0	0	0	0	0	0
OTU_1404	0	1	0	0	0	0	0	0	0	0	0	0	0	0	0	0	0	0	0	0	1	0	0	0	0	0	0	0	0	0	0	0	0	0	0	0	0	0	0	0	0	0	0	0	0	0	0	0	0
OTU_1405	0	0	0	0	0	0	0	0	0	0	0	0	0	0	0	0	0	0	0	0	0	0	0	0	0	0	0	0	0	0	0	0	0	0	0	0	0	0	0	0	0	0	0	0	0	0	0	0	0
OTU_1407	0	0	0	0	0	0	0	0	0	0	0	0	0	0	0	0	0	0	0	0	0	0	0	0	0	0	0	0	0	0	0	0	0	0	0	0	0	0	0	0	0	0	0	0	0	0	0	0	0
OTU_1408	0	0	0	0	0	0	0	0	0	0	0	0	0	0	0	0	0	0	0	0	0	0	0	0	0	0	0	0	0	0	0	0	0	0	0	0	0	0	0	0	0	0	0	0	0	0	0	0	0
OTU_1409	0	0	0	0	0	0	0	0	0	0	0	0	0	0	0	0	0	0	0	0	0	0	0	0	0	0	0	0	0	0	0	0	0	0	0	0	0	0	0	0	0	0	0	0	0	0	0	0	0
OTU_1410	0	0	0	0	0	0	0	0	0	0	0	0	0	0	0	0	0	0	0	0	0	0	0	0	0	0	0	0	0	0	0	0	0	0	0	0	0	0	0	0	0	0	0	0	0	0	0	0	0
OTU_1411	0	0	0	0	0	0	0	0	0	0	0	0	0	0	0	0	0	0	0	0	0	0	0	0	0	0	0	0	0	0	0	0	0	0	0	0	0	0	0	1	0	0	0	0	0	0	0	0	0
OTU_1413	0	0	0	0	0	0	0	0	0	0	0	0	0	0	0	0	0	0	0	1	0	0	0	0	0	0	0	0	0	0	0	0	0	0	0	0	0	0	0	0	0	0	0	0	0	0	0	0	0
OTU_1414	0	0	0	0	0	0	0	0	0	0	0	0	0	0	0	0	0	0	0	0	0	0	0	0	0	0	0	0	0	0	0	0	0	0	0	0	0	0	0	0	0	0	0	0	0	0	0	0	0
OTU_1415	0	0	0	0	0	0	0	0	0	0	0	0	0	0	0	0	0	0	0	0	0	0	0	0	0	0	1	0	0	0	0	1	0	0	0	0	0	0	0	0	0	0	0	0	0	0	0	0	0
OTU_1417	0	0	0	0	0	0	0	0	0	0	0	0	0	0	0	0	0	0	0	0	0	0	0	1	0	0	0	0	0	0	0	0	0	0	0	0	0	0	0	0	0	0	1	0	0	0	0	0	0
OTU_1418	0	0	0	0	0	0	0	0	0	0	0	0	0	0	0	0	0	0	0	0	0	0	0	0	0	0	0	0	0	0	0	0	0	0	0	0	0	0	0	0	0	0	0	0	0	0	0	0	0
OTU_1419	0	0	0	0	0	0	0	0	0	0	0	0	0	0	0	0	0	0	0	0	0	0	0	0	0	0	0	0	0	0	0	0	0	0	0	0	0	0	0	0	0	0	0	0	0	0	0	0	0
OTU_1420	0	0	0	0	0	0	0	0	0	0	0	0	0	0	0	0	0	0	0	1	0	0	0	0	0	0	0	0	0	0	0	0	0	0	0	0	0	0	0	0	0	0	0	0	0	0	0	0	0
OTU_1423	0	0	0	0	1	0	0	0	0	0	0	0	0	0	0	0	0	1	0	0	0	0	0	0	0	0	0	0	0	0	0	0	0	0	0	0	0	0	0	0	0	0	0	0	0	0	0	0	0
OTU_1424	0	0	0	0	0	0	0	0	0	0	0	0	0	0	0	0	0	0	0	0	0	0	0	0	0	0	0	0	0	0	0	0	0	0	0	0	0	0	0	0	0	0	0	0	0	0	0	0	0
OTU_1425	0	0	0	0	0	0	0	0	0	0	0	0	0	0	0	0	0	0	0	0	0	0	0	0	0	0	0	0	0	0	0	0	0	0	0	0	0	0	0	0	0	0	0	0	0	0	0	0	0
OTU_1426	0	0	0	0	0	0	0	0	0	0	0	0	0	0	0	0	0	0	0	0	0	0	0	0	0	0	0	0	0	0	0	0	0	0	0	0	0	0	0	0	0	0	0	0	0	0	0	0	0
OTU_1430	0	0	0	0	0	0	0	0	0	1	0	0	0	0	0	0	0	0	0	0	0	0	0	0	0	0	0	0	0	0	0	0	0	0	0	0	0	0	0	0	0	0	0	0	0	0	0	0	0
OTU_1431	0	0	0	0	0	0	0	0	0	0	0	0	0	0	0	0	0	0	0	0	0	0	0	0	0	0	0	0	0	0	0	0	0	0	0	0	0	0	0	0	0	0	0	0	0	0	0	0	0
OTU_1432	0	0	0	0	0	0	0	0	0	0	0	0	0	0	0	0	0	0	0	0	0	0	0	0	0	0	0	0	0	0	0	0	0	1	0	0	0	0	0	0	0	1	0	0	0	0	0	0	0
OTU_1433	0	1	0	0	0	0	0	0	0	0	0	0	0	0	0	0	0	0	0	0	1	0	0	0	0	0	0	0	0	0	0	0	0	0	0	0	0	0	0	0	0	0	0	0	0	0	0	0	0
OTU_1435	0	0	0	0	0	0	0	0	0	0	0	0	0	0	0	0	0	0	0	0	0	0	0	0	0	0	0	0	0	0	0	0	0	0	0	0	0	0	0	0	0	0	0	0	1	0	0	0	0
OTU_1436	0	0	0	0	0	0	0	0	1	0	0	0	1	0	0	0	0	0	0	0	0	0	0	0	0	0	0	0	0	0	0	0	0	0	0	0	0	0	0	0	0	0	0	0	0	0	0	0	0
OTU_1437	0	0	0	0	0	0	0	0	0	0	0	0	0	0	0	0	0	0	0	0	0	0	0	0	0	0	0	0	0	0	0	0	0	1	0	0	0	0	0	0	0	1	0	0	0	0	0	0	0
OTU_1438	0	0	0	0	0	0	0	0	0	0	0	0	0	0	0	0	0	0	0	0	0	0	0	0	0	0	0	0	0	0	0	0	0	0	0	0	0	0	0	0	0	0	0	0	0	0	0	0	0
OTU_1439	0	0	0	0	0	0	0	0	0	0	0	0	0	0	0	0	0	0	0	0	0	0	0	0	0	0	0	0	0	0	0	0	0	0	0	0	0	0	0	0	0	0	0	0	0	0	0	0	0
OTU_1442	0	0	0	0	0	0	0	0	0	0	0	0	0	0	0	0	0	0	0	0	0	0	0	0	0	0	0	0	0	0	0	0	0	0	0	0	0	0	0	0	0	0	0	0	0	0	0	0	0
OTU_1444	0	0	0	0	0	0	0	0	0	0	0	0	0	0	0	0	0	0	0	1	0	0	0	0	0	0	0	0	0	0	0	0	0	0	0	0	0	0	0	0	0	0	0	0	0	0	0	0	0
OTU_1446	0	0	0	0	0	0	0	0	0	0	0	0	0	0	0	0	0	0	0	0	0	0	0	0	0	0	0	0	0	0	0	0	0	0	0	0	0	0	0	0	0	0	0	0	0	0	0	0	0
OTU_1447	0	0	0	0	0	0	0	0	0	0	0	0	0	0	0	0	0	0	0	0	0	0	0	0	0	0	0	0	0	0	0	0	0	0	0	0	0	0	0	0	0	0	0	0	0	0	0	0	0
OTU_1448	0	0	0	0	0	0	0	0	0	0	0	0	0	0	0	0	0	0	0	0	0	0	0	0	0	0	0	0	0	0	0	0	0	0	0	0	0	0	0	0	0	0	0	0	0	0	0	0	0
OTU_1449	0	0	0	0	0	0	0	0	0	0	0	0	0	0	0	0	0	0	0	0	0	0	0	0	0	0	0	0	0	0	0	0	0	0	0	0	0	0	0	0	0	0	0	0	0	0	0	0	0
OTU_1450	0	0	0	0	0	0	0	0	0	0	0	0	0	0	0	0	0	0	0	0	0	0	0	0	0	0	0	0	0	0	0	0	0	0	0	0	0	0	0	0	0	0	0	0	0	0	0	0	0
OTU_1451	0	0	0	0	0	0	0	0	0	0	0	0	0	0	0	0	0	0	0	0	0	0	0	0	0	0	0	0	0	0	0	0	0	0	0	0	0	0	0	0	0	0	0	0	0	0	0	0	0
OTU_1453	0	0	0	0	23	0	0	0	0	0	0	0	0	0	0	0	0	23	0	0	0	0	0	0	0	0	0	0	0	0	0	0	0	0	0	0	0	0	0	0	0	0	0	1	0	1	0	0	0
OTU_1455	0	0	0	0	0	0	0	0	0	0	0	0	0	0	0	0	0	0	0	0	0	0	0	0	0	0	0	0	0	0	0	0	0	0	0	0	0	0	0	0	0	0	0	0	0	0	0	0	0
OTU_1457	0	0	0	0	0	0	0	0	0	0	0	0	0	0	0	0	0	0	0	0	0	0	1	0	0	0	0	0	0	0	0	0	0	0	1	0	0	0	0	0	0	0	0	0	0	0	0	0	0
OTU_1458	0	0	0	0	0	0	0	0	0	0	0	0	0	0	0	0	0	0	0	0	0	0	0	1	0	0	0	0	0	0	0	0	0	0	0	0	0	0	0	0	0	0	1	0	0	0	0	0	0
OTU_1459	0	0	0	0	0	0	0	0	0	0	1	0	0	0	0	0	0	0	0	0	0	0	0	0	0	0	0	0	0	0	0	0	1	0	0	0	0	0	0	0	0	0	0	0	0	0	0	0	0
OTU_1460	0	0	0	0	0	0	0	0	0	0	0	1	0	0	0	0	0	0	0	0	0	0	0	0	0	1	0	0	0	0	0	0	0	0	0	0	0	0	0	0	0	0	0	0	0	0	0	0	0
OTU_1461	0	0	0	0	0	0	0	0	0	0	0	0	0	0	0	0	0	0	0	0	0	0	0	0	0	0	0	0	0	0	0	0	0	0	0	0	0	0	0	0	0	0	0	0	0	0	0	0	0
OTU_1462	0	1	0	0	0	0	0	0	0	0	0	0	0	0	0	0	0	0	0	0	1	0	0	0	0	0	0	0	0	0	0	0	0	0	0	0	0	0	0	0	0	0	0	0	0	0	0	0	0
OTU_1463	0	0	0	0	0	0	0	0	0	0	0	0	0	0	0	0	0	0	0	0	0	0	0	0	0	0	1	0	0	0	0	1	0	0	0	0	0	0	0	0	0	0	0	0	0	0	0	0	0
OTU_1465	0	0	0	0	0	0	0	0	0	0	0	0	0	0	0	0	0	0	0	0	0	0	0	0	0	0	0	0	0	0	0	0	0	0	0	0	0	0	0	0	0	0	0	0	0	0	0	0	0
OTU_1467	0	0	0	0	6	0	0	0	0	0	0	0	0	0	0	0	0	3	0	0	0	0	0	9	0	0	0	0	0	0	0	0	0	0	0	0	0	0	0	0	0	0	7	3	0	1	0	0	0
OTU_1468	0	0	0	0	0	0	0	0	0	0	0	0	0	0	0	0	0	0	0	0	0	0	0	0	0	0	0	0	0	0	0	0	0	0	0	0	0	0	0	0	0	0	0	0	0	0	0	0	0
OTU_1472	0	1	0	0	0	0	0	0	0	0	0	0	0	0	0	0	0	0	0	0	1	0	0	0	0	0	0	0	0	0	0	0	0	0	0	0	0	0	0	0	0	0	0	0	0	0	0	0	0
OTU_1475	0	0	0	0	0	0	0	0	0	0	0	0	0	0	0	0	0	0	0	0	0	0	0	0	0	0	0	0	0	0	0	0	0	0	0	0	0	0	0	0	0	0	0	0	0	0	0	0	0
OTU_1476	0	0	0	0	0	0	0	0	0	0	0	0	0	0	0	0	0	0	0	0	0	0	0	0	0	0	0	0	0	0	0	0	0	0	0	0	0	0	0	0	0	0	0	0	0	0	0	0	0
OTU_1478	0	0	0	0	0	0	0	0	0	0	0	0	0	0	0	0	0	0	0	0	0	0	0	0	0	0	0	0	0	0	0	0	0	0	0	0	0	0	0	0	0	0	0	0	0	0	0	0	0
OTU_1479	0	0	0	0	0	0	0	0	0	0	0	0	0	0	0	0	0	0	0	0	0	0	0	0	0	0	0	0	0	0	0	0	0	0	0	0	0	0	0	0	0	0	0	0	0	0	0	0	0
OTU_1480	0	0	0	1	0	0	0	0	0	0	0	0	0	0	0	0	0	0	0	0	0	0	0	0	0	0	0	1	0	0	0	0	0	0	0	2	0	0	0	0	0	0	0	0	0	0	0	0	0
OTU_1481	0	0	0	0	0	0	0	0	0	0	0	0	0	0	0	0	0	0	0	0	0	0	0	0	0	0	0	0	0	0	0	0	0	0	0	0	0	0	0	0	0	0	0	0	0	0	0	0	0
OTU_1482	0	0	0	0	0	0	0	0	0	0	0	0	0	1	0	0	0	0	0	0	0	0	0	0	0	0	0	0	0	0	0	0	0	0	0	0	0	0	0	0	0	0	0	0	0	0	0	0	0
OTU_1483	0	0	0	0	0	0	0	0	0	0	0	0	0	0	0	0	0	0	0	0	0	0	0	0	0	0	0	0	0	0	0	0	0	0	0	0	0	0	0	0	0	0	0	0	0	0	0	0	0
OTU_1484	0	0	0	0	0	0	0	0	0	0	0	0	0	0	0	0	0	0	0	0	0	0	0	0	0	0	0	0	0	0	0	0	0	0	0	0	0	0	0	0	0	0	0	0	0	0	0	0	0
OTU_1486	9	0	0	2	0	0	1	0	0	0	0	0	0	0	0	0	0	0	1	0	0	0	0	0	0	0	0	0	0	0	0	0	0	0	0	0	0	0	0	1	13	0	0	0	0	1	2	0	0
OTU_1487	0	0	0	0	0	0	0	0	0	0	0	0	0	0	0	0	0	0	0	0	0	0	0	0	0	0	0	0	0	0	0	0	0	0	0	0	0	0	0	0	0	0	0	0	0	0	0	0	0
OTU_1489	0	0	0	0	0	0	0	0	0	0	0	0	0	0	0	0	0	0	0	0	0	0	0	0	0	0	0	0	0	0	0	0	0	0	0	0	0	0	0	0	0	0	0	0	0	0	0	0	0
OTU_1490	0	0	0	0	0	0	0	0	0	0	0	0	0	0	0	0	0	0	0	0	0	0	0	2	0	0	0	0	0	0	0	0	0	0	0	0	0	0	0	0	0	0	1	0	0	0	0	0	0
OTU_1491	0	0	0	0	0	0	0	0	0	0	0	0	0	0	0	0	0	0	0	0	0	0	0	0	0	0	0	0	0	0	0	0	0	0	0	0	0	0	0	0	0	0	0	0	0	0	0	0	0
OTU_1492	0	0	0	0	0	0	0	0	0	0	0	0	0	0	0	0	0	0	0	0	0	0	0	0	0	0	0	0	0	0	0	0	0	0	0	0	0	0	0	0	0	0	0	0	0	0	0	0	0
OTU_1493	0	0	0	0	0	0	0	0	0	0	0	0	0	0	0	0	0	0	0	0	0	0	0	1	0	0	0	0	0	0	0	0	0	0	0	0	0	0	0	0	0	0	1	0	0	0	0	0	0
OTU_1494	0	0	0	0	0	0	0	0	0	0	0	0	0	0	0	0	0	0	0	0	0	0	0	0	0	0	0	0	0	0	0	0	0	0	0	0	0	0	0	0	0	0	0	0	0	0	0	0	0
OTU_1495	0	0	0	0	0	0	0	0	0	0	0	0	0	0	0	0	0	0	0	0	0	0	0	0	0	0	0	0	0	0	0	0	0	0	0	0	0	0	0	0	0	0	0	0	0	0	0	0	0
OTU_1498	0	0	0	0	0	0	0	0	0	0	0	0	0	0	0	0	0	0	0	0	0	0	0	0	0	0	0	1	0	0	0	0	0	0	0	1	0	0	0	0	0	0	0	0	0	0	0	0	0
OTU_1499	0	0	0	0	0	0	0	0	0	0	0	0	0	0	0	0	0	0	0	0	0	0	0	0	0	0	0	0	0	0	0	0	0	0	0	0	0	0	0	0	0	0	0	0	0	0	0	0	0
OTU_1500	0	0	0	0	0	0	0	0	0	0	1	0	0	0	0	0	0	0	0	0	0	0	0	0	0	0	0	0	0	0	0	0	1	0	0	0	0	0	0	0	0	0	0	0	0	0	0	0	0
OTU_1502	0	0	0	0	0	0	0	0	0	0	0	0	0	0	0	0	0	0	0	0	0	0	1	0	0	0	0	0	0	0	0	0	0	0	1	0	0	0	0	0	0	0	0	0	0	0	0	0	0
OTU_1504	0	0	0	0	0	0	0	0	0	0	0	0	0	0	0	0	0	0	0	0	0	0	0	0	0	0	0	0	0	0	0	0	0	0	0	0	0	0	0	0	0	0	0	0	0	0	0	0	0
OTU_1505	0	0	0	0	0	0	0	0	0	0	0	0	0	0	0	0	0	0	0	0	0	0	0	0	0	0	0	0	0	0	0	0	0	0	0	0	0	0	0	0	0	0	0	0	0	0	0	0	0
OTU_1507	0	0	0	0	0	0	0	0	0	0	0	0	0	0	0	0	0	0	0	0	0	0	0	0	0	0	0	0	0	0	0	0	0	0	0	0	0	0	0	0	0	0	0	0	1	0	0	0	0
OTU_1508	0	0	0	0	0	0	0	0	0	0	0	0	0	0	0	0	0	0	0	0	0	0	0	0	0	0	0	0	0	0	0	0	0	0	0	0	0	0	0	0	0	0	0	0	0	0	0	0	0
OTU_1511	0	0	0	0	0	0	0	0	0	0	0	0	0	0	0	0	0	0	0	0	0	0	0	0	0	0	0	0	0	0	0	0	0	0	0	0	0	0	0	0	0	0	0	0	0	0	0	0	0
OTU_1512	0	0	0	0	0	0	0	0	0	0	0	0	0	0	0	0	0	0	0	0	0	0	0	0	0	0	0	0	0	0	0	0	0	0	0	0	0	0	0	0	0	0	0	0	0	0	0	0	0
OTU_1514	0	0	0	0	0	0	0	0	0	0	0	0	0	0	0	0	0	0	0	0	0	0	0	0	0	0	0	0	0	0	0	0	0	0	0	0	0	0	0	0	0	0	0	0	0	0	0	0	0
OTU_1515	0	0	0	0	0	0	0	0	0	0	0	0	0	0	0	0	0	0	0	0	0	0	0	0	0	0	0	0	0	0	0	0	0	0	0	0	0	0	0	0	0	0	0	0	0	0	0	0	0
OTU_1516	0	0	0	0	0	0	0	0	0	0	0	0	0	0	0	0	0	0	0	0	0	0	0	0	0	0	0	0	0	0	0	0	0	0	0	0	0	0	0	0	0	0	0	0	0	0	0	0	0
OTU_1517	0	0	0	0	0	0	0	0	0	0	0	0	0	0	0	0	0	0	0	0	0	0	0	0	0	0	0	0	0	0	0	0	0	0	0	0	0	0	0	0	0	0	0	0	0	0	0	0	0
OTU_1518	0	0	0	0	0	0	0	0	0	0	0	0	0	0	0	0	0	0	0	0	0	0	0	0	0	0	0	0	0	0	0	0	0	1	0	0	0	0	0	0	0	1	0	0	0	0	0	0	0
OTU_1519	0	0	0	0	0	0	0	0	0	0	0	0	0	0	0	0	0	0	0	0	0	0	0	0	0	0	0	0	0	0	0	0	0	0	0	0	0	0	0	0	0	0	0	0	0	0	0	0	0
OTU_1520	0	0	0	0	0	0	0	0	0	0	0	0	0	0	0	0	0	0	0	0	0	0	0	0	0	0	0	0	0	0	0	0	0	0	0	0	0	0	0	0	0	0	0	0	0	0	0	0	0
OTU_1522	0	0	0	0	0	0	0	0	0	0	0	0	0	0	0	0	0	0	0	0	0	0	0	0	0	0	0	0	0	0	0	0	0	0	0	0	0	0	0	0	0	0	0	0	1	0	0	0	0
OTU_1523	0	0	0	0	0	0	0	0	0	0	0	1	0	0	0	0	0	0	0	0	0	0	0	0	0	1	0	0	0	0	0	0	0	0	0	0	0	0	0	0	0	0	0	0	0	0	0	0	0
OTU_1526	0	0	0	0	0	0	0	0	1	0	0	0	1	0	0	0	0	0	0	0	0	0	0	0	0	0	0	0	0	0	0	0	0	0	0	0	0	0	0	0	0	0	0	0	0	0	0	0	0
OTU_1528	0	0	0	0	0	0	0	0	0	0	0	0	0	0	0	0	0	0	0	0	0	0	0	1	0	0	0	0	0	0	0	0	0	0	0	0	0	0	0	0	0	0	1	0	0	0	0	0	0
OTU_1529	0	0	0	0	0	0	0	0	0	0	0	0	0	0	0	0	0	0	0	0	0	0	0	0	0	0	0	0	0	0	0	0	0	0	0	0	0	0	0	0	0	0	0	0	0	0	0	0	0
OTU_1532	0	0	0	0	0	0	0	0	0	0	0	0	0	0	0	0	0	0	0	0	0	0	0	0	0	0	0	0	0	0	0	0	0	0	0	0	0	0	0	0	0	0	0	0	0	0	0	0	0
OTU_1534	0	0	0	0	0	0	0	0	0	0	0	0	0	0	0	0	0	0	0	0	0	0	0	0	0	0	0	0	0	0	0	0	0	0	0	0	0	0	0	0	0	0	0	0	0	0	0	0	0
OTU_1535	0	0	0	0	0	0	0	0	0	0	0	0	0	0	0	0	0	0	0	0	0	0	0	0	0	0	0	0	0	0	0	0	0	0	0	0	0	0	0	0	0	0	0	0	0	0	0	0	0
OTU_1536	0	0	0	0	0	0	0	0	1	0	0	0	1	0	0	0	0	0	0	0	0	0	0	0	0	0	0	0	0	0	0	0	0	0	0	0	0	0	0	0	0	0	0	0	0	0	0	0	0
OTU_1537	0	0	0	0	0	0	0	0	0	0	0	0	0	0	0	0	0	0	0	0	0	0	0	0	0	0	0	0	0	0	0	0	0	0	0	0	0	0	0	0	0	0	0	0	0	0	0	0	0
OTU_1539	0	0	0	0	0	0	0	0	0	0	0	0	0	0	0	0	0	0	0	0	0	0	0	0	0	0	0	0	0	0	0	0	0	0	0	0	0	0	0	0	0	0	0	0	0	0	0	0	0
OTU_1540	0	0	0	0	0	0	0	0	0	0	0	0	0	0	0	0	0	0	0	0	0	0	0	0	0	0	0	0	0	0	0	0	0	0	0	0	0	1	0	0	0	0	0	0	0	0	0	0	0
OTU_1541	2	2	4	3	0	0	0	3	0	0	0	0	0	7	0	5	0	0	0	0	2	2	0	4	9	0	1	0	0	0	0	2	0	0	0	0	0	4	0	27	0	0	3	0	2	2	5	3	0
OTU_1543	0	0	0	0	0	0	0	0	0	0	0	0	0	0	0	0	0	0	0	0	0	0	1	0	0	0	0	0	0	0	0	0	0	0	1	0	0	0	0	0	0	0	0	0	0	0	0	0	0
OTU_1544	0	0	0	0	0	0	0	0	0	0	1	0	0	0	0	0	0	0	0	0	0	0	0	0	0	0	0	0	0	0	0	0	1	0	0	0	0	0	0	0	0	0	0	0	0	0	0	0	0
OTU_1545	0	0	0	0	0	0	0	0	0	0	0	0	0	0	0	0	0	0	0	0	0	0	0	0	0	0	0	0	0	0	0	0	0	0	0	0	0	2	0	0	0	0	0	0	0	0	0	0	0
OTU_1547	0	0	0	0	0	0	0	0	0	0	0	0	0	0	0	0	0	0	0	1	0	0	0	0	0	0	0	0	0	0	0	0	0	0	0	0	0	0	0	0	0	0	0	0	0	0	0	0	0
OTU_1548	0	0	0	0	0	0	0	0	0	0	0	0	0	0	0	0	0	0	0	0	0	0	0	0	0	0	0	0	0	0	0	0	0	0	0	0	0	0	0	0	0	0	0	0	0	0	0	0	0
OTU_1549	0	0	0	0	0	0	0	0	0	0	0	0	0	0	0	0	0	0	0	0	0	0	0	0	0	0	0	0	0	0	0	0	0	0	0	0	0	0	0	0	0	0	0	0	0	0	0	0	0
OTU_1550	0	0	0	0	0	0	0	0	0	0	0	0	0	0	0	0	0	0	0	1	0	0	0	0	0	0	0	0	0	0	0	0	0	0	0	0	0	0	0	0	0	0	0	0	0	0	0	0	0
OTU_1551	0	0	0	0	0	0	0	0	0	0	0	0	0	0	0	0	0	0	0	0	0	0	0	0	0	0	0	1	0	0	0	0	0	0	0	1	0	0	0	0	0	0	0	0	0	0	0	0	0
OTU_1552	0	0	0	0	0	0	0	0	0	0	0	0	0	0	0	0	0	0	0	0	0	0	0	0	0	0	1	0	0	0	0	1	0	0	0	0	0	0	0	0	0	0	0	0	0	0	0	0	0
OTU_1556	0	0	0	0	0	0	0	0	0	0	0	0	0	0	0	0	0	0	0	0	0	0	0	0	0	0	0	0	0	0	0	0	0	0	0	0	0	0	0	0	0	0	0	0	0	0	0	0	0
OTU_1557	0	0	0	0	4	0	0	0	0	0	0	0	0	0	0	0	0	5	0	0	0	0	0	0	0	0	0	0	0	0	0	0	0	0	0	0	0	0	0	0	0	0	0	0	0	0	1	0	0
OTU_1558	0	0	0	0	0	0	0	0	0	0	0	0	0	0	0	0	0	0	0	0	0	0	0	0	0	0	0	0	0	0	0	0	0	0	0	0	0	0	0	0	0	0	0	0	0	0	0	0	0
OTU_1559	0	0	0	0	0	0	0	0	0	0	0	0	0	0	0	0	0	0	0	0	0	0	0	0	0	0	0	0	0	0	0	0	0	0	0	0	0	0	0	0	0	0	0	0	0	0	0	0	0
OTU_1560	0	0	0	0	0	0	0	0	0	0	0	0	0	0	0	0	0	0	0	0	0	0	0	0	0	0	0	1	0	0	0	0	0	0	0	1	0	0	0	0	0	0	0	0	0	0	0	0	0
OTU_1561	0	0	0	0	0	0	0	0	0	0	0	0	0	0	0	0	0	0	0	0	0	0	0	0	0	0	0	0	0	0	0	0	0	0	0	0	0	0	0	0	0	0	0	0	0	0	0	0	0
OTU_1563	0	0	0	0	0	0	0	0	0	0	0	0	0	0	0	0	0	0	0	0	0	0	0	0	0	0	0	0	0	0	0	0	0	0	0	0	0	0	0	0	0	0	0	0	0	0	0	0	0
OTU_1564	0	0	0	0	0	0	0	0	0	0	0	0	0	0	0	0	0	0	0	0	0	0	1	0	0	0	0	0	0	0	0	0	0	0	1	0	0	0	0	0	0	0	0	0	0	0	0	0	0
OTU_1565	0	0	0	0	0	0	0	0	0	0	1	0	0	0	0	0	0	0	0	0	0	0	0	0	0	0	0	0	0	0	0	0	1	0	0	0	0	0	0	0	0	0	0	0	0	0	0	0	0
OTU_1566	0	0	0	0	0	0	0	0	0	0	0	0	0	0	0	0	0	0	0	0	0	0	0	0	0	0	0	0	0	0	0	0	0	0	0	0	0	0	0	0	0	0	0	0	0	0	0	0	0
OTU_1567	0	0	0	0	0	0	0	0	0	0	0	0	0	0	0	0	0	0	0	0	0	0	0	0	0	0	0	1	0	0	0	0	0	0	0	1	0	0	0	0	0	0	0	0	0	0	0	0	0
OTU_1569	0	0	0	0	0	0	0	0	0	0	0	0	0	0	0	0	0	0	0	0	0	0	0	0	0	0	0	0	0	0	0	0	0	0	0	0	0	0	0	0	0	0	0	0	0	0	0	0	0
OTU_1570	0	0	0	0	0	0	0	0	0	0	0	0	0	0	0	0	0	0	0	0	0	0	0	0	0	0	0	0	0	0	0	0	0	0	0	0	0	0	0	0	0	0	0	0	0	0	0	0	0
OTU_1571	0	0	0	0	0	0	0	0	0	0	0	0	0	0	0	0	0	0	0	0	0	0	1	0	0	0	0	0	0	0	0	0	0	0	1	0	0	0	0	0	0	0	0	0	0	0	0	0	0
OTU_1572	0	0	0	0	0	0	0	0	0	0	0	0	0	0	0	0	0	0	0	1	0	0	0	0	0	0	0	0	0	0	0	0	0	0	0	0	0	0	0	0	0	0	0	0	0	0	0	0	0
OTU_1573	0	0	0	0	0	0	0	0	0	0	0	0	0	0	0	0	0	0	0	0	0	0	0	0	0	0	0	0	0	0	0	1	0	0	0	0	0	0	0	1	1	0	0	0	0	0	0	0	0
OTU_1574	0	1	0	0	0	0	0	0	0	0	0	0	0	0	0	0	0	0	0	0	1	0	0	0	0	0	0	0	0	0	0	0	0	0	0	0	0	0	0	0	0	0	0	0	0	0	0	0	0
OTU_1576	0	0	0	0	0	0	0	0	0	0	0	0	0	0	0	0	0	0	0	0	0	0	0	0	0	0	0	0	0	0	0	0	0	0	0	0	0	0	0	0	0	0	0	0	0	0	0	0	0
OTU_1577	0	0	0	0	0	0	0	0	0	0	0	0	0	0	0	0	0	0	0	0	0	0	1	0	0	0	0	0	0	0	0	0	0	0	1	0	0	0	0	0	0	0	0	0	0	0	0	0	0
OTU_1578	0	0	0	0	0	0	0	0	0	0	0	0	0	0	0	0	0	0	0	0	0	0	0	0	0	0	0	0	0	0	0	0	0	0	0	0	0	0	0	0	0	0	0	0	0	0	0	0	0
OTU_1580	0	0	0	0	0	0	0	0	0	0	0	0	0	0	0	0	0	0	0	0	0	0	0	0	0	0	0	0	0	0	0	0	0	0	0	0	0	0	0	0	0	0	0	0	0	0	0	0	0
OTU_1581	0	0	0	0	0	0	0	0	0	0	0	0	0	0	0	0	0	0	0	0	0	0	0	0	0	0	0	0	0	0	0	0	0	1	0	0	0	0	0	0	0	1	0	0	0	0	0	0	0
OTU_1583	0	0	0	0	0	0	0	0	0	0	0	0	0	0	0	0	0	0	0	0	0	0	0	0	0	0	0	0	0	0	0	0	0	0	0	0	0	0	0	0	0	0	0	0	0	0	0	0	0
OTU_1585	0	0	0	0	0	0	0	0	0	0	0	0	0	0	0	0	0	0	0	0	0	0	0	0	0	0	0	0	0	0	0	0	0	0	0	0	0	0	0	0	0	0	0	0	0	0	0	0	0
OTU_1586	0	0	0	0	0	0	0	0	1	0	0	0	1	0	0	0	0	0	0	0	0	0	0	0	0	0	0	0	0	0	0	0	0	0	0	0	0	0	0	0	0	0	0	0	0	0	0	0	0
OTU_1587	0	0	0	0	0	0	0	0	0	0	0	0	0	0	0	0	0	0	0	0	0	0	0	0	0	0	0	0	0	0	0	0	0	0	0	0	0	0	0	0	0	0	0	0	0	0	0	0	0
OTU_1589	0	0	0	0	0	0	0	0	0	0	0	0	0	0	0	0	0	0	0	0	0	0	0	0	0	0	0	1	0	0	0	0	0	0	0	1	0	0	0	0	0	0	0	0	0	0	0	0	0
OTU_1590	0	0	0	0	0	0	0	0	0	0	0	0	0	0	0	0	0	0	0	1	0	0	0	0	0	0	0	0	0	0	0	0	0	0	0	0	0	0	0	0	0	0	0	0	0	0	0	0	0
OTU_1591	0	0	0	0	0	0	0	0	2	0	0	0	2	0	0	0	0	0	0	0	0	0	0	0	0	0	0	0	0	0	0	0	0	0	0	0	0	0	0	0	0	0	0	0	0	0	1	0	0
OTU_1592	0	0	0	0	0	0	0	0	0	0	0	0	0	0	0	0	0	0	0	0	0	0	1	0	0	0	0	0	0	0	0	0	0	0	1	0	0	0	0	0	0	0	0	0	0	0	0	0	0
OTU_1593	0	0	0	0	0	0	0	0	0	0	0	0	0	0	0	0	0	0	0	0	0	0	0	0	0	0	0	0	0	0	0	0	0	0	0	0	0	0	0	0	0	0	0	0	0	0	0	0	0
OTU_1594	0	0	0	0	0	0	0	0	0	0	0	0	0	0	0	0	0	0	0	0	0	0	0	0	0	0	0	0	0	0	0	0	0	0	0	0	0	0	0	0	0	0	0	0	0	0	0	0	0
OTU_1595	0	0	0	0	0	0	0	0	0	0	0	0	0	0	0	0	0	0	0	0	0	0	0	0	0	0	0	0	0	0	0	0	0	0	0	0	0	0	0	0	0	0	0	0	0	0	0	0	0
OTU_1596	0	0	0	0	0	0	3	0	0	0	0	0	0	0	0	0	0	0	0	3	0	0	0	0	0	0	0	0	0	0	0	0	0	0	0	0	0	0	0	0	0	0	0	0	0	0	0	0	0
OTU_1597	0	0	0	0	0	0	0	0	0	0	0	0	0	1	0	1	0	0	0	0	0	0	0	0	0	0	0	0	0	0	0	0	0	0	0	0	0	0	0	0	0	0	0	0	0	0	0	0	0
OTU_1598	0	0	0	0	0	0	0	0	0	0	0	0	0	0	0	0	0	0	0	0	0	0	0	0	0	0	0	0	0	0	0	0	0	0	0	0	0	0	0	0	0	0	0	0	0	0	0	0	0
OTU_1600	0	0	0	0	0	0	0	0	0	0	0	0	0	0	0	0	0	0	0	0	0	0	0	0	0	0	0	0	0	0	0	0	0	0	0	0	0	0	0	0	0	0	0	0	0	0	0	0	0
OTU_1602	0	0	0	0	0	0	0	0	0	0	0	0	0	0	0	0	0	0	0	0	0	0	0	0	0	0	0	0	0	0	0	0	0	0	0	0	0	0	0	0	0	0	0	0	0	0	0	0	0
OTU_1603	0	0	0	0	0	0	0	0	0	0	0	0	0	0	0	0	0	0	0	0	0	0	0	0	0	0	0	0	0	0	0	0	0	0	0	0	0	0	0	0	0	0	0	0	0	0	0	0	0
OTU_1604	0	0	0	0	0	0	0	0	0	0	0	0	0	0	0	0	0	0	0	0	0	0	0	0	0	0	0	0	0	0	0	0	0	0	0	0	0	0	0	0	0	0	0	0	0	0	0	0	0
OTU_1605	0	0	0	0	0	0	0	0	0	0	0	0	0	0	0	0	0	0	0	0	0	0	0	1	0	0	0	0	0	0	0	0	0	0	0	0	0	0	0	0	0	0	1	0	0	0	0	0	0
OTU_1608	0	0	0	0	0	0	0	0	0	0	0	0	0	0	0	0	0	0	0	0	0	0	0	0	0	0	0	0	0	0	0	0	0	0	0	0	0	0	0	0	0	0	0	0	0	0	0	0	0
OTU_1609	0	0	0	0	0	0	0	0	0	0	0	0	0	0	0	0	0	0	0	0	0	0	0	0	0	0	0	1	0	0	0	0	0	0	0	1	0	0	0	0	0	0	0	0	0	0	0	0	0
OTU_1611	0	0	0	0	0	0	0	0	0	0	0	0	0	0	0	0	0	0	0	0	0	0	0	0	0	0	0	0	0	0	0	0	0	0	0	0	0	0	0	0	0	0	0	0	0	0	0	0	0
OTU_1612	0	0	0	0	0	0	0	0	0	0	0	0	0	0	0	0	0	0	0	0	0	0	0	0	0	0	0	0	0	0	0	0	0	0	0	0	0	0	0	0	0	0	0	0	0	0	0	0	0
OTU_1614	0	0	0	0	0	0	0	0	0	0	0	0	0	0	0	0	0	0	0	0	0	0	0	0	0	0	1	0	0	0	0	1	0	0	0	0	0	0	0	0	0	0	0	0	0	0	0	0	0
OTU_1615	0	0	0	0	0	0	0	0	0	0	0	0	0	0	0	0	0	0	0	0	0	0	0	0	0	0	0	0	0	0	0	0	0	0	0	0	0	0	0	0	0	0	0	0	0	0	0	0	0
OTU_1616	0	0	0	0	0	0	0	0	0	0	0	0	0	0	0	0	0	0	0	0	0	0	0	0	0	0	1	0	0	0	0	1	0	0	0	0	0	0	0	0	0	0	0	0	0	0	0	0	0
OTU_1617	0	0	0	0	0	0	0	0	0	0	0	0	0	0	0	0	0	0	0	0	0	0	0	1	0	0	0	0	0	0	0	0	0	0	0	0	0	0	0	0	0	0	1	0	0	0	0	0	0
OTU_1618	0	0	0	0	0	0	0	0	0	0	0	1	0	0	0	0	0	0	0	0	0	0	0	0	0	1	0	0	0	0	0	0	0	0	0	0	0	0	0	0	0	0	0	0	0	0	0	0	0
OTU_1619	0	0	0	0	0	0	0	0	0	0	0	0	0	0	0	0	0	0	0	0	0	0	0	0	0	0	0	0	0	0	0	0	0	0	0	0	0	0	0	0	0	0	0	0	0	0	0	0	1
OTU_1620	0	0	0	0	0	0	0	0	0	0	0	0	0	0	0	0	0	0	0	0	0	0	0	0	0	0	0	0	0	0	0	0	0	0	0	0	0	0	0	0	0	0	0	0	0	0	0	0	0
OTU_1621	0	0	0	0	0	0	0	0	0	0	0	0	0	0	0	0	0	0	0	0	0	0	0	0	0	0	0	0	0	0	0	0	0	0	0	0	0	0	0	0	0	0	0	0	0	0	0	0	0
OTU_1622	0	0	0	0	0	0	0	0	0	0	0	0	0	0	0	0	0	0	0	0	0	0	0	0	0	0	0	0	0	0	0	0	0	0	0	0	0	0	0	0	0	0	0	0	0	0	0	0	0
OTU_1623	0	0	0	0	1	0	0	0	0	0	0	0	0	0	0	0	0	1	0	0	0	0	0	0	0	0	0	0	0	0	0	0	0	0	0	0	0	0	0	0	0	0	0	0	0	0	0	0	0
OTU_1624	0	0	0	0	0	0	0	0	0	0	0	0	0	0	0	0	0	0	0	0	0	0	0	0	0	0	0	0	0	0	0	0	0	0	0	0	0	0	0	0	0	0	0	0	0	0	0	0	0
OTU_1625	0	0	0	0	0	0	0	0	0	0	0	0	0	0	0	0	0	0	0	0	0	0	0	0	0	0	0	0	0	0	0	0	0	0	0	0	0	0	0	0	0	0	0	0	0	0	0	0	0
OTU_1626	0	0	0	0	0	0	0	0	0	0	0	0	0	0	0	0	0	0	0	1	0	0	0	0	0	0	0	0	0	0	0	0	0	0	0	0	0	0	0	0	0	0	0	0	0	0	0	0	0
OTU_1627	0	0	0	0	0	0	0	0	0	0	0	0	0	0	0	0	0	0	0	0	0	0	0	0	0	0	0	0	0	0	0	0	0	0	0	0	0	0	0	0	0	0	0	0	0	0	0	0	0
OTU_1628	0	0	0	0	0	0	0	0	0	0	0	0	0	0	0	0	0	0	0	0	0	0	0	0	0	0	0	0	0	0	0	0	0	0	0	0	0	0	0	0	0	0	0	0	0	0	0	0	0
OTU_1629	0	0	0	0	0	0	0	0	0	0	0	0	0	0	0	0	0	0	0	0	0	0	0	0	0	0	0	0	0	0	0	0	0	0	0	0	0	0	0	0	0	0	0	0	0	0	0	0	0
OTU_1630	0	0	0	0	0	0	0	0	0	0	0	0	0	0	1	0	0	0	0	0	0	0	0	0	0	0	0	0	0	0	0	0	0	0	0	0	0	0	0	0	0	0	0	0	0	0	0	0	0
OTU_1631	0	0	0	0	0	0	0	0	0	0	0	1	0	0	0	0	0	0	0	0	0	0	0	0	0	1	0	0	0	0	0	0	0	0	0	0	0	0	0	0	0	0	0	0	0	0	0	0	0
OTU_1633	0	0	0	0	0	0	0	0	0	0	0	0	0	0	0	0	0	0	0	0	0	0	0	0	0	0	0	0	0	0	0	0	0	0	0	0	0	0	0	0	0	0	0	0	0	0	0	0	0
OTU_1634	0	0	0	0	0	0	0	0	0	0	0	0	0	0	0	0	0	0	0	0	0	0	1	0	0	0	0	0	0	0	0	0	0	0	1	0	0	0	0	0	0	0	0	0	0	0	0	0	0
OTU_1637	0	0	0	0	0	0	0	0	0	0	0	0	0	0	0	0	0	0	0	0	0	0	0	0	0	0	0	0	0	0	0	0	0	0	0	0	0	0	0	0	0	0	0	0	0	0	0	0	0
OTU_1638	0	0	0	0	0	0	0	0	0	0	0	0	0	0	0	0	0	0	0	0	0	0	0	0	0	0	0	0	0	0	0	0	0	1	0	0	0	0	0	0	0	1	0	0	0	0	0	0	0
OTU_1639	0	0	0	0	0	0	0	0	0	0	0	0	0	0	0	0	0	0	0	0	0	0	0	0	0	0	0	1	0	0	0	0	0	0	0	1	0	0	0	0	0	0	0	0	0	0	0	0	0
OTU_1640	0	0	0	0	0	0	0	0	0	0	0	0	0	0	0	0	0	0	0	0	0	0	1	0	0	0	0	0	0	0	0	0	0	0	1	0	0	0	0	0	0	0	0	1	0	0	0	0	0
OTU_1641	0	0	0	0	0	0	0	0	0	0	0	0	0	0	0	0	0	0	0	0	0	0	0	0	0	0	0	0	0	0	0	0	0	0	0	0	0	0	0	0	0	0	0	0	0	0	0	0	0
OTU_1642	0	0	0	0	0	0	0	0	0	0	0	0	0	0	0	0	0	0	0	0	0	0	0	0	0	0	0	0	0	0	0	0	0	0	0	0	0	0	0	0	0	0	0	0	0	0	0	0	0
OTU_1644	0	0	0	0	5	0	0	0	0	0	0	0	0	0	0	0	0	6	0	0	0	0	0	0	0	0	0	0	0	0	0	0	0	0	0	0	0	1	0	0	0	0	0	3	0	0	1	0	0
OTU_1645	0	0	0	0	0	0	0	0	0	0	0	1	0	0	0	0	0	0	0	0	0	0	0	0	0	1	0	0	0	0	0	0	0	0	0	0	0	0	0	0	0	0	0	0	0	0	0	0	0
OTU_1646	0	0	0	0	0	0	0	0	0	0	0	0	0	0	0	0	0	0	0	0	0	0	0	0	0	0	0	0	0	0	0	0	0	0	0	0	0	0	0	0	0	0	0	0	0	0	0	0	0
OTU_1647	0	0	0	0	0	0	0	0	0	0	0	0	0	0	0	0	0	0	0	0	0	0	0	0	0	0	0	0	0	0	0	0	0	0	0	0	0	0	0	0	0	0	0	0	0	0	0	0	0
OTU_1648	0	0	0	0	0	0	0	0	0	0	1	0	0	0	0	0	0	0	0	0	0	0	0	0	0	0	0	0	0	0	0	0	1	0	0	0	0	0	0	0	0	0	0	0	0	0	0	0	0
OTU_1649	0	0	0	0	0	0	0	0	0	0	0	0	0	0	0	0	0	0	0	0	0	0	0	0	0	0	0	0	0	0	0	0	0	0	0	0	0	0	0	0	0	0	0	0	0	0	0	0	0
OTU_1651	0	0	0	0	0	0	0	0	0	0	0	0	0	0	0	0	0	0	0	0	0	0	0	0	0	0	0	0	0	0	0	0	0	0	0	0	0	0	0	0	0	0	0	0	0	0	0	0	0
OTU_1652	0	0	0	0	0	0	0	0	0	0	0	0	0	0	0	0	0	0	0	0	0	0	0	1	0	0	0	0	0	0	0	0	0	0	0	0	0	0	0	0	0	0	1	0	0	0	0	0	0
OTU_1654	0	0	0	0	0	0	0	0	0	0	0	0	0	0	0	0	0	0	0	1	0	0	0	0	0	0	0	0	0	0	0	0	0	0	0	0	0	0	0	0	0	0	0	0	0	0	0	0	0
OTU_1655	0	0	0	0	0	0	0	0	0	0	0	0	0	0	0	0	0	0	0	0	0	0	0	0	0	0	0	0	0	0	0	0	0	0	0	0	0	0	0	0	0	0	0	0	0	0	0	0	0
OTU_1658	0	0	0	0	0	0	0	0	0	0	0	0	0	0	0	0	0	0	0	0	0	0	0	0	0	0	0	0	0	0	0	0	0	0	0	0	0	0	0	0	0	0	0	0	0	0	0	0	0
OTU_1660	0	0	0	0	0	0	0	0	0	0	0	0	0	0	0	0	0	0	0	0	0	0	0	0	0	0	0	0	0	0	0	0	0	0	0	0	0	0	0	0	0	0	0	0	0	0	0	0	0
OTU_1661	0	0	0	0	0	0	0	0	0	0	0	0	0	0	0	0	0	0	0	0	0	0	0	0	0	0	0	0	0	0	0	0	0	0	0	0	0	0	0	0	0	0	0	0	0	0	0	0	0
OTU_1665	0	1	0	0	0	0	0	0	0	0	0	0	0	0	0	0	0	0	0	0	1	0	0	0	0	0	0	0	0	0	0	0	0	0	0	0	0	0	0	0	0	0	0	0	0	0	0	0	0
OTU_1666	0	0	0	0	0	0	0	0	0	0	0	0	0	0	0	0	0	0	0	0	0	0	0	0	0	0	0	0	0	0	0	0	0	0	0	0	0	0	0	0	0	0	0	0	0	0	0	0	0
OTU_1668	0	0	0	0	0	0	0	0	0	0	0	0	0	0	0	0	0	0	0	0	0	0	0	0	0	0	0	0	0	0	0	0	0	0	0	0	0	0	0	0	0	0	0	0	0	0	0	0	0
OTU_1670	0	1	0	0	0	0	0	0	0	0	0	0	0	0	0	0	0	0	0	0	1	0	0	0	0	0	0	0	0	0	0	0	0	0	0	0	0	0	0	0	0	0	0	0	0	0	0	0	0
OTU_1672	0	0	0	0	0	0	0	0	0	0	0	0	0	0	0	0	0	0	0	0	0	0	1	0	0	0	0	0	0	0	0	0	0	0	1	0	0	0	0	0	0	0	0	0	0	0	0	0	0
OTU_1673	0	0	0	0	0	0	0	0	0	0	0	0	0	0	0	0	0	0	0	0	0	0	0	0	0	0	0	0	0	0	0	0	0	0	0	0	0	1	0	0	0	0	0	0	0	0	0	0	0
OTU_1674	0	1	0	0	0	0	0	0	0	0	0	0	0	0	0	0	0	0	0	0	1	0	0	0	0	0	0	0	0	0	0	0	0	0	0	0	0	0	0	0	0	0	0	0	0	0	0	0	0
OTU_1675	0	0	0	0	0	0	0	0	0	0	0	0	0	0	0	0	0	0	0	0	0	0	0	0	0	0	0	0	0	0	0	0	0	0	0	0	0	0	0	0	0	0	0	0	0	0	0	0	0
OTU_1676	0	0	0	0	0	0	0	0	0	0	0	0	0	0	0	0	0	0	0	0	0	0	0	0	0	0	0	0	0	0	0	0	0	0	0	0	0	0	0	0	0	0	0	0	0	0	0	0	0
OTU_1677	0	0	0	0	0	0	0	0	0	0	0	1	0	0	0	0	0	0	0	0	0	0	0	0	0	1	0	0	0	0	0	0	0	0	0	0	0	0	0	0	0	0	0	0	0	0	0	0	0
OTU_1678	0	1	0	0	0	0	0	0	0	0	0	0	0	0	0	0	0	0	0	0	1	0	0	0	0	0	0	0	0	0	0	0	0	0	0	0	0	0	0	0	0	0	0	0	0	0	0	0	0
OTU_1680	0	0	0	0	0	0	0	0	0	0	0	0	0	0	0	0	0	0	0	0	0	0	1	0	0	0	0	0	0	0	0	0	0	0	1	0	0	0	0	0	0	0	0	0	0	0	0	0	0
OTU_1681	0	0	0	0	0	0	0	0	0	0	0	0	0	0	0	0	0	0	0	0	0	0	0	0	0	0	0	0	0	0	0	0	0	0	0	0	0	0	0	0	0	0	0	0	0	0	0	0	0
OTU_1682	0	0	0	0	0	0	0	0	0	0	0	0	0	0	0	0	0	0	0	0	0	0	0	0	0	0	0	0	0	0	0	0	0	0	0	0	0	0	0	0	0	0	0	0	0	0	0	0	0
OTU_1683	0	0	0	0	0	0	0	0	0	0	0	0	0	0	0	0	0	0	0	0	0	0	1	0	0	0	0	0	0	0	0	0	0	0	1	0	0	0	0	0	0	0	0	0	0	0	0	0	0
OTU_1684	0	0	0	0	0	0	0	0	0	0	0	0	0	0	0	0	0	0	0	0	0	0	0	0	0	0	0	0	0	0	0	0	0	0	0	0	0	0	0	0	0	0	0	0	0	0	0	0	0
OTU_1685	0	0	0	0	0	0	0	0	0	0	0	0	0	0	0	0	0	0	0	0	0	0	0	0	0	0	0	0	0	0	0	0	0	0	0	0	0	0	0	0	0	0	0	0	0	0	0	0	0
OTU_1686	0	0	0	0	0	0	0	0	0	0	0	0	0	0	0	0	0	0	0	0	0	0	0	0	0	0	0	0	0	0	0	0	0	0	0	0	0	0	0	0	0	0	0	0	0	0	0	0	0
OTU_1687	0	0	0	0	0	0	0	0	0	0	0	0	0	0	0	0	0	0	0	0	0	0	0	0	0	0	1	0	0	0	0	1	0	0	0	0	0	0	0	0	0	0	0	0	0	0	0	0	0
OTU_1689	0	0	0	0	0	0	0	0	0	0	0	0	0	0	0	0	0	0	0	1	0	0	0	0	0	0	0	0	0	0	0	0	0	0	0	0	0	0	0	0	0	0	0	0	0	0	0	0	0
OTU_1690	0	0	0	0	0	0	0	0	0	0	0	0	0	0	0	0	0	0	0	0	0	0	0	0	0	0	0	0	0	0	0	0	0	1	0	0	0	0	0	0	0	1	0	0	0	0	0	0	0
OTU_1692	0	0	0	0	0	0	0	0	0	0	0	0	0	0	0	0	0	0	0	0	0	0	0	0	0	0	0	0	0	0	0	0	0	0	0	0	0	0	0	0	0	0	0	0	0	0	0	0	0
OTU_1693	0	0	0	0	0	0	0	0	0	0	0	0	0	0	0	0	0	0	0	1	0	0	0	0	0	0	0	0	0	0	0	0	0	0	0	0	0	0	0	0	0	0	0	0	0	0	0	0	0
OTU_1696	0	0	0	0	0	0	0	0	0	0	0	0	0	0	0	0	0	0	0	0	0	0	0	0	0	0	0	0	0	0	0	0	0	0	0	0	0	0	0	0	0	0	0	0	0	0	0	0	0
OTU_1697	0	0	0	0	0	0	0	0	0	0	0	0	0	0	0	0	0	0	0	0	0	0	0	0	0	0	0	0	0	0	0	0	0	0	0	0	0	0	0	0	0	0	0	0	0	0	0	0	0
OTU_1698	0	0	0	0	0	0	0	0	0	0	0	0	0	0	0	0	0	0	0	0	0	0	0	0	0	0	1	0	0	0	0	1	0	0	0	0	0	0	0	0	0	0	0	0	0	0	0	0	0
OTU_1700	0	1	0	0	0	0	0	0	0	0	0	0	0	0	0	0	0	0	0	0	1	0	0	0	0	0	0	0	0	0	0	0	0	0	0	0	0	0	0	0	0	0	0	0	0	0	0	0	0
OTU_1701	0	0	0	0	0	0	0	0	0	0	0	0	0	0	0	0	0	0	0	0	0	0	0	0	0	0	0	0	0	0	0	0	0	0	0	0	0	0	0	0	0	0	0	0	0	0	0	0	0
OTU_1703	0	0	0	0	0	0	0	0	0	0	0	0	0	0	0	0	0	0	0	0	0	0	0	0	0	0	0	0	0	0	0	0	0	0	0	0	0	0	0	0	0	0	0	0	0	0	0	0	0
OTU_1704	0	0	0	0	0	0	0	0	0	0	0	0	0	0	0	0	0	0	0	0	0	0	0	0	0	0	0	0	0	0	0	0	0	0	0	0	0	0	0	0	0	0	0	0	0	0	0	0	0
OTU_1705	0	0	0	0	0	0	0	0	0	0	0	0	0	0	0	0	0	0	0	0	0	0	0	0	0	0	0	0	0	0	0	0	0	0	0	0	0	0	0	0	0	0	0	0	0	0	0	0	0
OTU_1707	0	0	0	0	2	1	0	0	4	0	0	0	5	0	0	0	0	1	0	0	0	0	1	0	0	0	0	0	0	1	0	0	0	0	1	0	0	0	0	0	0	0	0	0	0	0	0	0	0
OTU_1710	0	0	0	0	0	0	0	0	0	0	0	0	0	0	0	0	0	0	0	0	0	0	0	0	0	0	0	0	0	0	0	0	0	0	0	0	0	0	0	0	0	0	0	0	0	0	0	0	0
OTU_1711	0	0	0	0	0	0	0	0	0	0	0	0	0	0	0	0	0	0	0	0	0	0	0	0	0	0	0	0	0	0	0	0	0	0	0	0	0	0	0	0	0	0	0	0	0	0	0	0	0
OTU_1712	0	0	0	0	0	0	0	0	0	0	0	0	0	0	0	0	0	0	0	0	0	0	0	0	0	0	0	0	0	0	0	0	0	0	0	0	0	0	0	0	0	0	0	0	0	0	0	0	0
OTU_1713	0	0	0	0	0	0	0	0	0	0	0	0	0	0	0	0	0	0	0	0	0	0	0	0	0	0	0	0	0	0	0	0	0	0	0	0	0	0	0	0	0	0	0	0	0	0	0	0	0
OTU_1714	0	0	0	0	0	0	0	0	0	0	0	0	0	0	0	0	0	0	0	0	0	0	0	0	0	0	0	0	0	0	0	0	0	1	0	0	0	0	0	0	0	1	0	0	0	0	0	0	0
OTU_1715	0	0	0	0	0	0	0	0	0	0	0	0	0	0	0	0	0	0	0	1	0	0	0	0	0	0	0	0	0	0	0	0	0	0	0	0	0	0	0	0	0	0	0	0	0	0	0	0	0
OTU_1716	0	0	0	0	0	0	0	0	0	0	0	0	0	0	0	0	0	0	0	0	0	0	0	0	0	0	0	0	0	0	0	0	0	0	0	0	0	0	0	0	0	0	0	0	0	0	0	0	0
OTU_1718	0	0	0	0	0	0	0	0	0	0	0	0	0	0	0	0	0	0	0	0	0	0	0	0	0	0	0	0	0	0	0	0	0	0	0	0	0	0	0	0	0	0	0	0	0	0	0	0	0
OTU_1719	0	0	0	0	0	0	0	0	0	0	0	0	0	0	0	0	0	0	0	0	0	0	0	0	0	0	0	0	0	0	0	0	0	0	0	0	0	0	0	0	0	0	0	0	0	0	0	0	0
OTU_1720	0	0	0	0	0	0	0	0	0	0	0	0	0	0	0	0	0	0	0	0	0	0	0	0	0	0	0	0	0	0	0	0	0	0	0	0	0	0	0	0	0	0	0	0	0	0	0	0	0
OTU_1721	0	0	0	0	0	0	0	0	0	0	0	0	0	0	0	0	0	0	0	0	0	0	0	0	0	0	0	0	0	0	0	0	0	0	0	0	0	0	0	0	0	0	0	0	0	0	0	0	0
OTU_1722	0	0	0	0	0	0	0	0	0	0	0	0	0	0	0	0	0	0	0	0	0	0	1	0	0	0	0	0	0	0	0	0	0	0	1	0	0	0	0	0	0	0	0	0	0	0	0	0	0
OTU_1723	0	0	0	0	0	0	0	0	0	0	0	0	0	0	0	0	0	0	0	0	0	0	0	0	0	0	0	0	0	0	0	0	0	0	0	0	0	0	0	0	0	0	0	0	0	0	0	0	0
OTU_1724	0	0	0	0	0	0	0	0	0	0	0	0	0	0	0	0	0	0	0	0	0	0	0	0	0	0	0	0	0	0	0	0	0	0	0	0	0	0	0	0	0	0	0	0	0	0	0	0	0
OTU_1725	0	0	0	0	0	0	0	0	0	0	0	1	0	0	0	0	0	0	0	0	0	0	0	0	0	1	0	0	0	0	0	0	0	0	0	0	0	0	0	0	0	0	0	0	0	0	0	0	0
OTU_1726	0	0	0	0	0	0	0	0	0	0	0	0	0	0	0	0	0	0	0	0	0	0	0	0	0	0	0	0	0	0	0	0	0	0	0	0	0	0	0	0	0	0	0	0	0	0	0	0	0
OTU_1727	0	0	0	0	0	0	0	0	0	0	0	0	0	0	0	0	0	0	0	0	0	0	0	0	0	0	0	0	0	0	0	0	0	0	0	0	0	0	0	0	0	0	0	0	0	0	0	0	0
OTU_1728	0	0	0	0	0	0	0	0	0	0	0	0	0	0	0	0	0	0	0	0	0	0	0	0	0	0	0	0	0	0	0	0	0	0	0	0	0	0	0	0	0	0	0	0	0	0	0	0	0
OTU_1729	0	0	0	0	0	0	0	0	0	0	0	0	0	0	0	0	0	0	0	0	0	0	0	0	0	0	0	0	0	0	0	0	0	0	0	0	0	0	0	0	0	0	0	0	0	0	0	0	0
OTU_1730	0	0	0	0	0	0	0	0	0	0	0	0	0	0	0	0	0	0	0	0	0	0	0	0	0	0	0	0	0	0	0	0	0	0	0	0	0	0	0	0	0	0	0	0	0	0	0	0	0
OTU_1731	0	0	0	0	0	0	0	0	0	0	0	0	0	0	0	0	0	0	0	0	0	0	0	1	0	0	0	0	0	0	0	0	0	0	0	0	0	0	0	0	0	0	1	0	0	0	0	0	0
OTU_1732	0	0	0	0	2	0	0	0	0	0	0	0	0	0	0	0	0	2	0	0	0	0	0	1	0	0	0	0	0	0	0	0	0	0	0	0	0	1	0	0	0	0	1	0	0	0	0	0	0
OTU_1733	0	0	0	0	0	0	0	0	0	0	0	0	0	0	0	0	0	0	0	0	0	0	0	0	0	0	0	0	0	0	0	0	0	0	0	0	0	0	1	0	0	0	0	0	0	0	0	0	0
OTU_1734	0	0	0	0	0	0	0	0	0	0	0	0	0	0	0	0	0	0	0	0	0	0	0	0	0	0	0	0	0	0	0	0	0	0	0	0	0	0	0	0	0	0	0	0	0	0	0	0	0
OTU_1736	0	0	0	0	0	0	0	0	0	0	0	0	0	0	0	0	0	0	0	0	0	0	0	0	0	0	0	0	0	0	0	0	0	0	0	0	0	0	0	0	0	0	0	0	0	0	0	0	0
OTU_1737	0	0	0	0	0	0	0	0	0	0	0	0	0	0	0	0	0	0	0	0	0	0	0	0	0	0	0	0	0	0	0	0	0	0	0	0	0	1	0	0	0	0	0	0	0	0	0	0	0
OTU_1738	0	0	0	0	0	0	0	0	0	0	0	0	0	0	0	0	0	0	0	0	0	0	0	0	0	0	1	0	0	0	0	1	0	0	0	0	0	0	0	0	0	0	0	0	0	0	0	0	0
OTU_1739	0	0	0	0	0	0	0	0	0	0	0	0	0	0	0	0	0	0	0	0	0	0	0	0	0	0	1	0	0	0	0	1	0	0	0	0	0	0	0	0	0	0	0	0	0	0	0	0	0
OTU_1740	0	1	0	0	0	0	0	0	0	0	0	0	0	0	0	0	0	0	0	0	1	0	0	0	0	0	0	0	0	0	0	0	0	0	0	0	0	0	0	0	0	0	0	0	0	0	0	0	0
OTU_1741	0	0	0	0	0	0	0	0	0	0	0	0	0	0	0	0	0	0	0	0	0	0	0	0	0	0	0	0	0	0	0	0	0	0	0	0	0	0	0	0	0	0	0	0	0	0	0	0	0
OTU_1743	0	0	0	0	0	0	0	0	0	0	0	0	0	0	0	0	0	0	0	0	0	0	0	0	0	0	0	0	0	0	0	0	0	0	0	0	0	0	0	0	0	0	0	0	0	0	0	0	0
OTU_1744	0	0	0	0	0	0	0	0	0	0	0	0	0	0	0	0	0	0	0	0	0	0	0	0	0	0	0	0	0	0	0	0	0	0	0	0	0	0	0	0	0	0	0	0	0	0	0	0	0
OTU_1745	0	0	0	0	0	0	0	0	0	0	0	0	0	0	0	0	0	0	0	0	0	0	1	0	0	0	0	0	0	0	0	0	0	0	1	0	0	0	0	0	0	0	0	0	0	0	0	0	0
OTU_1746	0	0	0	0	0	0	0	0	0	0	0	0	0	0	0	0	0	0	0	0	0	0	0	0	0	0	0	0	0	0	0	0	0	0	0	0	0	0	0	0	0	0	0	0	0	0	0	0	0
OTU_1747	0	0	0	0	0	1	0	0	0	0	0	0	0	0	0	0	0	0	0	1	0	0	0	0	0	0	0	0	0	0	0	0	0	0	0	0	0	0	0	0	0	0	0	0	0	0	0	0	0
OTU_1748	0	0	0	0	0	0	0	0	0	0	0	0	0	0	0	0	0	0	0	0	0	0	0	0	0	0	0	0	0	0	0	0	0	0	0	0	0	0	0	0	0	0	0	0	0	0	0	0	0
OTU_1749	0	0	0	0	0	0	0	0	0	0	0	0	0	0	0	0	0	0	0	0	0	0	0	0	0	0	0	0	0	0	0	0	0	0	0	0	0	0	0	0	0	0	0	0	0	0	0	0	0
OTU_1750	0	0	0	0	0	0	0	0	0	0	0	0	0	0	0	0	0	0	0	0	0	0	0	1	0	0	0	0	0	0	0	0	0	0	0	0	0	0	0	0	0	0	1	0	0	0	0	0	0
OTU_1751	0	0	0	0	0	0	0	0	0	0	0	0	0	0	0	0	0	0	0	0	0	0	0	0	0	0	0	0	0	0	0	0	0	1	0	0	0	0	0	0	0	1	0	0	0	0	0	0	0
OTU_1752	0	0	0	0	0	0	0	0	0	0	0	1	0	0	0	0	0	0	0	0	0	0	0	0	0	1	0	0	0	0	0	0	0	0	0	0	0	0	0	0	0	0	0	0	0	0	0	0	0
OTU_1755	0	0	0	0	0	0	0	0	0	0	0	0	0	0	0	0	0	0	0	0	0	0	1	0	0	0	0	0	0	0	0	0	0	0	1	0	0	0	0	0	0	0	0	0	0	0	0	0	0
OTU_1757	0	0	0	0	0	0	0	0	0	0	0	0	0	0	0	0	0	0	0	0	0	0	0	1	0	0	0	0	0	0	0	0	0	0	0	0	0	0	0	0	0	0	1	0	0	0	0	0	0
OTU_1758	0	0	0	0	0	0	0	0	0	0	0	0	0	0	0	0	0	0	0	0	0	0	0	0	0	0	0	0	0	0	0	0	0	0	0	0	0	0	0	0	0	0	0	0	0	0	0	0	0
OTU_1759	0	0	0	0	0	0	0	0	0	0	0	0	0	0	0	0	0	0	0	0	0	0	0	0	0	0	0	0	0	0	0	0	0	0	0	0	0	0	0	0	0	0	0	0	0	0	0	0	0
OTU_1760	0	0	0	0	0	0	0	0	0	0	0	0	0	0	0	0	0	0	0	1	0	0	0	0	0	0	0	0	0	0	0	0	0	0	0	0	0	0	0	0	0	0	0	0	0	0	0	0	0
OTU_1761	0	0	0	0	0	0	0	0	0	0	0	0	0	0	0	0	0	0	0	0	0	0	0	0	0	0	0	0	0	0	0	0	0	0	0	0	0	0	0	0	0	0	0	0	0	0	0	0	0
OTU_1763	0	0	0	0	0	0	0	0	0	0	0	1	0	0	0	0	0	0	0	0	0	0	0	0	0	1	0	0	0	0	0	0	0	0	0	0	0	0	0	0	0	0	0	0	0	0	0	0	0
OTU_1766	0	0	0	0	0	0	0	0	0	0	0	0	0	0	0	0	0	0	0	0	0	0	0	0	0	0	0	0	0	0	0	0	0	0	0	0	0	0	0	0	0	0	0	0	0	0	0	0	0
OTU_1767	0	0	0	0	0	0	0	0	0	0	0	0	0	0	0	0	0	0	0	0	0	0	0	1	0	0	0	0	0	0	0	0	0	0	0	0	0	0	0	0	0	0	1	0	0	0	0	0	0
OTU_1768	0	0	0	0	0	0	0	0	0	0	0	1	0	0	0	0	0	0	0	0	0	0	0	0	0	1	0	0	0	0	0	0	0	0	0	0	0	0	0	0	0	0	0	0	0	0	0	0	0
OTU_1769	16	1	0	12	0	1	0	6	0	0	0	0	0	0	0	3	0	0	0	1	0	0	0	1	20	0	2	0	14	0	41	3	0	0	0	0	0	0	0	0	0	0	1	3	0	0	17	0	0
OTU_1770	0	0	0	0	0	0	0	0	0	0	0	0	0	0	0	0	0	0	0	0	0	0	0	0	0	0	0	0	0	0	0	0	0	0	0	0	0	0	0	0	0	0	0	0	0	0	0	0	0
OTU_1771	0	1	0	0	0	0	0	0	0	0	0	0	0	0	0	0	0	0	0	0	1	0	0	0	0	0	0	0	0	0	0	0	0	0	0	0	0	0	0	0	0	0	0	0	0	0	0	0	0
OTU_1775	0	0	0	0	0	0	0	0	0	0	0	0	0	0	0	0	0	0	0	0	0	0	0	0	0	0	0	0	0	0	0	0	0	0	0	0	0	0	0	0	0	0	0	0	0	0	0	0	0
OTU_1777	0	0	0	0	0	0	0	0	0	0	0	0	0	0	0	0	0	0	0	0	0	0	0	0	0	0	0	0	0	0	0	0	0	0	0	0	0	0	0	0	0	0	0	0	0	0	0	0	0
OTU_1778	0	0	0	0	0	0	0	0	0	0	0	0	0	0	0	0	0	0	0	0	0	0	0	0	0	0	0	0	0	0	0	0	0	0	0	0	0	0	0	0	0	0	0	0	0	0	0	0	0
OTU_1779	0	0	0	0	0	0	0	0	0	0	0	0	0	0	0	0	0	0	0	0	0	0	0	0	0	0	0	0	0	0	0	0	0	0	0	0	0	0	0	0	0	0	0	0	0	0	0	0	0
OTU_1780	0	0	0	0	0	0	0	0	0	0	0	0	0	0	0	0	0	0	0	0	0	0	0	0	0	0	0	0	0	0	0	0	0	0	0	0	0	0	0	0	0	0	0	0	0	0	0	0	0
OTU_1781	0	0	0	0	0	0	0	0	0	0	0	0	0	0	0	0	0	0	0	0	0	0	0	0	0	0	0	0	0	0	0	0	0	0	0	0	0	0	0	0	0	0	0	0	0	0	0	0	0
OTU_1784	0	0	0	0	0	0	0	0	0	0	0	1	0	0	0	0	0	0	0	0	0	0	0	0	0	1	0	0	0	0	0	0	0	0	0	0	0	0	0	0	0	0	0	0	0	0	0	0	0
OTU_1785	0	0	0	0	0	0	0	0	0	0	0	0	0	0	0	0	0	0	0	0	0	0	0	0	0	0	0	0	0	0	0	0	0	0	0	0	0	0	0	0	0	0	0	0	0	0	0	0	0
OTU_1786	0	0	0	0	0	0	0	0	0	0	0	0	0	0	0	0	0	0	0	0	0	0	0	0	0	0	0	0	0	0	0	0	0	0	0	0	0	0	0	0	0	0	0	0	0	0	0	0	0
OTU_1788	0	0	0	0	0	0	0	0	0	0	0	0	0	0	0	0	0	0	0	0	0	0	0	0	0	0	0	0	0	0	0	0	0	0	0	0	0	0	0	0	0	0	0	0	0	0	0	0	0
OTU_1789	0	0	0	0	0	0	0	0	0	0	0	0	0	0	0	0	0	0	0	0	0	0	0	0	0	0	0	0	0	0	0	0	0	0	0	0	0	0	0	0	0	0	0	0	0	0	0	0	0
OTU_1791	0	0	0	0	0	0	0	0	0	0	0	0	0	0	0	0	0	0	0	0	0	0	0	0	0	0	0	0	0	0	0	0	0	0	0	0	0	0	0	0	0	0	0	0	0	0	0	0	0
OTU_1792	0	0	0	0	0	0	0	0	0	0	0	0	0	0	0	0	0	0	0	0	0	0	0	0	0	0	0	0	0	0	0	0	0	0	0	0	0	0	0	0	0	0	0	0	0	0	0	0	0
OTU_1794	0	0	0	0	0	0	0	0	0	0	0	0	0	0	0	0	0	0	0	0	0	0	0	1	0	0	0	0	0	0	0	0	0	0	0	0	0	0	0	0	0	0	1	0	0	0	0	0	0
OTU_1795	0	0	0	0	0	0	0	0	0	0	0	0	0	0	0	0	0	0	0	0	0	0	0	0	0	0	0	0	0	0	0	0	0	0	0	0	0	0	0	0	0	0	0	0	0	0	0	0	0
OTU_1796	0	0	0	0	0	0	0	0	0	0	0	0	0	0	0	0	0	0	0	0	0	0	0	0	0	0	0	0	0	0	0	0	0	0	0	0	0	0	0	0	0	0	0	0	0	0	0	0	0
OTU_1797	0	0	0	0	0	0	0	0	0	0	0	0	0	0	0	0	0	0	0	0	0	0	0	0	0	0	0	0	0	0	0	0	0	0	0	0	0	0	0	0	0	0	0	0	0	0	0	0	0
OTU_1798	0	0	0	0	0	0	0	0	0	0	0	0	0	0	0	0	0	0	0	0	0	4	0	0	0	0	4	0	0	0	5	3	0	0	0	0	0	0	0	0	0	0	0	0	0	0	0	0	0
OTU_1799	0	0	0	0	0	0	0	0	0	0	0	0	0	0	0	0	0	0	0	0	0	0	0	0	0	0	0	0	0	0	0	0	0	0	0	0	0	1	0	0	0	0	0	0	0	0	0	0	0
OTU_1800	0	0	0	0	0	0	0	0	0	0	0	0	0	0	0	0	0	0	0	0	0	0	0	0	0	0	0	0	0	0	0	0	0	0	0	0	0	0	0	0	0	0	0	0	0	0	0	0	0
OTU_1801	0	0	0	0	0	0	0	0	0	0	0	0	0	0	0	0	0	0	0	0	0	0	0	0	0	0	0	0	0	0	0	0	0	0	0	0	0	0	0	0	0	0	0	0	0	0	0	0	0
OTU_1802	0	0	0	0	0	0	0	0	0	1	0	0	0	0	0	0	0	0	0	0	0	0	0	0	0	0	0	0	0	0	0	0	0	0	0	0	0	0	0	0	0	0	0	0	0	0	0	0	0
OTU_1803	0	0	0	0	0	0	0	0	0	1	0	0	0	0	0	0	0	0	0	0	0	0	0	0	0	0	0	0	0	0	0	0	0	0	0	0	0	0	0	0	0	0	0	0	0	0	0	0	0
OTU_1804	0	0	0	0	0	0	0	0	0	0	0	0	0	0	0	0	0	0	0	0	0	0	0	0	0	0	0	0	0	0	0	0	0	0	0	0	0	0	0	0	0	0	0	0	0	0	0	0	0
OTU_1806	0	0	0	0	0	0	0	0	0	0	0	0	0	0	0	0	0	0	0	0	0	0	0	0	0	0	0	0	0	0	0	0	0	0	0	0	0	0	0	0	0	0	0	0	0	0	0	0	0
OTU_1807	0	0	0	0	0	0	0	0	0	0	0	0	0	0	0	0	0	0	0	1	0	0	0	0	0	0	0	0	0	0	0	0	0	0	0	0	0	0	0	0	0	0	0	0	0	0	0	0	0
OTU_1808	0	0	0	0	0	0	0	0	0	0	0	0	0	0	0	0	0	0	0	0	0	0	0	0	0	0	0	0	0	0	0	0	0	0	0	0	0	0	0	0	0	0	0	0	0	0	0	0	0
OTU_1810	0	0	0	0	0	0	0	0	0	1	0	0	0	0	0	0	0	0	0	0	0	0	0	0	0	0	0	0	0	0	0	0	0	0	0	0	0	0	0	0	0	0	0	0	0	0	0	0	0
OTU_1811	0	0	0	0	0	0	0	0	0	1	0	0	0	0	0	0	0	0	0	0	0	0	0	0	0	0	0	0	0	0	0	0	0	0	0	0	0	0	0	0	0	0	0	0	0	0	0	0	0
OTU_1813	0	0	0	0	0	0	0	0	0	0	0	0	0	0	0	0	0	0	0	0	0	0	0	0	0	0	0	0	0	0	0	0	0	0	0	0	0	0	0	0	0	0	0	0	0	0	0	0	0
OTU_1814	0	0	0	0	0	0	0	0	0	0	0	0	0	0	0	0	0	0	0	0	0	0	0	0	0	0	0	0	0	0	0	0	0	0	0	0	0	0	0	0	0	0	0	0	0	0	0	0	0
OTU_1817	27	0	0	10	0	0	0	0	1	0	0	0	1	0	0	0	0	0	0	0	0	17	0	0	0	0	0	0	0	0	0	0	0	0	0	0	0	0	0	0	0	0	0	3	0	0	1	0	0
OTU_1818	0	0	0	0	0	0	0	0	0	0	0	0	0	0	0	0	0	0	0	0	0	0	0	0	0	0	0	0	0	0	0	0	0	0	0	0	0	0	0	0	0	0	0	0	0	0	0	0	0
OTU_1819	0	0	0	0	0	0	0	0	0	0	0	0	0	0	0	0	0	0	0	0	0	0	0	0	0	0	0	0	0	0	0	0	0	0	0	0	0	0	0	0	0	0	0	0	0	0	0	0	0
OTU_1820	0	0	0	0	0	0	0	0	0	0	0	0	0	0	0	0	0	0	0	0	0	0	0	0	0	0	0	0	0	0	0	0	0	0	0	0	0	0	0	0	0	0	0	0	0	0	0	0	0
OTU_1821	0	0	0	0	0	0	0	0	0	0	0	0	0	0	0	0	0	0	0	0	0	0	0	0	0	0	0	0	0	0	0	0	0	1	0	0	0	0	0	0	0	1	0	0	0	0	0	0	0
OTU_1822	0	0	0	0	0	0	0	0	0	0	0	0	0	0	0	0	0	0	0	0	0	0	0	0	0	0	1	0	0	0	0	1	0	0	0	0	0	0	0	0	0	0	0	0	0	0	0	0	0
OTU_1823	0	0	0	0	0	0	0	0	0	0	1	0	0	0	0	0	0	0	0	0	0	0	0	0	0	0	0	0	0	0	0	0	1	0	0	0	0	0	0	0	0	0	0	0	0	0	0	0	0
OTU_1824	0	0	0	0	0	0	0	0	0	0	0	0	0	0	0	0	0	0	0	0	0	0	0	0	0	0	0	0	0	0	0	0	0	0	0	0	0	0	0	0	0	0	0	0	0	0	0	0	0
OTU_1825	0	0	0	0	0	0	0	0	0	0	1	0	0	0	0	0	0	0	0	0	0	0	0	0	0	0	0	0	0	0	0	0	1	0	0	0	0	0	0	0	0	0	0	0	0	0	0	0	0
OTU_1826	0	0	0	0	0	0	0	0	0	0	0	0	0	0	0	0	0	0	0	0	0	0	0	0	0	0	0	0	0	0	0	0	0	0	0	0	0	0	0	0	0	0	0	0	0	0	0	0	0
OTU_1827	0	0	0	0	0	0	0	0	0	0	0	0	0	0	0	0	0	0	0	0	0	0	0	0	0	0	0	0	0	0	0	0	0	0	0	0	0	0	0	0	0	0	0	0	0	0	0	0	0
OTU_1828	0	0	0	0	0	0	0	0	0	0	0	0	0	0	0	0	0	0	0	0	0	0	0	0	0	0	1	0	0	0	0	1	0	0	0	0	0	0	0	0	0	0	0	0	0	0	0	0	0
OTU_1829	0	0	0	0	0	0	0	0	0	0	0	0	0	0	0	0	0	0	0	0	0	0	0	0	0	0	0	0	0	0	0	0	0	0	0	0	0	0	0	0	0	0	0	0	0	0	0	0	0
OTU_1830	0	0	0	0	0	0	0	0	0	0	0	0	0	0	0	0	0	0	0	0	0	0	0	0	0	0	0	0	0	0	0	0	0	0	0	0	0	0	0	0	0	0	0	0	0	0	0	0	0
OTU_1831	0	0	0	0	0	0	0	0	0	0	0	0	0	0	0	0	0	0	0	0	0	0	0	0	0	0	0	0	0	0	0	0	0	0	0	0	0	0	0	0	0	0	0	0	0	0	0	0	0
OTU_1832	0	0	0	0	1	0	0	0	0	0	0	0	0	0	0	0	0	1	0	0	0	0	0	0	0	0	0	0	0	0	0	0	0	0	0	0	0	0	0	0	0	0	0	0	0	0	0	0	0
OTU_1834	0	0	0	0	0	0	0	0	0	0	0	0	0	0	0	0	0	0	0	0	0	0	0	0	0	0	0	0	0	0	0	0	0	0	0	0	0	0	0	0	0	0	0	0	0	0	0	0	0
OTU_1835	0	0	0	0	0	0	0	0	0	0	0	0	0	0	0	0	0	0	0	0	0	0	0	0	0	0	0	0	0	0	0	0	0	0	0	0	0	0	0	0	0	0	0	0	0	0	0	0	0
OTU_1837	0	0	0	0	0	0	0	0	0	0	0	0	0	0	0	0	0	0	0	0	0	0	0	0	0	0	0	0	0	0	0	0	0	0	0	0	0	0	0	0	0	0	0	0	1	0	0	0	0
OTU_1839	0	0	0	0	0	0	0	0	0	0	1	0	0	0	0	0	0	0	0	0	0	0	0	0	0	0	0	0	0	0	0	0	1	0	0	0	0	0	0	0	0	0	0	0	0	0	0	0	0
OTU_1840	0	0	0	0	0	0	0	0	0	0	0	0	0	0	0	0	0	0	0	0	0	0	0	0	0	0	0	0	0	0	0	0	0	0	0	0	0	0	0	0	0	0	0	0	0	0	0	0	0
OTU_1842	0	0	0	0	1	0	0	0	0	0	0	0	0	0	0	0	0	3	0	0	0	0	0	0	0	0	4	9	0	0	0	2	0	0	0	11	0	0	0	0	0	0	0	0	0	1	0	0	0
OTU_1843	0	0	0	0	0	0	0	0	0	0	0	0	0	0	0	0	0	0	0	0	0	0	1	0	0	0	0	0	0	0	0	0	0	0	1	0	0	0	0	0	0	0	0	0	0	0	0	0	0
OTU_1845	0	0	0	0	0	0	0	0	0	0	0	0	0	0	0	0	0	0	0	0	0	0	0	0	0	0	0	0	0	0	0	0	0	0	0	0	0	0	0	0	0	0	0	0	0	0	0	0	0
OTU_1846	0	0	0	0	0	0	0	0	0	0	0	0	0	0	0	0	0	0	0	0	0	0	0	0	0	0	0	0	0	0	0	0	0	0	0	0	0	0	0	0	0	0	0	0	0	0	0	0	0
OTU_1847	0	0	0	0	0	0	0	0	0	0	0	0	0	0	0	0	0	0	0	0	0	0	0	0	0	0	0	0	0	0	0	0	0	0	0	0	0	0	0	0	0	0	0	0	0	0	0	0	0
OTU_1849	0	0	0	0	0	0	0	0	0	0	0	0	0	0	0	0	0	0	0	0	0	0	0	0	0	0	0	0	0	0	0	0	0	0	0	0	0	0	0	0	0	0	0	0	0	0	0	0	0
OTU_1851	0	0	0	0	0	0	0	0	0	0	0	0	0	0	0	0	0	0	0	0	0	0	0	0	0	0	0	0	0	0	0	0	0	0	0	0	0	0	0	0	0	0	0	0	0	0	0	0	0
OTU_1852	0	0	0	0	0	0	0	0	0	0	0	0	0	0	0	0	0	0	0	0	0	0	0	0	0	0	0	0	0	0	0	0	0	0	0	0	0	0	0	0	0	0	0	0	0	0	0	0	0
OTU_1853	0	0	0	0	0	0	0	0	0	0	0	0	0	0	0	0	0	0	0	0	0	0	0	0	0	0	0	0	0	0	1	0	0	0	0	0	0	34	0	0	0	0	0	0	0	0	0	3	0
OTU_1854	0	0	0	0	0	0	0	0	0	0	0	0	0	0	0	0	0	0	0	0	0	0	0	0	0	0	0	0	0	0	0	0	0	0	0	0	0	0	0	0	0	0	0	0	0	0	0	0	0
OTU_1855	0	0	0	0	0	0	0	0	0	0	0	0	0	0	0	0	0	0	0	0	0	0	0	0	0	0	0	0	0	0	0	0	0	0	0	0	0	0	0	0	0	0	0	0	0	0	0	0	0
OTU_1856	0	0	0	0	1	0	0	0	0	0	0	0	0	0	0	0	0	1	0	0	0	0	0	0	0	0	0	0	0	0	0	0	0	0	0	0	0	0	0	0	0	0	0	0	0	0	0	0	0
OTU_1857	0	0	0	0	1	0	0	0	0	0	0	0	0	0	0	0	0	1	0	0	0	0	0	0	0	0	0	0	0	0	0	0	0	0	0	0	0	0	0	0	0	0	0	0	0	0	0	0	0
OTU_1858	0	0	0	0	0	0	0	0	0	0	0	0	0	0	0	0	0	0	0	0	0	0	0	0	0	0	0	0	0	0	0	0	0	0	0	0	0	0	0	0	0	0	0	0	0	0	0	0	0
OTU_1859	0	0	0	0	0	0	0	0	0	0	0	0	0	0	0	0	0	0	0	0	0	0	0	0	0	0	0	0	0	0	0	0	0	0	0	0	0	0	0	0	0	0	0	0	0	0	0	0	0
OTU_1861	0	0	0	0	0	0	0	0	0	0	0	0	0	0	0	0	0	0	0	0	0	0	0	0	0	0	0	0	0	0	0	0	0	1	0	0	0	0	0	0	0	1	0	0	0	0	0	0	0
OTU_1863	0	0	0	0	0	0	0	0	0	0	0	0	0	1	0	0	0	0	0	0	0	0	0	0	0	0	0	0	0	0	0	0	0	0	0	0	0	0	0	0	0	0	0	0	0	0	0	0	0
OTU_1866	0	0	0	0	0	0	0	0	0	1	0	0	0	0	0	0	0	0	0	0	0	0	0	0	0	0	0	0	0	0	0	0	0	0	0	0	0	0	0	0	0	0	0	0	0	0	0	0	0
OTU_1868	0	0	0	0	0	0	0	0	0	0	0	1	0	0	0	0	0	0	0	0	0	0	0	0	0	1	0	0	0	0	0	0	0	0	0	0	0	0	0	0	0	0	0	0	0	0	0	0	0
OTU_1869	0	0	0	0	1	0	0	0	0	0	0	0	0	0	0	0	0	1	0	0	0	0	0	0	0	0	0	0	0	0	0	0	0	0	0	0	0	0	0	0	0	0	0	0	0	0	0	0	0
OTU_1870	0	0	0	0	0	0	0	0	0	0	0	0	0	0	0	0	0	0	0	0	0	0	0	0	0	0	0	0	0	0	0	0	0	0	0	0	0	0	0	0	0	0	0	0	0	0	0	0	0
OTU_1872	0	0	0	0	0	0	0	0	0	0	0	0	0	0	0	0	0	0	0	0	0	0	0	0	0	0	0	1	0	0	0	0	0	0	0	1	0	0	0	0	0	0	0	0	0	0	0	0	0
OTU_1873	0	0	0	0	0	0	0	0	0	0	0	0	0	0	0	0	0	0	0	0	0	0	0	0	0	0	0	0	0	0	0	0	0	0	0	0	0	0	0	0	0	0	0	0	0	0	0	0	0
OTU_1874	0	0	0	0	0	0	0	0	0	0	0	0	0	0	0	0	0	0	0	0	0	0	0	0	0	0	0	0	0	0	0	0	0	0	0	0	0	0	0	0	0	0	0	0	0	0	0	0	0
OTU_1875	0	0	0	0	0	0	0	0	0	0	0	0	0	0	0	0	0	0	0	0	0	0	0	0	0	0	0	0	0	0	0	0	0	0	0	0	0	0	0	0	0	0	0	0	0	0	0	0	0
OTU_1876	0	0	0	0	0	0	0	0	0	0	0	0	0	0	0	0	0	0	0	0	0	0	0	0	0	0	0	0	0	0	0	0	0	0	0	0	0	0	0	0	0	0	0	0	0	0	0	0	0
OTU_1877	0	0	0	0	0	0	0	0	0	0	0	0	0	0	0	0	0	0	0	0	0	0	0	0	0	0	0	0	0	0	0	0	0	0	0	0	0	0	0	0	0	0	0	0	0	0	0	0	0
OTU_1878	0	1	0	0	0	0	0	0	0	0	0	0	0	0	0	0	0	0	0	0	1	0	0	0	0	0	0	0	0	0	0	0	0	0	0	0	0	0	0	0	0	0	0	0	0	0	0	0	0
OTU_1879	0	0	0	0	0	0	0	0	0	0	0	0	0	0	0	0	0	0	0	0	0	0	0	0	0	0	0	0	0	0	0	0	0	0	0	0	0	0	0	0	0	0	0	0	0	0	0	0	0
OTU_1881	0	0	0	0	0	0	0	0	0	0	0	0	0	0	0	0	0	0	0	0	0	0	0	0	0	0	0	0	0	0	0	0	0	0	0	0	0	0	0	0	0	0	0	0	0	0	0	0	0
OTU_1883	0	0	0	0	0	0	0	0	0	0	0	0	0	0	0	0	0	0	0	0	0	0	0	0	0	0	0	0	0	0	0	0	0	0	0	0	0	0	0	0	0	0	0	0	0	0	0	0	0
OTU_1884	0	0	0	0	0	0	0	0	0	0	0	0	0	0	0	0	0	0	0	0	0	0	0	0	0	0	0	0	0	0	0	0	0	0	0	0	0	0	0	0	0	0	0	0	0	0	0	0	0
OTU_1887	0	0	0	0	0	0	0	0	0	0	0	0	0	0	0	0	0	0	0	0	0	0	0	1	0	0	0	0	0	0	0	0	0	0	0	0	0	0	0	0	0	0	1	0	0	0	0	0	0
OTU_1888	0	0	0	0	0	0	0	0	0	0	0	0	0	0	0	0	0	0	0	0	0	0	0	0	0	0	0	0	0	0	0	0	0	0	0	0	0	0	0	0	0	0	0	0	0	0	0	0	0
OTU_1889	0	0	0	0	0	0	0	0	0	0	0	0	0	0	0	0	0	0	0	0	0	0	0	0	0	0	0	0	0	0	0	0	0	1	0	0	0	0	0	0	0	1	0	0	0	0	0	0	0
OTU_1891	0	0	0	0	1	0	0	0	0	0	0	0	0	0	0	0	0	1	0	0	0	0	0	0	0	0	0	0	0	0	0	0	0	0	0	0	0	0	0	0	0	0	0	0	0	0	0	0	0
OTU_1892	0	0	0	0	0	0	0	0	0	0	0	0	0	0	0	0	0	0	0	1	0	0	0	0	0	0	0	0	0	0	0	0	0	0	0	0	0	0	0	0	0	0	0	0	0	0	0	0	0
OTU_1893	0	1	0	0	0	0	0	0	0	0	0	0	0	0	0	0	0	0	0	0	1	0	0	0	0	0	0	0	0	0	0	0	0	0	0	0	0	0	0	0	0	0	0	0	0	0	0	0	0
OTU_1894	0	0	0	0	0	0	0	0	0	0	0	0	0	0	0	0	0	0	0	0	0	0	0	0	0	0	0	0	0	0	0	0	0	0	0	0	0	0	0	0	0	0	0	0	0	0	0	0	0
OTU_1895	0	0	0	0	0	0	0	0	0	0	0	0	0	0	0	0	0	0	0	0	0	0	1	0	0	0	0	0	0	0	0	0	0	0	1	0	0	0	0	0	0	0	0	0	0	0	0	0	0
OTU_1897	0	0	0	0	0	0	0	0	0	0	0	0	0	0	0	0	0	0	0	0	0	0	0	0	0	0	0	0	0	0	0	0	0	0	0	0	0	0	0	0	0	0	0	0	0	0	0	0	0
OTU_1898	0	0	0	0	0	0	0	0	0	0	0	0	0	0	0	0	0	0	0	0	0	0	0	0	0	0	0	0	0	0	0	0	0	0	0	0	0	0	0	0	0	0	0	0	0	0	0	0	0
OTU_1899	0	1	0	0	0	0	0	0	0	0	0	0	0	0	0	0	0	0	0	0	1	0	0	0	0	0	0	0	0	0	0	0	0	0	0	0	0	0	0	0	0	0	0	0	0	0	0	0	0
OTU_1900	0	0	0	0	0	0	0	0	0	0	0	0	0	0	0	0	0	0	0	0	0	0	0	0	0	0	0	0	0	0	0	0	0	0	0	0	0	0	0	0	0	0	0	0	0	0	0	0	0
OTU_1901	0	0	0	4	0	0	0	0	0	0	0	0	0	0	0	1	12	0	271	0	0	0	12	0	0	0	0	4	0	0	0	0	0	0	12	4	0	0	0	0	0	0	0	6	0	0	9	0	0
OTU_1903	0	0	0	0	0	0	0	0	0	0	0	0	0	0	0	0	0	0	0	0	0	0	0	0	0	0	0	0	0	0	0	0	0	0	0	0	0	0	0	0	0	0	0	0	0	0	0	0	0
OTU_1904	0	0	0	0	0	0	0	0	0	0	1	0	0	0	0	0	0	0	0	0	0	0	0	0	0	0	0	0	0	0	0	0	1	0	0	0	0	0	0	0	0	0	0	0	0	0	0	0	0
OTU_1906	0	0	0	0	0	0	0	0	0	0	0	0	0	0	0	0	0	0	0	0	0	0	0	0	0	0	0	0	0	0	0	0	0	0	0	0	0	0	0	0	0	0	0	0	0	0	0	0	0
OTU_1908	0	0	0	0	0	0	0	0	0	0	0	0	0	0	0	0	0	0	0	0	0	0	0	0	0	0	0	0	0	0	0	0	0	0	0	0	0	0	0	0	0	0	0	0	1	0	0	0	0
OTU_1909	0	0	0	0	0	0	0	0	0	0	0	0	0	0	0	0	0	0	0	0	0	0	0	0	0	0	0	0	0	0	0	0	0	0	0	0	0	0	0	0	0	0	0	0	0	0	0	0	0
OTU_1911	0	0	0	0	0	0	0	0	0	0	0	0	0	0	0	0	0	0	0	0	0	0	0	0	0	0	0	0	0	0	0	0	0	0	0	0	0	0	0	0	0	0	0	0	0	0	0	0	0
OTU_1912	0	0	0	0	0	0	0	0	0	0	0	0	0	0	0	0	0	0	0	0	0	0	0	0	0	0	0	0	0	0	0	0	0	0	0	0	0	0	0	0	0	0	0	0	0	0	0	0	0
OTU_1913	0	0	0	0	0	0	0	0	0	0	1	0	0	0	0	0	0	0	0	0	0	0	0	0	0	0	0	0	0	0	0	0	1	0	0	0	0	0	0	0	0	0	0	0	0	0	0	0	0
OTU_1914	0	0	0	0	0	0	0	0	0	0	0	0	0	0	0	0	0	0	0	0	0	0	0	0	0	0	0	0	0	0	0	0	0	0	0	0	0	0	0	0	0	0	0	0	0	0	0	0	0
OTU_1915	0	0	0	0	1	0	0	0	0	0	0	0	0	0	0	0	0	1	0	0	0	0	0	0	0	0	0	0	0	0	0	0	0	0	0	0	0	0	0	0	0	0	0	0	0	0	0	0	0
OTU_1916	0	0	0	0	0	0	0	0	0	0	0	0	0	0	0	0	0	0	0	0	0	0	0	0	0	0	1	0	0	0	0	1	0	0	0	0	0	0	0	0	0	0	0	0	0	0	0	0	0
OTU_1919	0	0	0	0	0	0	0	0	0	0	0	0	0	0	0	0	0	0	0	1	0	0	0	0	0	0	0	0	0	0	0	0	0	0	0	0	0	0	0	0	0	0	0	0	0	0	0	0	0
OTU_1920	0	0	0	0	0	0	0	0	0	0	0	1	0	0	0	0	0	0	0	0	0	0	0	0	0	1	0	0	0	0	0	0	0	0	0	0	0	0	0	0	0	0	0	0	0	0	0	0	0
OTU_1921	0	0	0	0	0	0	0	0	0	0	0	0	0	0	0	0	0	0	0	0	0	0	0	0	0	0	0	0	0	0	0	0	0	0	0	0	0	0	0	0	0	0	0	0	0	0	0	0	0
OTU_1922	0	0	0	0	0	0	0	0	0	0	0	0	0	0	0	0	0	0	0	0	0	0	0	0	0	0	0	0	0	0	0	0	0	0	0	0	0	0	0	0	0	0	0	0	0	0	0	0	0
OTU_1923	0	0	0	0	0	0	0	0	0	0	0	0	0	0	0	0	0	0	0	0	0	0	0	0	0	0	0	0	0	0	0	0	0	0	0	0	0	0	0	0	0	0	0	0	0	0	0	0	0
OTU_1926	0	0	0	0	0	0	0	0	0	0	0	0	0	0	0	0	0	0	0	0	0	0	0	0	0	0	1	0	0	0	0	1	0	0	0	0	0	0	0	0	0	0	0	0	0	0	0	0	0
OTU_1927	0	0	0	0	0	0	0	0	0	0	0	0	0	0	0	0	0	0	0	0	0	0	0	0	0	0	0	0	0	0	0	0	0	0	0	0	0	0	0	0	0	0	0	0	0	0	0	0	0
OTU_1928	2	0	0	0	26	0	0	1	0	0	0	8	0	0	0	3	0	26	0	0	0	0	0	0	0	10	7	1	1	0	0	7	0	0	0	0	0	0	0	0	0	0	0	0	0	0	0	0	0
OTU_1930	0	0	0	0	0	0	0	0	0	0	0	0	0	0	0	0	0	0	0	0	0	0	0	0	0	0	0	0	0	0	0	0	0	0	0	0	0	0	0	0	0	0	0	0	0	0	0	0	0
OTU_1931	0	0	0	0	0	0	0	0	0	0	0	0	0	0	0	0	0	0	0	0	0	0	0	0	0	0	0	0	0	0	0	0	0	0	0	0	0	0	0	0	0	0	0	0	0	0	0	0	0
OTU_1933	0	0	0	0	0	0	0	0	0	0	2	0	0	0	0	0	0	0	0	0	0	0	0	0	0	0	0	0	0	0	0	0	2	0	0	0	0	0	0	0	0	0	0	0	0	0	0	0	0
OTU_1934	0	0	0	0	0	0	0	0	0	0	0	0	0	0	0	0	0	0	0	0	0	0	0	0	0	0	0	0	0	0	0	0	0	0	0	0	0	0	0	0	0	0	0	0	0	0	0	0	0
OTU_1935	0	0	0	0	1	0	0	0	0	0	0	0	0	0	0	0	0	1	0	0	0	0	0	0	0	0	0	0	0	0	0	0	0	0	0	0	0	0	0	0	0	0	0	0	0	0	0	0	0
OTU_1936	0	0	0	0	0	0	0	0	0	0	0	0	0	0	0	0	0	0	0	0	0	0	0	0	0	0	1	0	0	0	0	1	0	0	0	0	0	0	0	0	0	0	0	0	0	0	0	0	0
OTU_1938	0	0	0	0	0	0	0	0	0	0	0	0	0	0	0	0	0	0	0	0	0	0	0	0	0	0	0	0	0	0	0	0	0	0	0	0	0	0	0	0	0	0	0	0	1	0	0	0	0
OTU_1939	0	0	0	0	0	0	0	0	0	0	0	0	0	0	0	0	0	0	0	0	0	0	0	0	0	0	0	0	0	0	0	0	0	0	0	0	0	0	0	0	0	0	0	0	0	0	0	0	0
OTU_1940	0	0	0	0	0	0	0	0	0	0	0	0	0	0	0	0	0	0	0	0	0	0	0	0	0	0	0	0	0	0	0	0	0	0	0	0	0	1	0	0	0	0	0	0	0	0	0	0	0
OTU_1942	0	0	0	0	0	0	0	0	0	0	0	0	0	0	0	0	0	0	0	0	0	0	0	0	0	0	0	0	0	0	0	0	0	0	0	0	0	0	0	0	0	0	0	0	0	0	0	0	0
OTU_1946	0	0	0	0	0	0	0	0	0	0	0	0	0	0	0	0	0	0	0	0	0	0	0	0	0	0	0	0	0	0	0	0	0	0	0	0	0	0	0	0	0	0	0	0	0	0	0	0	0
OTU_1947	0	0	0	0	0	0	0	0	0	0	0	0	0	0	0	0	0	0	0	0	0	0	0	0	0	0	0	0	0	0	0	0	0	0	0	0	0	0	0	0	0	0	0	0	0	0	0	0	0
OTU_1948	0	0	0	0	0	0	0	0	0	0	0	0	0	0	0	0	0	0	0	0	0	0	0	0	0	0	0	0	0	0	0	0	0	0	0	0	0	0	0	0	0	0	0	0	0	0	0	0	0
OTU_1949	0	0	0	0	0	0	0	0	0	0	0	0	0	0	0	0	0	0	0	0	0	0	0	0	0	0	0	0	0	0	0	0	0	0	0	0	0	0	0	0	0	0	0	0	0	0	0	0	0
OTU_1950	0	0	0	0	0	0	0	0	0	0	0	0	0	0	0	0	0	0	0	0	0	0	0	0	0	0	0	0	0	0	0	0	0	0	0	0	0	1	0	0	0	0	0	0	0	0	0	0	0
OTU_1951	0	0	0	0	0	0	0	0	0	0	0	0	0	0	0	0	0	0	0	0	0	0	0	0	0	0	0	0	0	0	0	0	0	0	0	0	0	0	0	0	0	0	0	0	0	0	0	0	0
OTU_1952	0	0	0	0	0	0	0	0	0	0	0	0	0	0	0	0	0	0	0	0	0	0	0	0	0	0	0	0	0	0	0	0	0	0	0	0	0	0	0	0	0	0	0	0	0	0	0	0	0
OTU_1953	0	0	0	0	0	0	0	0	0	0	0	0	0	0	0	0	0	0	0	0	0	0	0	0	0	0	0	0	0	0	0	0	0	0	0	0	0	0	0	0	0	0	0	0	0	0	0	0	0
OTU_1955	0	0	0	0	0	0	0	0	0	0	0	0	0	0	0	0	0	0	0	1	0	0	0	0	0	0	0	0	0	0	0	0	0	0	0	0	0	0	0	0	0	0	0	0	0	0	0	0	0
OTU_1957	0	0	0	0	0	0	0	0	0	0	0	0	0	0	0	0	0	0	0	0	0	0	0	1	0	0	0	0	0	0	0	0	0	0	0	0	0	0	0	0	0	0	1	0	0	0	0	0	0
OTU_1959	0	0	0	0	0	0	0	0	0	0	0	0	0	0	0	0	0	0	0	0	0	0	0	0	0	0	0	0	0	0	0	0	0	0	0	0	0	0	0	0	0	0	0	0	0	0	0	0	0
OTU_1960	0	0	0	0	1	0	0	0	0	0	0	0	0	0	0	0	0	1	0	0	0	0	0	0	0	0	0	0	0	0	0	0	0	0	0	0	0	0	0	0	0	0	0	0	0	0	0	0	0
OTU_1961	0	0	0	0	0	0	0	0	0	0	0	0	0	0	0	0	0	0	0	0	0	0	0	0	0	0	0	0	0	0	0	0	0	0	0	0	0	0	0	0	0	0	0	0	0	0	0	0	0
OTU_1963	0	0	0	0	1	0	0	0	0	0	0	0	0	0	0	0	0	1	0	0	0	0	0	0	0	0	0	0	0	0	0	0	0	0	0	0	0	0	0	0	0	0	0	0	0	0	0	0	0
OTU_1964	0	0	0	0	0	0	0	0	0	0	0	0	0	0	0	0	0	0	0	0	0	0	0	0	0	0	0	0	0	0	0	0	0	0	0	0	0	0	0	0	0	0	0	0	0	0	0	0	0
OTU_1966	0	1	0	0	0	0	0	0	0	0	0	0	0	0	0	0	0	0	0	0	1	0	0	0	0	0	0	0	0	0	0	0	0	0	0	0	0	0	0	0	0	0	0	0	0	0	0	0	0
OTU_1967	0	0	0	0	0	0	0	0	0	0	0	1	0	0	0	0	0	0	0	0	0	0	0	0	0	1	0	0	0	0	0	0	0	0	0	0	0	0	0	0	0	0	0	0	0	0	0	0	0
OTU_1968	0	0	0	0	0	0	0	0	0	0	0	0	0	0	0	0	0	0	0	0	0	0	0	0	0	0	0	0	0	0	0	0	0	0	0	0	0	0	0	0	0	0	0	0	0	0	0	0	0
OTU_1971	0	0	0	0	0	0	0	0	1	0	0	0	1	0	0	0	0	0	0	0	0	0	0	0	0	0	0	0	0	0	0	0	0	0	0	0	0	0	0	0	0	0	0	0	0	0	0	0	0
OTU_1973	0	0	0	0	0	0	0	0	0	0	0	0	0	0	0	0	0	0	0	0	0	0	0	0	0	0	0	0	0	0	0	0	0	0	0	0	0	0	0	0	0	0	0	0	0	0	0	0	0
OTU_1974	0	0	0	0	0	0	1	0	0	0	0	0	0	0	0	0	0	0	0	1	0	0	1	0	0	0	0	0	0	2	0	0	0	0	1	0	0	0	0	0	0	0	0	0	1	0	0	0	0
OTU_1975	0	0	0	0	0	0	0	0	0	0	0	0	0	0	0	0	0	0	0	0	0	0	0	0	0	0	0	1	0	0	0	0	0	0	0	1	0	0	0	0	0	0	0	0	0	0	0	0	0
OTU_1976	0	0	0	0	0	0	0	0	0	0	0	0	0	0	0	0	0	0	0	0	0	0	0	0	0	0	0	0	0	0	0	0	0	0	0	0	0	0	0	0	0	0	0	0	0	0	0	0	0
OTU_1977	0	0	0	0	0	0	0	0	0	0	0	0	0	0	0	0	0	0	0	0	0	0	0	0	0	0	0	0	0	0	0	0	0	0	0	0	0	0	0	0	0	0	0	0	0	0	0	0	0
OTU_1978	0	0	0	0	0	0	0	0	0	0	0	0	0	0	0	0	0	0	0	0	0	0	0	0	0	0	0	0	0	0	0	0	0	0	0	0	0	1	0	0	0	0	0	0	0	0	0	0	0
OTU_1979	0	0	0	0	0	0	0	0	0	0	0	0	0	0	0	0	0	0	0	0	0	0	0	0	0	0	0	0	0	0	0	0	0	0	0	0	0	0	0	0	0	0	0	0	0	0	0	0	0
OTU_1981	0	0	0	0	0	0	0	0	0	0	0	0	0	0	0	0	0	0	0	0	0	0	1	0	0	0	0	0	0	0	0	0	0	0	1	0	0	0	0	0	0	0	0	0	0	0	0	0	0
OTU_1982	0	0	0	0	0	0	0	0	0	0	0	1	0	0	0	0	0	0	0	0	0	0	0	0	0	1	0	0	0	0	0	0	0	0	0	0	0	0	0	0	0	0	0	0	0	0	0	0	0
OTU_1983	0	0	0	0	0	0	0	0	0	0	0	0	0	0	0	0	0	0	0	0	0	0	0	0	0	0	0	0	0	0	0	0	0	0	0	0	0	0	0	0	0	0	0	0	0	0	0	0	0
OTU_1984	0	0	0	0	0	0	0	0	0	0	0	0	0	0	0	0	1	0	0	1	0	0	0	0	0	0	0	0	0	0	0	0	0	0	0	0	0	0	0	0	0	0	0	0	0	0	0	0	0
OTU_1985	0	0	0	0	2	0	0	0	0	0	0	0	0	0	0	0	0	2	0	0	0	0	0	0	0	0	0	0	0	0	0	0	0	0	0	0	0	0	0	0	0	0	0	0	0	0	0	0	0
OTU_1986	0	0	0	0	0	0	0	0	0	0	0	0	0	0	0	0	0	0	0	0	0	0	0	0	0	0	0	0	0	0	0	0	0	0	0	0	0	0	0	0	0	0	0	0	0	0	0	0	0
OTU_1987	0	0	0	0	0	0	0	0	0	0	0	0	0	0	0	0	0	0	0	0	0	0	0	0	0	0	0	0	0	0	0	0	0	0	0	0	0	0	0	0	0	0	0	0	0	0	0	0	0
OTU_1988	0	0	0	0	0	0	0	0	0	0	0	0	0	0	0	0	0	0	0	0	0	0	0	0	0	0	0	0	0	0	0	0	0	0	0	0	0	0	0	0	0	0	0	0	0	0	0	0	0
OTU_1989	0	0	0	0	0	0	0	0	0	0	0	0	0	0	0	0	0	0	0	1	0	0	0	0	0	0	0	0	0	0	0	0	0	0	0	0	0	0	0	0	0	0	0	0	0	0	0	0	0
OTU_1990	0	0	0	0	0	0	0	0	0	1	0	0	0	0	0	0	0	0	0	0	0	0	0	0	0	0	0	0	0	0	0	0	0	0	0	0	0	0	0	0	0	0	0	0	0	0	0	0	0
OTU_1991	0	0	0	0	0	0	0	0	0	0	0	0	0	0	0	0	0	0	0	0	0	0	0	0	0	0	0	0	0	0	0	0	0	0	0	0	0	0	0	0	0	0	0	0	0	0	0	0	0
OTU_1992	0	0	0	0	0	0	0	0	0	0	0	0	0	0	0	0	0	0	0	1	0	0	0	0	0	0	0	0	0	0	0	0	0	0	0	0	0	0	0	0	0	0	0	0	0	0	0	0	0
OTU_1993	0	0	0	0	0	0	0	0	0	0	0	0	0	0	0	0	0	0	0	0	0	0	0	0	0	0	0	0	0	0	0	0	0	0	0	0	0	0	0	0	0	0	0	0	0	0	0	0	0
OTU_1994	0	0	0	0	0	0	0	0	0	0	0	0	0	0	0	0	0	0	0	0	0	0	0	0	0	0	0	0	0	0	0	0	0	0	0	0	0	0	0	0	0	0	0	0	0	0	0	0	0
OTU_1995	0	0	0	0	0	0	0	0	0	0	0	0	0	0	0	0	0	0	0	0	0	0	0	0	0	0	0	0	0	0	0	0	0	0	0	0	0	0	0	0	0	0	0	0	0	0	0	0	0
OTU_1996	0	0	0	0	0	0	0	0	0	0	0	0	0	0	0	0	0	0	0	0	0	0	0	0	0	0	0	0	0	0	0	0	0	0	0	0	0	0	0	0	0	0	0	0	0	0	0	0	0
OTU_1997	0	0	0	0	0	0	0	0	0	0	0	0	0	0	0	0	0	0	0	0	0	0	0	0	0	0	0	1	0	0	0	0	0	0	0	1	0	0	0	0	0	0	0	0	0	0	0	0	0
OTU_1998	0	0	0	0	0	0	0	0	0	0	0	0	0	0	0	0	0	0	0	0	0	0	0	0	0	0	0	0	0	0	0	0	0	0	0	0	0	0	0	0	0	0	0	0	0	0	0	0	0
OTU_1999	0	0	0	0	0	0	0	0	0	0	0	0	0	0	0	0	0	0	0	0	0	0	0	0	0	0	0	0	0	0	0	0	0	0	0	0	0	0	0	0	0	0	0	0	0	0	0	0	0
OTU_2000	0	0	0	0	0	0	0	0	0	0	0	0	0	0	0	0	0	0	0	0	0	0	0	0	0	0	0	0	0	0	0	0	0	0	0	0	0	0	0	0	0	0	0	0	0	1	0	0	0
OTU_2003	1	0	1	6	0	0	0	0	0	0	0	0	0	0	0	1	0	0	0	0	0	0	0	1	0	0	0	0	0	0	0	0	0	0	0	0	0	0	0	0	0	0	2	0	0	0	0	1	0
OTU_2004	0	0	0	0	0	0	0	0	0	0	0	0	0	0	0	0	0	0	0	0	0	0	0	1	0	0	0	0	0	0	0	0	0	0	0	0	0	0	0	0	0	0	1	0	0	0	0	0	0
OTU_2006	0	0	0	0	0	0	0	0	0	0	0	1	0	0	0	0	0	0	0	0	0	0	0	0	0	1	0	0	0	0	0	0	0	0	0	0	0	0	0	0	0	0	0	0	0	0	0	0	0
OTU_2008	0	0	0	0	0	0	0	0	0	0	0	0	0	0	0	0	0	0	0	0	0	0	0	0	0	0	0	0	0	0	0	0	0	0	0	0	0	0	0	0	0	0	0	0	0	0	0	0	0
OTU_2009	0	0	0	0	0	0	0	0	0	0	0	0	0	0	0	0	0	0	0	0	0	0	0	0	0	0	0	0	0	0	0	0	0	1	0	0	0	0	0	0	0	1	0	0	0	0	0	0	0
OTU_2010	0	0	0	0	0	0	0	0	0	0	0	0	0	0	0	0	0	0	0	0	0	0	0	0	0	0	1	0	0	0	0	1	0	0	0	0	0	0	0	0	0	0	0	0	0	0	0	0	0
OTU_2011	0	0	0	0	0	0	0	0	0	0	0	0	0	0	0	0	0	0	0	0	0	0	0	0	0	0	0	0	0	0	0	0	0	0	0	0	0	0	0	0	0	0	0	0	0	0	0	0	0
OTU_2012	0	0	0	0	1	0	0	0	0	0	0	0	0	0	0	0	0	1	0	0	0	0	0	0	0	0	0	0	0	0	0	0	0	0	0	0	0	0	0	0	0	0	0	0	0	0	0	0	0
OTU_2013	0	0	0	0	0	0	0	0	0	0	0	1	0	0	0	0	0	0	0	0	0	0	0	0	0	1	0	0	0	0	0	0	0	0	0	0	0	0	0	0	0	0	0	0	0	0	0	0	0
OTU_2014	0	0	0	0	0	0	0	0	0	0	0	0	0	0	0	0	0	0	0	0	0	0	0	0	0	0	0	0	0	0	0	0	0	0	0	0	0	0	0	0	0	0	0	0	0	0	0	0	0
OTU_2015	0	0	0	0	0	1	0	0	1	0	0	0	1	0	0	0	0	0	0	0	0	0	0	0	0	0	0	0	0	0	0	0	0	0	0	0	0	0	0	0	0	0	0	0	0	0	0	0	0
OTU_2016	0	1	0	0	0	0	0	0	0	0	0	0	0	0	0	0	0	0	0	0	1	0	0	0	0	0	0	0	0	0	0	0	0	0	0	0	0	0	0	0	0	0	0	0	0	0	0	0	0
OTU_2018	0	0	0	0	0	0	0	0	0	0	0	0	0	0	0	0	0	0	0	0	0	0	0	0	0	0	0	0	0	0	0	0	0	0	0	0	0	0	0	0	0	0	0	0	0	0	0	0	0
OTU_2019	0	0	0	0	0	0	0	0	0	0	0	0	0	0	0	0	0	0	0	0	0	0	0	0	0	0	0	0	0	0	0	0	0	0	0	0	0	0	0	0	0	0	0	0	0	0	0	0	0
OTU_2020	0	0	0	0	0	0	0	0	0	0	0	0	0	0	0	0	0	0	0	0	0	0	0	0	0	0	0	0	0	0	0	0	0	0	0	0	0	0	0	0	0	0	0	0	0	0	0	0	0
OTU_2022	0	0	0	0	0	0	0	0	0	0	0	0	0	0	0	0	0	0	0	0	0	0	0	0	0	0	0	0	0	0	0	0	0	0	0	0	0	0	0	0	0	0	0	0	0	0	0	0	0
OTU_2023	0	1	0	0	0	0	0	0	0	0	0	0	0	0	0	0	0	0	0	0	1	0	0	0	0	0	0	0	0	0	0	0	0	0	0	0	0	0	0	0	0	0	0	0	0	0	0	0	0
OTU_2024	0	0	0	0	0	0	0	0	0	0	0	0	0	0	0	0	0	0	0	0	0	0	0	0	0	0	0	0	0	0	0	0	0	0	0	0	0	0	0	0	0	0	0	0	0	0	0	0	0
OTU_2025	0	0	0	0	0	0	0	0	0	0	0	0	0	0	0	0	0	0	0	0	0	0	0	0	0	0	0	0	0	0	0	0	0	0	0	0	0	0	0	0	0	0	0	0	0	0	0	0	0
OTU_2026	0	0	0	0	0	0	0	0	0	0	1	0	0	0	0	0	0	0	0	0	0	0	0	0	0	0	0	0	0	0	0	0	1	0	0	0	0	0	0	0	0	0	0	0	0	0	0	0	0
OTU_2027	0	0	0	0	0	0	0	0	0	0	0	0	0	0	0	0	0	0	0	0	0	0	0	0	0	0	0	0	0	0	0	0	0	0	0	0	0	0	0	0	0	0	0	0	0	0	0	0	0
OTU_2029	0	0	0	0	0	0	0	0	0	0	0	0	0	0	0	0	0	0	0	0	0	0	0	0	0	0	0	0	0	0	0	0	0	0	0	0	0	0	0	0	0	0	0	0	0	0	0	0	0
OTU_2030	0	0	0	0	0	0	0	0	0	0	0	0	0	0	0	0	0	0	0	0	0	0	0	0	0	0	0	0	0	0	0	0	0	0	0	0	0	0	0	0	0	0	0	0	0	0	0	0	0
OTU_2032	0	0	0	0	0	0	0	0	0	0	0	0	0	0	0	0	0	0	0	0	0	0	0	0	0	0	0	0	0	0	0	0	0	0	0	0	0	0	0	0	0	0	0	0	0	0	0	0	0
OTU_2033	0	0	0	0	0	0	0	0	0	0	0	0	0	0	0	0	0	0	0	0	0	0	0	0	0	0	0	0	0	0	0	0	0	0	0	0	0	0	0	0	0	0	0	0	0	0	0	0	0
OTU_2034	0	0	0	0	0	0	0	0	0	13	0	1	0	0	0	0	0	0	0	0	1	0	0	0	0	1	0	0	0	0	0	0	0	0	0	0	0	0	0	1	0	0	0	0	0	0	0	0	0
OTU_2036	0	0	0	0	0	0	0	0	0	0	0	0	0	0	0	0	0	0	0	0	0	0	0	0	0	0	0	0	0	0	0	0	0	0	0	0	0	0	0	0	0	0	0	0	0	0	0	0	0
OTU_2037	0	0	0	0	0	0	0	0	0	0	0	0	0	0	0	0	0	0	0	0	0	0	0	0	0	0	0	0	0	0	0	0	0	0	0	0	0	0	0	0	0	0	0	0	0	0	0	0	0
OTU_2039	0	0	0	0	0	0	0	0	0	0	0	0	0	0	0	0	0	0	0	0	0	0	0	0	0	0	0	0	0	0	0	0	0	0	0	0	0	0	0	0	0	0	0	0	0	0	0	0	0
OTU_2041	0	0	0	0	0	0	0	0	0	0	0	0	0	0	0	0	0	0	0	1	0	0	0	0	0	0	0	0	0	0	0	0	0	0	0	0	0	0	0	0	0	0	0	0	0	0	0	0	0
OTU_2042	0	0	0	0	0	0	0	0	0	0	0	0	0	0	0	0	0	0	0	0	0	0	0	0	0	0	0	0	0	0	0	0	0	1	0	0	0	0	0	0	0	1	0	0	0	0	0	0	0
OTU_2043	0	0	0	0	0	0	0	0	0	0	0	0	0	0	0	0	0	0	0	0	0	0	0	0	0	0	0	0	0	0	0	0	0	0	0	0	0	0	0	0	0	0	0	0	0	0	0	0	0
OTU_2044	0	0	0	0	0	0	0	0	0	0	0	0	0	0	0	0	0	0	0	0	0	0	0	0	0	0	0	0	0	0	0	0	0	0	0	0	0	0	0	0	0	0	0	0	1	0	0	0	0
OTU_2045	0	0	0	0	0	0	0	0	0	0	0	0	0	0	0	0	0	0	0	0	0	0	0	0	0	0	0	0	0	0	0	0	0	0	0	0	0	0	0	0	0	0	0	0	0	0	0	0	0
OTU_2046	0	0	0	0	0	0	0	0	0	0	1	0	0	0	0	0	0	0	0	0	0	0	0	0	0	0	0	0	0	0	0	0	1	0	0	0	0	0	0	0	0	0	0	0	0	0	0	0	0
OTU_2047	0	1	0	0	0	0	0	0	0	0	0	0	0	0	0	0	0	0	0	0	1	0	0	0	0	0	0	0	0	0	0	0	0	0	0	0	0	0	0	0	0	0	0	0	0	0	0	0	0
OTU_2048	0	0	0	0	0	0	0	0	0	0	0	0	0	0	0	0	0	0	0	0	0	0	0	0	0	0	0	0	0	0	0	0	0	0	0	0	0	0	0	0	0	0	0	0	0	0	0	0	0
OTU_2050	0	0	0	0	0	0	0	0	0	0	0	0	0	0	0	0	0	0	0	0	0	0	0	0	0	0	0	0	0	0	0	0	0	0	0	0	0	0	0	0	0	0	0	0	0	0	0	0	0
OTU_2051	0	0	0	0	0	0	0	0	0	0	0	0	0	0	0	0	0	0	0	0	0	0	0	0	0	0	0	1	0	0	0	0	0	0	0	1	0	0	0	0	0	0	0	0	0	0	0	0	0
OTU_2052	0	0	0	0	0	0	0	0	0	0	0	0	0	0	0	0	0	0	0	0	0	0	0	0	0	0	0	0	0	0	0	0	0	0	0	0	0	0	0	0	0	0	0	0	0	0	0	0	0
OTU_2054	0	0	0	0	0	0	0	0	0	0	0	0	0	0	0	0	0	0	0	0	0	0	0	0	0	0	0	0	0	0	0	0	0	0	0	0	0	0	0	0	0	0	0	0	0	0	0	0	0
OTU_2055	0	0	0	0	0	0	0	0	0	0	0	0	0	0	0	0	0	0	0	0	0	0	0	0	0	0	0	0	0	0	0	0	0	0	0	0	0	0	0	0	0	0	0	0	0	0	0	0	0
OTU_2056	0	0	0	0	0	0	0	0	0	0	0	0	0	0	0	0	0	0	0	0	0	0	0	0	0	0	0	0	0	0	0	0	0	0	0	0	0	0	0	0	0	0	0	0	0	0	0	0	0
OTU_2057	0	0	0	0	3	0	0	0	0	0	0	0	0	0	0	0	0	3	0	0	0	0	0	1	0	0	0	0	0	0	0	0	0	0	0	0	0	0	0	0	0	0	1	0	0	0	0	0	0
OTU_2058	0	0	0	0	0	0	0	0	0	0	0	0	0	0	0	0	0	0	0	0	0	0	0	0	0	0	0	0	0	0	0	0	0	0	0	0	0	0	0	0	0	0	0	0	0	0	0	0	0
OTU_2059	0	0	0	0	0	0	0	0	0	0	0	0	0	0	0	0	0	0	0	0	0	0	1	0	0	0	0	0	0	0	0	0	0	0	1	0	0	0	0	0	0	0	0	0	0	0	0	0	0
OTU_2060	0	0	0	0	0	0	0	0	0	0	0	0	0	0	0	0	0	0	0	0	0	0	0	0	0	0	0	0	0	0	0	0	0	0	0	0	0	0	0	0	0	0	0	0	0	0	0	0	0
OTU_2061	0	0	0	0	0	0	1	0	0	0	0	0	0	0	0	0	0	0	0	0	0	0	0	0	0	0	0	1	0	0	0	0	0	0	0	1	0	0	0	0	0	0	0	0	0	0	0	0	0
OTU_2062	0	0	0	0	0	0	0	0	0	0	0	0	0	0	0	0	0	0	0	0	0	0	0	0	0	0	0	0	0	0	0	0	0	0	0	0	0	0	0	0	0	0	0	0	0	0	0	0	0
OTU_2063	0	0	0	0	0	0	0	0	0	0	0	0	0	0	0	0	0	0	0	0	0	0	1	0	0	0	0	0	0	0	0	0	0	0	1	0	0	0	0	0	0	0	0	0	0	0	0	0	0
OTU_2064	0	0	0	0	0	0	0	0	0	0	0	0	0	0	0	0	0	0	0	0	0	0	0	0	0	0	1	0	0	0	0	1	0	0	0	0	0	0	0	0	0	0	0	0	0	0	0	0	0
OTU_2065	0	1	0	0	0	0	0	0	0	0	0	0	0	0	0	0	0	0	0	0	1	0	0	0	0	0	0	0	0	0	0	0	0	0	0	0	0	0	0	0	0	0	0	0	0	0	0	0	0
OTU_2066	0	0	0	0	0	0	0	0	0	0	0	0	0	0	0	0	0	0	0	0	0	0	0	0	0	0	0	0	0	0	0	0	0	0	0	0	0	0	0	0	0	0	0	0	0	0	0	0	0
OTU_2067	0	0	0	0	0	0	0	0	0	0	0	0	0	0	0	0	0	0	0	0	0	0	0	0	0	0	0	1	0	0	0	0	0	0	0	1	0	0	0	0	0	0	0	0	0	0	0	0	0
OTU_2068	0	0	0	0	0	0	0	0	0	0	0	1	0	0	0	0	0	0	0	0	0	0	0	0	0	1	0	0	0	0	0	0	0	0	0	0	0	0	0	0	0	0	0	0	0	0	0	0	0
OTU_2069	0	1	0	0	0	0	0	0	0	0	0	0	0	0	0	0	0	0	0	0	1	0	0	0	0	0	0	0	0	0	0	0	0	0	0	0	0	0	0	0	0	0	0	0	0	0	0	0	0
OTU_2070	0	0	0	0	0	0	0	0	0	0	0	0	0	0	0	0	0	0	0	0	0	0	0	0	0	0	0	0	0	0	0	0	0	0	0	0	0	0	0	0	0	0	0	0	0	0	0	0	0
OTU_2071	0	0	0	0	0	0	0	0	0	1	0	0	0	0	0	0	0	0	0	0	0	0	0	0	0	0	0	0	0	0	0	0	0	0	0	0	0	0	0	0	0	0	0	0	0	0	0	0	0
OTU_2072	0	0	0	0	0	0	0	0	0	0	0	0	0	0	0	0	0	0	0	0	0	0	0	0	0	0	0	0	0	0	0	0	0	0	0	0	0	0	0	0	0	0	0	0	0	0	0	0	0
OTU_2073	0	0	0	0	0	0	0	0	0	0	0	0	0	0	0	0	0	0	0	0	0	0	0	0	0	0	0	0	0	0	0	0	0	0	0	0	0	0	0	0	0	0	0	0	0	0	0	0	0
OTU_2074	0	0	0	0	0	0	10	0	0	0	0	0	0	0	0	0	0	0	0	2	0	0	0	0	0	0	0	0	0	6	0	0	0	0	0	0	0	0	0	0	0	0	0	0	10	0	0	0	0
OTU_2075	0	0	0	0	1	0	0	0	0	0	0	0	0	0	0	0	0	1	0	0	0	0	0	0	0	0	0	0	0	0	0	0	1	0	0	0	0	0	0	0	0	0	0	0	0	0	0	0	0
OTU_2076	0	0	0	0	0	0	0	0	0	0	0	0	0	0	0	0	0	0	0	0	0	0	0	0	0	0	0	0	0	0	0	0	0	0	0	0	0	0	0	0	0	0	0	0	0	0	0	0	0
OTU_2077	0	0	0	0	0	0	0	0	0	0	0	0	0	0	0	0	0	0	0	0	0	0	0	0	0	0	0	0	0	0	0	0	0	0	0	0	0	0	0	0	0	0	0	0	0	0	0	0	0
OTU_2078	0	0	0	0	0	0	0	0	0	0	0	0	0	0	0	0	0	0	0	0	0	0	0	1	0	0	0	0	0	0	0	0	0	0	0	0	0	0	0	0	0	0	1	0	0	0	0	0	0
OTU_2079	0	0	0	0	0	0	0	0	0	0	0	0	0	0	0	0	0	0	0	0	0	0	0	0	0	0	0	0	0	0	0	0	0	0	0	0	0	0	0	0	0	0	0	0	0	0	0	0	0
OTU_2080	0	0	0	0	0	0	0	0	2	0	0	0	1	0	0	0	0	0	0	0	0	0	0	0	0	0	0	0	0	0	0	0	0	0	0	0	0	0	0	0	0	0	0	0	0	0	0	0	0
OTU_2082	0	0	0	0	0	0	0	0	0	0	0	0	0	0	0	0	0	0	0	0	0	0	0	0	0	0	0	0	0	0	0	0	0	1	0	0	0	0	0	0	0	1	0	0	0	0	0	0	0
OTU_2083	0	0	0	0	1	0	0	0	0	0	0	0	0	0	0	0	0	1	0	0	0	0	0	0	0	0	0	0	0	0	0	0	0	2	0	0	0	0	0	0	0	2	0	0	0	0	0	0	0
OTU_2085	0	0	0	0	0	0	0	0	0	0	0	0	0	0	0	0	0	0	0	0	0	0	0	0	0	0	0	0	0	0	0	0	0	0	0	0	0	0	0	0	0	0	0	0	0	0	0	0	0
OTU_2086	0	0	0	0	0	0	0	0	0	0	0	0	0	0	0	0	0	0	0	0	0	0	0	0	0	0	0	0	0	0	0	0	0	0	0	0	1	0	0	0	0	0	0	0	0	0	0	0	0
OTU_2087	0	0	0	0	0	0	0	0	0	0	0	0	0	0	0	0	0	0	0	0	0	0	0	0	0	0	0	0	0	0	0	0	0	0	0	0	0	0	0	0	0	0	0	0	0	0	0	0	0
OTU_2088	0	0	0	0	0	0	0	0	0	0	0	0	0	0	0	0	0	0	0	0	0	0	0	0	0	0	0	0	0	0	0	0	0	0	0	0	0	0	0	0	0	0	0	0	0	0	0	0	0
OTU_2089	0	0	0	0	0	0	0	0	0	0	0	0	0	0	0	0	0	0	0	0	0	0	0	0	0	0	0	0	0	0	0	0	0	0	0	0	0	0	0	0	0	0	0	0	0	0	0	0	0
OTU_2090	0	0	0	0	0	0	0	0	0	0	0	0	0	0	0	0	0	0	0	0	0	0	0	0	0	0	0	0	0	0	0	0	0	0	0	0	0	0	0	0	0	0	0	0	0	0	0	0	0
OTU_2091	0	0	0	0	0	0	0	0	0	0	0	1	0	0	0	0	0	0	0	0	0	0	0	0	0	1	0	0	0	0	0	0	0	0	0	0	0	0	0	0	0	0	0	0	0	0	0	0	0
OTU_2092	0	0	0	0	0	0	0	0	0	0	0	0	0	0	0	0	0	0	0	0	0	0	0	0	0	0	0	0	0	0	0	0	0	0	0	0	0	0	0	0	0	0	0	0	0	0	0	0	0
OTU_2093	0	0	0	0	0	0	0	0	0	0	0	0	0	0	0	0	0	0	0	0	0	0	0	0	0	0	0	0	0	0	0	0	0	0	0	0	0	0	0	0	0	0	0	0	0	0	0	0	0
OTU_2094	0	0	0	0	0	0	0	0	0	0	0	0	0	0	0	0	0	0	0	0	0	0	1	0	0	0	0	0	0	0	0	0	0	0	1	0	0	0	0	0	0	0	0	0	0	0	0	0	0
OTU_2095	0	0	0	0	0	0	0	0	0	0	0	0	0	0	0	0	0	0	0	0	0	0	0	1	0	0	0	0	0	0	0	0	0	0	0	0	0	0	0	0	0	0	1	0	0	0	0	0	0
OTU_2097	0	0	0	0	0	0	0	0	0	0	0	0	0	0	0	0	0	0	0	0	0	0	0	0	0	0	0	0	0	0	0	0	0	0	0	0	0	0	0	0	0	0	0	0	0	0	0	0	0
OTU_2098	0	0	0	0	0	0	0	0	0	0	0	0	0	0	0	0	0	0	0	0	0	0	0	0	0	0	0	0	0	0	0	0	0	0	0	0	0	0	0	0	0	0	0	0	0	0	0	0	0
OTU_2099	0	0	0	0	0	0	0	0	0	0	0	0	0	0	0	1	0	0	0	0	0	0	0	1	0	0	0	0	0	0	0	0	0	0	0	0	0	0	0	0	0	0	1	0	0	2	0	0	0
OTU_2101	0	0	0	0	0	0	0	0	0	0	0	0	0	0	0	0	0	0	0	0	0	0	0	0	0	0	0	0	0	0	0	0	0	1	0	0	0	0	0	0	0	1	0	0	0	0	0	0	0
OTU_2102	0	0	0	0	0	0	0	0	0	0	0	0	0	0	0	0	0	0	0	0	0	0	0	0	0	0	0	0	0	0	0	0	0	0	0	0	0	0	0	0	0	0	0	0	0	0	0	0	0
OTU_2104	0	0	0	0	0	0	0	0	0	0	0	0	0	0	0	0	0	0	0	0	0	0	0	0	0	0	0	0	0	0	0	0	0	0	0	0	0	0	0	0	0	0	0	0	0	0	0	0	0
OTU_2105	0	0	0	0	0	0	0	0	0	0	0	0	0	0	0	0	0	0	0	0	0	0	0	0	0	0	0	0	0	0	0	0	0	0	0	0	0	0	0	0	0	0	0	0	0	0	0	0	0
OTU_2106	0	0	0	0	0	0	0	0	0	0	0	1	0	0	0	0	0	0	0	0	0	0	0	0	0	1	0	0	0	0	0	0	0	0	0	0	0	0	0	0	0	0	0	0	0	0	0	0	0
OTU_2107	0	0	0	0	0	0	0	0	0	1	0	0	0	0	0	0	0	0	0	0	0	0	0	0	0	0	0	0	0	0	0	0	0	0	0	0	0	0	0	0	0	0	0	0	0	0	0	0	0
OTU_2108	0	0	0	0	0	0	0	0	0	0	0	0	0	0	0	0	0	0	0	5	0	0	0	0	0	0	0	0	0	5	0	0	0	0	0	0	0	0	0	0	0	0	0	0	1	0	0	0	0
OTU_2109	0	0	0	0	0	0	0	0	0	0	0	0	0	0	0	0	0	0	0	0	0	0	0	0	0	0	0	0	0	0	0	0	0	0	0	0	0	0	0	0	0	0	0	0	0	0	0	0	0
OTU_2110	0	0	0	0	0	0	0	0	0	0	0	0	0	0	0	0	0	0	0	0	0	0	0	0	0	0	0	0	0	0	0	0	0	0	0	0	0	0	0	0	0	0	0	0	0	0	0	0	0
OTU_2111	0	0	0	0	0	0	0	0	0	0	0	0	0	0	0	0	0	0	0	0	0	0	0	0	0	0	0	0	0	0	0	0	0	0	0	0	0	0	0	0	0	0	0	0	0	0	0	0	0
OTU_2112	0	0	0	0	0	0	0	0	0	0	0	0	0	0	0	0	0	0	0	0	0	0	0	0	0	0	0	0	0	0	0	0	0	0	0	0	0	0	0	0	0	0	0	0	0	0	0	0	0
OTU_2113	0	0	0	0	0	0	0	0	0	1	0	0	0	0	0	0	0	0	0	0	0	0	0	0	0	0	0	0	0	0	0	0	0	0	0	0	0	0	0	0	0	0	0	0	0	0	0	0	0
OTU_2115	0	0	0	0	0	0	0	0	0	0	0	0	0	0	0	0	0	0	0	0	0	0	0	0	0	0	0	0	0	0	0	0	0	0	0	0	0	0	0	0	0	0	0	0	0	0	0	0	0
OTU_2117	0	0	0	0	0	0	0	0	0	0	0	0	0	0	0	0	0	0	0	0	0	0	0	0	0	0	0	0	0	0	0	0	0	0	0	0	0	0	0	0	0	0	0	0	0	0	0	0	0
OTU_2118	0	0	0	0	0	0	0	0	0	0	0	0	0	0	0	0	0	0	0	0	0	0	0	0	0	0	0	0	0	0	0	0	0	0	0	0	0	0	0	0	0	0	0	0	0	0	0	0	0
OTU_2120	0	0	0	0	0	0	0	0	0	0	0	0	0	0	0	0	0	0	0	0	0	0	0	0	0	0	0	0	0	0	0	0	0	0	0	0	0	0	0	0	0	0	0	0	0	0	0	0	0
OTU_2121	0	0	0	0	0	0	0	0	0	0	0	0	0	0	0	0	0	0	0	0	0	0	0	0	0	0	0	0	0	0	0	0	0	0	0	0	0	0	0	0	0	0	0	0	0	0	0	0	0
OTU_2122	0	0	0	0	0	0	0	0	0	0	1	0	0	0	0	0	0	0	0	0	0	0	0	0	0	0	0	0	0	0	0	0	1	0	0	0	0	0	0	0	0	0	0	0	0	0	0	0	0
OTU_2123	0	0	0	0	0	0	0	0	0	0	0	0	0	0	0	0	0	0	0	0	0	0	0	0	0	0	1	0	0	0	0	1	0	0	0	0	0	0	0	0	0	0	0	0	0	0	0	0	0
OTU_2124	0	0	0	0	0	0	0	0	0	0	0	0	0	0	0	0	0	0	0	0	0	0	0	0	0	0	0	0	0	0	0	0	0	0	0	0	0	0	0	0	0	0	0	0	0	0	0	0	0
OTU_2125	0	1	0	0	0	0	0	0	0	0	0	0	0	0	0	0	0	0	0	0	0	0	0	0	0	0	0	0	0	0	0	0	0	0	0	0	0	0	0	0	0	0	0	0	0	0	0	0	0
OTU_2126	0	0	0	0	0	0	0	0	1	0	0	0	1	0	0	0	0	0	0	0	0	0	0	0	0	0	0	0	0	0	0	0	0	0	0	0	0	0	0	0	0	0	0	0	0	0	0	0	0
OTU_2127	0	0	0	0	0	0	0	0	0	0	0	0	0	0	0	0	0	0	0	0	0	0	0	0	0	0	0	1	0	0	0	0	0	0	0	1	0	0	0	0	0	0	0	0	0	0	0	0	0
OTU_2128	0	0	0	0	1	0	0	0	0	0	0	0	0	0	0	0	0	1	0	0	0	0	0	0	0	0	0	0	0	0	0	0	0	0	0	0	0	0	0	0	0	0	0	0	0	0	0	0	0
OTU_2130	0	0	0	0	0	0	0	0	0	0	0	0	0	0	0	0	0	0	0	0	0	0	0	0	0	0	0	0	0	0	0	0	0	0	0	0	0	0	0	0	0	0	0	0	0	0	0	0	0
OTU_2131	0	0	0	0	0	0	0	0	0	0	0	0	0	0	0	0	0	0	0	0	0	0	0	0	0	0	0	0	0	0	0	0	0	0	0	0	0	0	0	0	0	0	0	0	0	0	0	0	0
OTU_2132	0	0	0	0	0	0	0	0	0	0	0	0	0	0	0	0	0	0	0	0	0	0	0	0	0	0	0	0	0	0	0	0	0	0	0	0	0	0	0	0	0	0	0	0	0	0	0	0	0
OTU_2134	0	0	0	0	0	0	0	0	0	0	0	0	0	0	0	0	0	0	0	0	0	0	0	0	0	0	0	0	0	0	0	0	0	0	0	0	0	1	0	0	0	0	0	0	0	0	0	0	0
OTU_2135	0	0	0	0	0	0	0	0	0	0	0	0	0	0	0	0	0	0	0	0	0	0	0	0	0	0	0	0	0	0	0	0	0	0	0	0	0	0	0	0	0	0	0	0	0	0	0	0	0
OTU_2137	0	0	0	0	0	0	0	0	0	1	0	0	0	0	0	0	0	0	0	0	0	0	0	0	0	0	0	0	0	0	0	0	0	0	0	0	0	0	0	0	0	0	0	0	0	0	0	0	0
OTU_2138	0	0	0	0	0	0	0	0	0	0	0	0	0	0	0	0	0	0	0	0	0	0	0	0	0	0	0	0	0	0	0	0	0	0	0	0	0	0	0	0	0	0	0	0	0	0	0	0	0
OTU_2139	0	0	0	0	0	0	0	0	0	0	0	0	0	0	0	0	0	0	0	0	0	0	0	0	0	0	0	0	0	0	0	0	0	0	0	0	0	0	0	0	0	0	0	0	0	0	0	0	0
OTU_2140	0	0	0	0	0	0	0	0	0	0	0	0	0	0	0	0	0	0	0	0	0	0	0	0	0	0	0	0	0	0	0	0	0	0	0	0	0	0	0	0	0	0	0	0	0	0	0	0	0
OTU_2141	0	0	0	0	0	0	0	0	0	0	0	0	0	0	0	0	0	0	0	0	0	0	0	0	0	0	0	0	0	0	0	0	0	0	0	0	0	0	0	0	0	0	0	0	0	0	0	0	0
OTU_2142	0	0	0	0	0	0	0	0	0	0	0	0	0	0	0	0	0	0	0	0	0	0	0	0	0	0	1	0	0	0	0	1	0	0	0	0	0	0	0	0	0	0	0	0	0	0	0	0	0
OTU_2143	0	0	0	0	0	0	0	0	0	0	0	0	0	0	0	0	0	0	0	0	0	0	0	0	0	0	0	0	0	0	0	0	0	0	0	0	0	0	0	0	0	0	0	0	0	0	0	0	0
OTU_2146	0	1	0	0	0	0	0	0	0	0	0	0	0	0	0	0	0	0	0	0	1	0	0	0	0	0	0	0	0	0	0	0	0	0	0	0	0	0	0	0	0	0	0	0	0	0	0	0	0
OTU_2147	0	1	0	0	0	0	0	0	0	1	0	0	0	0	0	0	0	0	0	0	1	0	0	0	0	0	0	0	0	0	0	0	0	0	0	0	0	0	0	0	0	0	0	0	0	0	0	0	0
OTU_2148	0	0	0	0	0	0	0	0	0	0	0	1	0	0	0	0	0	0	0	0	0	0	0	0	0	1	0	0	0	0	0	0	0	0	0	0	0	0	0	0	0	0	0	0	0	0	0	0	0
OTU_2149	2	4	1	0	1	0	0	1	0	0	0	11	0	0	0	1	0	0	8	1	2	3	0	14	8	12	3	9	0	0	0	3	0	0	0	11	0	1	1	2	0	0	17	1	0	1	3	15	0
OTU_2150	0	0	0	0	0	0	0	0	0	0	0	0	0	0	0	0	0	0	0	0	0	0	0	0	0	0	0	0	0	0	0	0	0	0	0	0	0	0	0	0	0	0	0	0	0	0	0	0	0
OTU_2151	0	0	0	0	0	0	0	0	0	0	0	0	0	0	0	0	0	0	0	0	0	0	0	0	0	0	0	0	0	0	0	0	0	0	0	0	0	0	0	0	0	0	0	0	0	0	0	0	0
OTU_2152	0	0	0	0	0	0	0	0	0	0	0	1	0	0	0	0	0	0	0	0	0	0	0	0	0	1	0	0	0	0	0	0	0	0	0	0	0	0	0	0	0	0	0	0	0	0	0	0	0
OTU_2153	0	0	0	0	0	0	0	0	1	0	0	0	1	0	0	0	0	0	0	0	0	0	0	0	0	0	0	0	0	0	0	0	0	0	0	0	0	0	0	0	0	0	0	0	0	0	0	0	0
OTU_2154	0	0	0	0	0	0	0	0	0	0	0	0	0	0	0	0	0	0	0	0	0	0	0	0	0	0	2	0	0	0	0	2	0	0	0	0	0	0	0	0	0	0	0	0	0	0	0	0	0
OTU_2155	0	0	0	0	0	0	0	0	0	0	0	0	0	0	0	0	0	0	0	0	0	0	0	0	0	0	0	0	0	0	0	0	0	0	0	0	0	0	0	0	0	0	0	0	0	0	0	0	0
OTU_2156	0	0	0	0	0	0	15	0	0	0	0	0	0	0	0	0	0	0	0	38	0	0	0	0	0	0	0	0	0	0	0	0	0	0	0	0	0	0	0	0	0	0	0	0	0	0	0	0	0
OTU_2157	0	0	0	0	0	0	0	0	0	0	0	0	0	0	0	0	0	0	0	0	0	0	0	0	0	0	0	0	0	0	0	0	0	0	0	0	0	0	0	0	0	0	0	0	0	0	0	0	0
OTU_2159	0	0	0	0	0	0	0	0	0	0	0	0	0	0	0	0	0	0	0	1	0	0	0	0	0	0	0	0	0	0	0	0	0	0	0	0	0	0	0	0	0	0	0	0	0	0	0	0	0
OTU_2161	0	0	0	0	0	0	0	0	0	0	0	1	0	0	0	0	0	0	0	0	0	0	0	0	0	1	0	0	0	0	0	0	0	0	0	0	0	0	0	0	0	0	0	0	0	0	0	0	0
OTU_2162	0	0	0	0	0	0	0	0	0	0	0	0	0	0	0	0	0	0	0	0	0	0	0	0	0	0	0	0	0	0	0	0	0	0	0	0	0	0	0	0	0	0	0	0	0	0	0	0	0
OTU_2163	0	0	0	0	0	0	0	0	0	0	0	0	0	0	0	0	0	0	0	0	0	0	0	0	0	0	0	0	0	0	0	0	0	0	0	0	0	0	0	0	0	0	0	0	0	0	0	0	0
OTU_2164	0	0	0	0	0	0	0	0	0	0	0	0	0	0	0	0	0	0	0	0	0	0	0	0	0	0	0	0	0	0	0	0	0	0	0	0	0	0	0	0	0	0	0	0	0	0	0	0	0
OTU_2165	0	0	0	0	0	0	0	0	0	0	0	0	0	0	0	0	0	0	0	0	0	0	0	0	0	0	0	0	0	0	0	0	0	0	0	0	0	0	0	0	0	0	0	0	0	0	0	0	0
OTU_2166	0	0	0	0	0	0	0	0	0	0	0	0	0	0	0	0	0	0	0	0	0	0	0	0	0	0	0	0	0	0	0	0	0	0	0	0	0	0	0	0	0	0	0	0	0	0	0	0	0
OTU_2167	0	0	0	0	0	0	0	0	0	0	0	0	0	0	0	0	0	0	0	0	0	0	0	0	0	0	0	0	0	0	0	0	0	0	0	0	0	0	0	0	0	0	0	0	0	0	0	0	0
OTU_2168	0	0	0	0	0	0	0	0	0	0	0	0	0	0	0	0	0	0	0	0	0	0	0	1	0	0	0	0	0	0	0	0	0	0	0	0	0	0	0	0	0	0	1	0	0	0	0	0	0
OTU_2169	0	0	0	0	0	0	0	0	0	0	0	0	0	0	0	0	0	0	0	0	0	0	0	0	0	0	0	0	0	0	0	0	0	0	0	0	0	0	0	0	0	0	0	0	0	0	0	0	0
OTU_2170	0	0	0	0	0	0	0	0	0	0	0	0	0	0	0	0	0	0	0	0	0	0	0	0	0	0	0	0	0	0	0	0	0	0	0	0	0	0	0	0	0	0	0	0	0	0	0	0	0
OTU_2171	0	0	0	0	0	0	0	0	0	0	0	0	0	0	0	0	0	0	0	0	0	0	0	0	0	0	0	0	0	0	0	0	0	0	0	0	0	0	0	0	0	0	0	0	0	0	0	0	0
OTU_2172	0	0	0	0	0	0	0	0	0	0	0	0	0	0	0	0	0	0	0	0	0	0	0	0	0	0	0	0	0	0	0	0	0	0	0	0	0	0	0	0	0	0	0	0	0	0	0	0	0
OTU_2173	0	0	0	0	0	0	0	0	0	0	0	0	0	0	0	0	0	0	0	0	0	0	1	0	0	0	0	0	0	0	0	0	0	0	1	0	0	0	0	0	0	0	0	0	0	0	0	0	0
OTU_2174	0	0	0	0	0	0	0	0	0	0	0	0	0	0	0	0	0	0	0	0	0	0	0	0	0	0	0	0	0	0	0	0	0	0	0	0	0	0	0	0	0	0	0	0	0	0	0	0	0
OTU_2177	0	0	0	0	0	0	0	0	0	0	0	0	0	0	0	0	0	0	0	0	0	0	0	0	0	0	0	1	0	0	0	0	0	0	0	1	0	0	0	0	0	0	0	0	0	0	0	0	0
OTU_2178	0	0	0	0	0	0	0	0	0	0	0	0	0	0	0	0	0	0	0	0	0	0	0	0	0	0	0	0	0	0	0	0	0	0	0	0	0	0	0	0	0	0	0	0	0	0	0	0	0
OTU_2179	0	1	0	0	0	0	0	0	0	0	0	0	0	0	0	0	0	0	0	0	1	0	0	0	0	0	0	0	0	0	0	0	0	0	0	0	0	0	0	0	0	0	0	0	0	0	0	0	0
OTU_2180	0	0	0	0	0	0	0	0	0	1	0	0	0	0	0	0	0	0	0	0	0	0	0	0	0	0	0	0	0	0	0	0	0	0	0	0	0	0	0	0	0	0	0	0	0	0	0	0	0
OTU_2181	0	0	0	0	0	0	0	0	0	0	0	0	0	0	0	0	0	0	0	0	0	0	0	1	0	0	0	0	0	0	0	0	0	0	0	0	0	0	0	0	0	0	1	0	0	0	0	0	0
OTU_2182	0	0	0	0	0	0	0	0	0	0	0	0	0	0	0	0	0	0	0	0	0	0	0	1	0	0	0	0	0	0	0	0	0	0	0	0	0	0	0	0	0	0	1	0	0	0	0	0	0
OTU_2183	0	0	0	0	0	0	0	0	0	0	0	0	0	0	0	0	0	0	0	0	0	0	0	0	0	0	0	0	0	0	0	0	0	1	0	0	0	0	0	0	0	1	0	0	0	0	0	0	0
OTU_2184	0	0	0	0	0	0	0	0	0	0	0	0	0	0	0	0	0	0	0	0	0	0	0	0	0	0	0	0	0	0	0	0	0	0	0	0	0	0	0	0	0	0	0	0	0	0	0	0	0
OTU_2185	0	0	0	0	0	0	0	0	1	0	0	0	1	0	0	0	0	0	0	0	0	0	0	0	0	0	0	0	0	0	0	0	0	0	0	0	0	0	0	0	0	0	0	0	0	0	0	0	0
OTU_2186	0	0	0	0	0	0	0	0	0	0	0	0	0	0	0	0	0	0	0	0	0	0	0	0	0	0	0	0	0	0	0	0	0	0	0	0	0	0	0	0	0	0	0	0	0	0	0	0	0
OTU_2187	0	0	0	0	0	0	0	0	0	0	0	0	0	0	0	0	0	0	0	0	0	0	0	0	0	0	0	0	0	0	0	0	0	0	0	0	0	0	0	0	0	0	0	0	0	0	0	0	0
OTU_2188	0	0	0	0	0	0	0	0	0	0	0	0	0	0	0	0	0	0	0	0	0	0	0	0	0	0	0	1	0	0	0	0	0	0	0	1	0	0	0	0	0	0	0	0	0	0	0	0	0
OTU_2189	0	0	0	0	0	0	0	0	0	1	0	0	0	0	0	0	0	0	0	0	0	0	0	0	0	0	0	0	0	0	0	0	0	0	0	0	0	0	0	0	0	0	0	0	0	0	0	0	0
OTU_2190	0	0	0	0	0	0	0	0	0	0	0	0	0	0	0	0	0	0	0	0	0	0	0	0	0	0	0	0	0	0	0	0	0	0	0	0	0	0	0	0	0	0	0	0	0	0	0	0	0
OTU_2191	0	0	0	0	1	0	0	0	0	0	0	0	0	0	0	0	0	1	10	0	0	6	0	0	0	0	4	0	0	0	0	3	0	0	0	0	0	1	0	0	1	0	0	0	0	2	2	0	0
OTU_2193	0	0	0	0	0	0	0	0	0	0	0	0	0	0	0	0	0	0	0	0	0	0	0	0	0	0	0	0	0	0	0	0	0	0	0	0	0	0	0	0	0	0	0	0	0	0	0	0	0
OTU_2194	0	0	0	0	1	0	0	0	0	0	0	0	0	0	0	0	0	1	0	0	0	0	0	0	0	0	0	0	0	0	0	0	0	0	0	0	0	0	0	0	0	0	0	0	0	0	0	0	0
OTU_2195	0	0	0	0	0	0	0	0	0	0	1	0	0	0	0	0	0	0	0	0	0	0	0	0	0	0	0	0	0	0	0	0	1	0	0	0	0	0	0	0	0	0	0	0	0	0	0	0	0
OTU_2196	0	0	0	0	0	0	0	0	0	0	0	0	0	0	0	0	0	0	0	0	0	0	0	0	0	0	0	0	0	0	0	0	0	0	0	0	0	0	0	0	0	0	0	0	0	0	0	0	0
OTU_2200	0	0	0	0	0	0	0	0	0	0	0	0	0	0	0	0	0	0	0	0	0	0	0	0	0	0	0	0	0	0	0	0	0	0	0	0	0	0	0	0	0	0	0	0	0	0	0	0	0
OTU_2201	0	0	0	0	0	0	0	0	0	0	0	0	0	0	0	0	0	0	0	0	0	0	0	0	0	0	0	0	0	0	0	0	0	0	0	0	0	0	0	0	0	0	0	0	0	0	0	0	0
OTU_2202	0	0	0	0	0	0	0	0	0	0	0	0	0	0	0	0	0	0	0	0	0	0	0	1	0	0	0	0	0	0	0	0	0	0	0	0	0	0	0	0	0	0	1	0	0	0	0	0	0
OTU_2203	0	0	0	0	0	0	0	0	0	0	0	0	0	0	0	0	0	0	0	0	0	0	1	0	0	0	0	0	0	0	0	0	0	0	1	0	0	0	0	0	0	0	0	0	0	0	0	0	0
OTU_2204	0	0	0	0	0	0	0	0	0	0	0	0	0	0	0	0	0	0	0	0	0	0	0	0	0	0	0	0	0	0	0	0	0	0	0	0	0	0	0	0	0	0	0	0	0	0	0	0	0
OTU_2205	0	0	0	0	0	0	0	0	0	0	0	0	0	0	0	0	0	0	0	0	0	0	0	0	0	0	0	0	0	0	0	0	0	0	0	0	0	0	0	0	0	0	0	0	0	0	0	0	0
OTU_2206	0	0	0	0	0	0	0	0	0	0	0	0	0	0	0	0	0	0	0	0	0	0	0	0	0	0	0	0	0	0	0	0	0	0	0	0	0	0	0	0	0	0	0	0	0	0	0	0	0
OTU_2207	0	0	0	0	0	0	0	0	0	0	0	0	0	0	0	0	0	0	0	0	0	0	0	0	0	0	0	0	0	0	0	0	0	0	0	0	0	0	0	0	0	0	0	0	0	0	0	0	0
OTU_2208	0	0	0	0	0	0	0	0	0	0	0	0	0	0	0	0	0	0	0	0	0	0	0	0	0	0	0	0	0	0	0	0	0	1	0	0	0	0	0	0	0	1	0	0	0	0	0	0	0
OTU_2210	0	0	0	0	0	0	0	0	0	0	0	0	0	0	0	0	0	0	0	1	0	0	0	0	0	0	0	0	0	0	0	0	0	0	0	0	0	0	0	0	0	0	0	0	0	0	0	0	0
OTU_2211	0	0	0	0	0	0	0	0	0	0	1	0	0	0	0	0	0	0	0	0	0	0	0	0	0	0	0	0	0	0	0	0	1	0	0	0	0	0	0	0	0	0	0	0	0	0	0	0	0
OTU_2212	0	0	0	0	0	0	0	0	0	0	0	0	0	0	0	0	0	0	0	0	0	0	0	0	0	0	0	0	0	0	0	0	0	0	0	0	0	0	0	0	0	0	0	0	0	0	0	0	0
OTU_2214	0	0	0	0	0	0	0	0	0	0	0	0	0	0	0	0	0	0	0	0	0	0	0	0	0	0	0	0	0	0	0	0	0	0	0	0	0	0	0	0	0	0	0	0	0	0	0	0	0
OTU_2216	0	0	0	0	0	0	0	0	0	0	0	0	0	0	0	0	0	0	0	0	0	0	0	0	0	0	0	0	0	0	0	0	0	0	0	0	0	0	0	0	0	0	0	0	0	0	0	0	0
OTU_2217	0	0	0	0	0	0	0	0	0	0	0	0	0	0	0	0	0	0	0	0	0	0	0	0	0	0	0	0	0	0	0	0	0	0	0	0	0	0	0	0	0	0	0	0	0	0	0	0	0
OTU_2218	0	0	0	0	0	0	0	0	0	0	0	0	0	0	0	0	0	0	0	0	0	0	0	0	0	0	0	0	0	0	0	0	0	0	0	0	0	0	0	0	0	0	0	0	0	0	0	0	0
OTU_2220	0	0	0	0	0	0	0	0	0	0	0	0	0	0	0	0	0	0	0	0	0	0	1	0	0	0	0	0	0	0	0	0	0	0	1	0	0	0	0	0	0	0	0	0	0	0	0	0	0
OTU_2222	0	0	0	0	0	0	0	0	0	0	0	0	0	0	0	0	0	0	0	0	0	0	0	0	0	0	0	0	0	0	0	0	0	0	0	0	0	0	0	0	0	0	0	0	0	0	0	0	0
OTU_2223	0	0	0	0	0	0	0	0	0	0	0	0	0	0	0	0	0	0	0	5	0	0	0	0	0	0	0	0	0	7	0	0	0	0	0	0	0	0	0	0	0	0	0	0	2	0	0	0	0
OTU_2224	0	0	0	0	0	0	0	0	0	0	0	0	0	0	0	0	0	0	0	0	0	0	0	0	0	0	0	0	0	0	0	0	0	0	0	0	0	0	0	0	0	0	0	0	0	0	0	0	0
OTU_2225	0	0	0	0	0	0	0	0	0	0	0	0	0	0	0	0	0	0	0	0	0	0	0	0	0	0	0	0	0	0	0	0	0	0	0	0	0	0	0	0	0	0	0	0	0	0	0	0	0
OTU_2226	0	0	0	0	0	0	0	0	0	0	0	0	0	0	0	0	0	0	0	0	0	0	0	0	0	0	0	0	0	0	0	0	0	0	0	0	0	0	0	0	0	0	0	0	0	0	0	0	0
OTU_2227	0	0	0	0	0	0	0	0	0	0	0	0	0	0	0	0	0	0	0	0	0	0	0	0	0	0	0	0	0	0	0	0	0	0	0	0	0	0	0	0	0	0	0	0	0	0	0	0	0
OTU_2230	0	0	0	0	0	0	0	0	0	0	0	0	0	0	0	0	0	0	0	0	0	0	0	0	0	0	0	0	0	0	0	0	0	0	0	0	0	0	0	0	0	0	0	0	0	0	0	0	0
OTU_2231	0	0	0	0	0	0	0	0	0	0	0	0	0	0	0	0	0	0	0	0	0	0	0	0	0	0	0	0	0	0	0	0	0	0	0	0	0	0	0	0	0	0	0	0	0	0	0	0	0
OTU_2232	0	0	0	0	0	0	0	0	0	0	0	0	0	0	0	0	0	0	0	0	0	0	1	0	0	0	0	0	0	0	0	0	0	0	1	0	0	0	0	0	0	0	0	0	0	0	0	0	0
OTU_2233	0	0	0	0	0	0	0	0	0	0	1	0	0	0	0	0	0	0	0	0	0	0	0	0	0	0	0	0	0	0	0	0	1	0	0	0	0	0	0	0	0	0	0	0	0	0	0	0	0
OTU_2234	0	0	0	0	0	0	0	0	0	0	0	0	0	0	0	0	0	0	0	0	0	0	0	0	0	0	0	0	0	0	0	0	0	0	0	0	0	0	0	0	0	0	0	0	0	0	0	0	0
OTU_2235	0	0	0	0	0	0	0	0	0	0	0	0	0	0	0	0	0	0	0	0	0	0	0	1	0	0	0	0	0	0	0	0	0	0	0	0	0	0	0	0	0	0	1	0	0	0	0	0	0
OTU_2236	0	0	0	0	0	0	0	0	0	0	0	0	0	0	0	0	0	0	0	0	0	0	0	0	0	0	0	0	0	0	0	0	0	0	0	0	0	0	0	0	0	0	0	0	0	0	0	0	0
OTU_2238	0	0	0	0	0	0	0	0	0	0	0	0	0	0	0	0	0	0	0	0	0	0	0	0	0	0	0	0	0	0	0	0	0	1	0	0	0	0	0	0	0	1	0	0	0	0	0	0	0
OTU_2239	0	0	0	0	0	0	0	0	0	0	0	0	0	0	0	0	0	0	0	0	0	0	0	0	0	0	0	0	0	0	0	0	0	0	0	0	0	0	0	0	0	0	0	0	0	0	0	0	0
OTU_2240	0	0	0	0	0	0	0	0	0	0	0	0	0	0	0	0	0	0	0	0	0	0	0	0	0	0	0	0	0	0	0	0	0	0	0	0	0	0	0	0	0	0	0	0	0	0	0	0	0
OTU_2241	0	0	0	0	0	0	0	0	0	0	0	0	0	0	0	0	0	0	0	0	0	0	0	0	0	0	0	0	0	0	0	0	0	0	0	0	0	0	0	0	0	0	0	0	0	0	0	0	0
OTU_2242	0	1	0	0	0	0	0	0	0	0	0	0	0	0	0	0	0	0	0	0	1	0	0	0	0	0	0	0	0	0	0	0	0	0	0	0	0	0	0	0	0	0	0	0	0	0	0	0	0
OTU_2243	0	0	0	0	0	0	0	0	0	0	0	0	0	0	0	0	0	0	0	0	0	0	1	0	0	0	0	0	0	0	0	0	0	0	1	0	0	0	0	0	0	0	0	0	0	0	0	0	0
OTU_2244	0	0	0	0	0	0	0	0	0	0	0	0	0	0	0	0	0	0	0	0	0	0	0	0	0	0	0	0	0	0	0	0	0	0	0	0	0	0	0	0	0	0	0	0	0	0	0	0	0
OTU_2245	0	0	0	0	0	0	0	0	0	0	0	0	0	0	0	0	0	0	0	0	0	0	0	0	0	0	0	0	0	0	0	0	0	0	0	0	0	0	0	0	0	0	0	0	0	0	0	0	0
OTU_2247	0	0	0	0	0	0	0	0	0	0	0	0	0	0	0	0	0	0	0	0	0	0	0	0	0	0	0	0	0	0	0	0	0	0	0	0	0	0	0	0	0	0	0	0	0	0	0	0	0
OTU_2248	0	0	0	0	0	0	0	0	0	0	0	0	0	0	0	0	0	0	0	0	0	0	0	0	0	0	0	0	0	0	0	0	0	1	0	0	0	0	0	0	0	1	0	0	0	0	0	0	0
OTU_2249	0	0	0	0	0	0	0	0	0	0	0	0	0	0	0	0	0	0	0	0	0	0	0	0	0	0	0	1	0	0	0	0	0	0	0	1	0	0	0	0	0	0	0	0	0	0	0	0	0
OTU_2250	0	0	0	0	0	0	0	0	0	0	0	0	0	0	0	0	0	0	0	0	0	0	0	0	0	0	0	0	0	0	0	0	0	0	0	0	0	0	0	0	0	0	0	0	0	0	0	0	0
OTU_2251	0	0	0	0	0	0	0	0	0	0	0	0	0	0	0	0	0	0	0	0	0	0	0	0	0	0	0	0	0	0	0	0	0	0	0	0	0	0	0	0	0	0	0	0	0	0	0	0	0
OTU_2252	0	0	0	0	0	0	0	0	1	0	0	0	1	0	0	0	0	0	0	0	0	0	0	0	0	0	0	0	0	0	0	0	0	0	0	0	0	0	0	0	0	0	0	0	0	0	0	0	0
OTU_2254	0	0	0	0	0	0	0	0	0	0	0	0	0	0	0	0	0	0	0	0	0	0	0	0	0	0	0	0	0	0	0	0	0	0	0	0	0	0	0	0	0	0	0	0	0	0	0	0	0
OTU_2257	0	0	0	0	0	0	0	0	0	0	0	0	0	0	0	0	0	0	0	0	0	0	0	0	0	0	0	0	0	0	0	0	0	0	0	0	0	0	0	0	0	0	0	0	0	0	0	0	0
OTU_2258	0	0	0	0	0	0	0	0	0	0	0	0	0	0	0	0	0	0	0	0	0	0	0	0	0	0	0	0	0	0	0	0	0	0	0	0	0	0	0	0	0	0	0	0	0	0	0	0	0
OTU_2259	0	0	0	0	0	0	0	0	0	0	0	0	0	0	0	0	0	0	0	0	0	0	0	0	0	0	0	0	0	0	0	0	0	0	0	0	0	0	0	0	0	0	0	0	0	0	0	0	0
OTU_2260	0	0	0	0	1	0	0	0	0	0	0	0	0	0	0	0	0	1	0	0	0	0	0	0	0	0	0	0	0	0	0	0	0	0	0	0	0	0	0	0	0	0	0	0	0	0	0	0	0
OTU_2262	0	0	0	0	0	0	0	0	0	0	1	0	0	0	0	0	0	0	0	0	0	0	0	0	0	0	0	0	0	0	0	0	1	0	0	0	0	0	0	0	0	0	0	0	0	0	0	0	0
OTU_2263	0	0	0	0	0	0	0	0	0	0	0	0	0	0	0	0	0	0	0	0	0	0	0	0	0	0	0	0	0	0	0	0	0	0	0	0	0	0	0	0	0	0	0	0	0	0	0	0	0
OTU_2264	0	0	0	0	0	0	0	0	0	0	0	0	0	0	0	0	0	0	0	0	0	0	0	0	0	0	0	0	0	0	0	0	0	0	0	0	0	0	0	0	0	0	0	0	0	0	0	0	0
OTU_2265	0	0	0	0	0	0	0	0	0	0	0	0	0	0	0	0	0	0	0	0	0	0	0	0	0	0	0	0	0	0	0	0	0	0	0	0	0	0	0	0	0	0	0	0	1	0	0	0	0
OTU_2267	0	0	0	0	0	0	0	0	0	0	0	0	0	0	0	0	0	0	0	1	0	0	0	0	0	0	0	0	0	0	0	0	0	0	0	0	0	0	0	0	0	0	0	0	0	0	0	0	0
OTU_2268	0	0	0	0	0	0	0	0	0	0	0	0	0	0	0	0	0	0	0	0	0	0	0	0	0	0	0	0	0	0	0	0	0	1	0	0	0	0	0	0	0	1	0	0	0	0	0	0	0
OTU_2269	0	0	0	0	1	0	0	0	0	0	0	0	0	0	0	0	0	1	0	0	0	0	0	0	0	0	0	0	0	0	0	0	0	0	0	0	0	0	0	0	0	0	0	0	0	0	0	0	0
OTU_2271	0	0	0	0	0	0	0	0	0	0	0	0	0	0	0	0	0	0	0	0	0	0	0	0	0	0	0	0	0	0	0	0	0	0	0	0	0	0	0	0	0	0	0	0	0	0	0	0	0
OTU_2272	0	0	0	0	0	0	0	0	0	0	0	0	0	0	0	0	0	0	0	0	0	0	0	1	0	0	0	0	0	0	0	0	0	0	0	0	0	0	0	0	0	0	1	0	0	0	0	0	0
OTU_2273	0	0	0	0	0	0	0	0	0	0	0	0	0	0	0	0	0	0	0	0	0	0	0	0	0	0	0	0	0	0	0	0	0	0	0	0	0	0	0	0	0	0	0	0	0	0	0	0	0
OTU_2278	0	0	0	0	0	0	0	0	0	0	0	0	0	0	0	0	0	0	0	0	0	0	0	0	0	0	0	0	0	0	0	0	0	0	0	0	0	0	0	0	0	0	0	0	0	0	0	0	0
OTU_2279	0	0	0	0	0	0	0	0	0	0	0	0	0	0	0	0	0	0	0	0	0	0	0	0	0	0	0	0	0	0	0	0	0	0	0	0	0	0	0	0	0	0	0	0	0	0	0	0	0
OTU_2280	0	0	0	0	0	0	0	0	0	0	0	0	0	0	0	0	0	0	0	0	0	0	0	0	0	0	0	0	0	0	0	0	0	0	0	0	0	0	0	0	0	0	0	0	0	0	0	0	0
OTU_2281	0	0	0	0	0	0	0	0	0	0	0	0	0	0	0	0	0	0	0	0	0	0	0	0	0	0	0	0	0	0	0	0	0	0	0	0	0	0	0	0	0	0	0	0	0	0	0	0	0
OTU_2282	0	0	0	0	0	0	0	0	0	0	0	0	0	0	0	0	0	0	0	0	0	0	0	0	0	0	0	0	0	0	0	0	0	0	0	0	0	0	0	0	0	0	0	0	0	0	0	0	0
OTU_2283	0	0	0	0	0	0	0	0	0	0	0	0	0	0	0	0	0	0	0	0	0	0	0	0	0	0	0	0	0	0	0	0	0	0	0	0	0	1	0	0	0	0	0	0	0	0	0	0	0
OTU_2284	0	0	0	0	0	0	0	0	0	1	0	0	0	0	0	0	0	0	0	0	0	0	0	0	0	0	0	0	0	0	0	0	0	0	0	0	0	0	0	0	0	0	0	0	0	0	0	0	0
OTU_2285	0	0	0	0	0	0	0	0	0	0	0	0	0	0	0	0	0	0	0	0	0	0	0	0	0	0	0	0	0	0	0	0	0	0	0	0	0	0	0	0	0	0	0	0	0	0	0	0	0
OTU_2286	0	0	0	0	3	0	0	0	0	0	0	0	0	0	0	0	0	2	0	0	0	0	0	0	0	0	0	0	0	0	0	0	0	0	0	0	0	0	0	0	0	0	0	0	0	0	0	0	0
OTU_2288	0	0	0	0	0	0	0	0	0	0	0	0	0	0	0	0	0	0	0	0	0	0	0	0	0	0	0	0	0	0	0	0	0	0	0	0	0	0	0	0	0	0	0	0	0	0	0	1	0
OTU_2289	0	0	0	0	0	0	0	0	0	0	0	0	0	0	0	0	0	0	0	1	0	0	0	0	0	0	0	0	0	0	0	0	0	0	0	0	0	0	0	0	0	0	0	0	0	0	0	0	0
OTU_2290	0	0	0	0	0	0	0	0	0	0	0	0	0	0	0	0	0	0	0	0	0	0	0	0	0	0	0	0	0	0	0	0	0	0	0	0	0	0	0	0	0	0	0	0	0	0	0	0	0
OTU_2292	0	0	0	0	0	0	0	0	0	0	0	0	0	0	0	0	0	0	0	0	0	0	0	0	0	0	0	0	0	0	0	0	0	0	0	0	0	0	0	0	0	0	0	0	0	0	0	0	0
OTU_2293	0	0	0	0	0	0	0	0	0	2	0	0	0	0	0	0	0	0	0	0	0	0	0	0	0	0	0	0	0	0	0	0	0	0	0	0	0	0	0	0	0	0	0	0	0	0	0	0	0
OTU_2295	0	0	0	0	0	0	0	0	0	0	0	0	0	0	0	0	0	0	0	0	0	0	0	0	0	0	0	0	0	0	0	0	0	0	0	0	0	0	0	0	0	0	0	0	0	0	0	0	0
OTU_2296	0	0	0	0	0	0	0	0	0	0	0	0	0	0	0	0	0	0	0	0	0	0	0	0	0	0	0	0	0	0	0	0	0	0	0	0	0	0	0	0	0	0	0	0	0	0	0	0	0
OTU_2297	0	0	0	0	0	0	0	0	0	0	0	0	0	0	0	0	0	0	0	0	0	0	0	0	0	0	1	0	0	0	0	1	0	0	0	0	0	0	0	0	0	0	0	0	0	0	0	0	0
OTU_2299	0	0	0	0	0	0	0	0	0	0	0	0	0	0	0	0	0	0	0	1	0	0	0	0	0	0	0	0	0	0	0	0	0	0	0	0	0	0	0	0	0	0	0	0	0	0	0	0	0
OTU_2302	0	0	0	0	0	0	0	0	0	0	0	0	0	0	0	0	0	0	0	0	0	0	0	0	0	0	0	0	0	0	0	0	0	0	0	0	0	0	0	0	0	0	0	0	0	0	0	0	0
OTU_2303	0	0	0	0	0	0	0	0	0	0	0	0	0	0	0	0	0	0	0	0	0	0	1	0	0	0	0	0	0	0	0	0	0	0	1	0	0	0	0	0	0	0	0	0	0	0	0	0	0
OTU_2304	0	0	0	0	0	0	0	0	0	0	0	0	0	0	0	0	0	0	0	0	0	0	0	0	0	0	0	0	0	0	0	0	0	0	0	0	0	1	0	0	0	0	0	0	0	0	0	0	0
OTU_2305	0	0	0	0	0	0	0	0	0	0	0	0	0	0	0	0	0	0	0	0	0	0	0	0	0	0	0	0	0	0	0	0	0	0	0	0	0	0	0	0	0	0	0	0	0	0	0	0	0
OTU_2306	0	0	0	0	0	0	0	0	0	0	0	0	0	0	0	0	0	0	0	0	0	0	0	0	0	0	1	0	0	0	0	1	0	0	0	0	0	0	0	0	0	0	0	0	0	0	0	0	0
OTU_2307	0	0	0	0	0	0	0	0	0	0	0	0	0	0	0	0	0	0	0	0	0	0	0	0	0	0	0	0	0	0	0	0	0	0	0	0	0	0	0	0	0	0	0	0	0	0	0	0	0
OTU_2308	0	0	0	0	0	0	0	0	0	0	0	0	0	0	0	0	0	0	0	0	0	0	0	0	0	0	0	0	0	0	0	0	0	0	0	0	0	0	0	0	0	0	0	0	0	0	0	0	0
[truncated: 35,023 more rows]
[truncated: 73 more columns]

## Sheet: phylum
A=PSCI, B=PSNCI, C=age-matched PSCI	B|DS92	C|ADS80	B|DS77	B|DS105	C|ADS114	A|DS98	B|DS138	A|DS91	A|DS96	C|ADS118	A|DS115	C|ADS111	C|ADS96	B|DS75	B|DS56	A|DS37	A|DS102	A|DS114	B|DS67	A|DS90	A|DS80	B|DS36	A|DS99	C|ADS47	A|DS124	A|DS111	C|ADS142	A|DS94	B|DS143	B|DS133	A|DS120	A|DS142	C|ADS115	A|DS113	C|ADS99	C|ADS94	B|DS83	C|ADS150	B|DS130	A|DS26	B|DS116	C|ADS113	A|DS47	B|DS52	C|ADS146	A|DS129	A|DS152	A|DS154	A|DS137
k__Archaea;p__Euryarchaeota	0	0	0	0	0	0	0	0	0	0	0	0	0	0	0	0	0.000209322	0	0.000209556	0	0	0	0	0	0	0	0	0	0	0	0	0	0	0	0	0	0	0	0	0	0	0	0	0	0	0	0	0.00323008	0
k__Bacteria;Other	0.0105109	0.000771708	0.000384253	0.00270008	0.000938652	0	0.000557336	0.00159589	0.000836596	0.000335076	0.000469122	0.00228157	0.000836176	3.44626e-05	0.000103947	0.00116992	0.0100126	0.000871139	0.159786	0.00137598	0.00077132	0.00526466	0.00143808	0.00107429	0	0.00227928	0.00331681	0.00117249	0	0.00126365	0	0.0035157	0.000469169	0.00046876	0.00143793	0.00117225	0	0.00023384	0	0.00557674	0.00237562	0.000468274	0.00110779	0.000209548	0.000267612	0.00381865	0.00686188	0.00142804	0.000242542
k__Bacteria;p__Actinobacteria	0.0132695	0.0304322	0.243232	0.00571171	0.0131411	0.00554843	0.00271701	0.00475298	0.00100392	0.00288165	0.00177596	0.00993155	0.00107031	0.00585863	0.0148643	0.00141809	0.0214904	0.0130671	0.106804	0.2168	0.0298132	0.00142288	0.0524397	0.0334038	0.0175554	0.0102903	0.00472393	0.00221098	0.0501367	0.0133385	0.0142935	0.00512288	0.00184316	0.00421884	0.051565	0.00204307	0.0197722	0.00093536	0.000623463	0.00215874	0.0301257	0.00434826	0.0351472	0.00104774	0.032448	0.0164549	0.0147768	0.036857	0.0547798
k__Bacteria;p__Bacteroidetes	0.229179	0.298685	0.213924	0.317502	0.589641	0.546069	0.405775	0.409936	0.606599	0.711366	0.523205	0.547578	0.606094	0.499673	0.74048	0.449286	0.318727	0.588722	0.154862	0.425009	0.301821	0.250854	0.391525	0.72535	0.360695	0.547932	0.437952	0.241566	0.323925	0.479554	0.370948	0.438492	0.524263	0.255876	0.392255	0.241685	0.710378	0.565525	0.513664	0.25412	0.31193	0.256146	0.722381	0.888485	0.0657992	0.442755	0.273932	0.157186	0.470289
k__Bacteria;p__Candidatus Saccharibacteria	0.00010476	0	3.49321e-05	3.46164e-05	6.70466e-05	0	0	3.46933e-05	0.000234247	0	0.000134035	0.000234868	0.000234129	3.44626e-05	0.000173244	3.54522e-05	6.97739e-05	6.70107e-05	3.4926e-05	0	0	3.5572e-05	0	3.35717e-05	0	0.000234632	0	3.34997e-05	3.50607e-05	0	0	0	0.000100536	0.00120538	0	3.3493e-05	6.92545e-05	3.34057e-05	0	7.1958e-05	3.44293e-05	0.00120413	3.35694e-05	0	3.34515e-05	0	0.000203818	0.000136004	0
k__Bacteria;p__Cyanobacteria/Chloroplast	0	3.35525e-05	0	0	0	3.46777e-05	0	0	0	0	0	0	0	0	0	0	0	0	0.000139704	0	0	3.5572e-05	0	0	0	0	0	0	0	0	0	0	0	0	0	0	0	3.34057e-05	0	3.5979e-05	3.44293e-05	0	0	0	0	0	0.000169848	0	0
k__Bacteria;p__Firmicutes	0.538674	0.500034	0.477416	0.450014	0.201911	0.265874	0.303156	0.447682	0.1965	0.215688	0.1783	0.362367	0.195933	0.458938	0.20474	0.532705	0.491906	0.20063	0.50702	0.226231	0.500252	0.660323	0.379586	0.190452	0.457543	0.362037	0.460935	0.571371	0.438258	0.202218	0.557995	0.460557	0.177714	0.130081	0.379882	0.570888	0.192181	0.338968	0.242077	0.674246	0.59005	0.13008	0.191144	0.101771	0.227705	0.494862	0.645017	0.725409	0.388102
k__Bacteria;p__Fusobacteria	0	0.00161052	0.00150208	0.00110773	0.00117332	0.000208066	0.144385	0	0.00769668	0.000234553	3.35087e-05	0.000671051	0.00772627	0	0.000485084	0	0.00512838	0.000971654	0	0.0628922	0.00154264	0.000142288	0.00304338	0.00020143	0.00210388	0.000804451	0.0032163	0.000133999	0.0111142	0.155428	0	0.00321436	3.35121e-05	0.450814	0.00307651	0.000133972	0.000311645	3.34057e-05	0.186554	0.000755559	0	0.450881	0.000201417	0	0.20101	0.00041658	0	0.00112203	0.00239077
k__Bacteria;p__Lentisphaerae	0.000872996	0.00815327	0.0018514	0.00100388	0	0	0	0	0	0	0	0	0	0	0	0	0.00146525	0	0.0010827	0	0.00835038	0	0	0	0	0	0.000502546	0.000267998	0	0	0	0.000535726	0	0	0	0.000301437	0	0	0	0.000971433	0	0	0	0	3.34515e-05	0.00128445	0.003363	0.000340009	0
k__Bacteria;p__Proteobacteria	0.204595	0.16028	0.0614106	0.220438	0.192994	0.182231	0.141877	0.1233	0.18713	0.0694947	0.296083	0.0769024	0.188106	0.0354275	0.0391532	0.0153863	0.0804842	0.19547	0.0674071	0.062456	0.15745	0.0819223	0.171901	0.0494847	0.161585	0.0764229	0.0880461	0.183109	0.17639	0.148198	0.0547463	0.0873903	0.295576	0.157303	0.171683	0.183609	0.077288	0.0942375	0.0570815	0.06156	0.0654157	0.156838	0.0499849	0.00831209	0.471332	0.0339165	0.0502752	0.0735439	0.067392
k__Bacteria;p__Spirochaetes	0	0	0	0	0	0	0	0	0	0	0	0	0	0	0	0	0	0	0	0	0	0	0	0	0	0	0	0	0	0	0	0	0	0	0	0	0	0	0	0	0	0	0	0	0	0	0	0.000204005	0
k__Bacteria;p__Synergistetes	6.98397e-05	0	0.000244524	0.00135004	0	3.46777e-05	6.9667e-05	0.0126978	0	0	0	0	0	3.44626e-05	0	0	0.0235487	3.35053e-05	0.000733445	0.0044971	0	0	6.68874e-05	0	0	0	0.000134012	0.000133999	0.000105182	0	0.00201751	0.000133932	0	0	0.000100321	0.000133972	0	0	0	0.000395769	3.44293e-05	0	0	3.49247e-05	0	0.00041658	0.00132482	0.000544014	0
k__Bacteria;p__Tenericutes	0	0	0	0.000138466	0	0	0	0	0	0	0	0	0	0	0	0	0	0	0	0	0	0	0	0	0	0	3.35031e-05	0	0	0	0	3.34829e-05	0	3.34829e-05	0	0	0	0	0	0	0	3.34482e-05	0	0.000104774	0	6.943e-05	0	0	3.46488e-05
k__Bacteria;p__Verrucomicrobia	0.00272375	0	0	0	0.000134093	0	0.00146301	0	0	0	0	3.35525e-05	0	0	0	0	0.0469579	0.000167527	0.00192093	0.000738329	0	0	0	0	0.000517348	0	0.0011391	0	3.50607e-05	0	0	0.00100449	0	0	0	0	0	0	0	0.000107937	0	0	0	3.49247e-05	0.00137151	0.00600569	0.00407636	0	0.01677
[truncated: 73 more columns]

## Sheet: phylum_group
A=PSCI, B=PSNCI, C=age-matched PSCI	A|A	B|B	C|C	A|A_sd	B|B_sd	C|C_sd	pvalue	qvalue
k__Bacteria;p__Bacteroidetes	0.436356	0.455326	0.494631	0.158187	0.174183	0.15974	0.236897	0.470739
k__Bacteria;p__Firmicutes	0.420927	0.407294	0.331517	0.152559	0.140292	0.11267	0.0154232	0.107962
k__Bacteria;p__Proteobacteria	0.0873003	0.0565938	0.10775	0.0883261	0.0605858	0.106047	0.0288779	0.134763
k__Bacteria;p__Actinobacteria	0.0290042	0.0424865	0.0347395	0.0433634	0.0806793	0.0545772	0.873362	0.889312
k__Bacteria;p__Fusobacteria	0.0172874	0.023714	0.0269329	0.0675106	0.0562094	0.0900797	0.144989	0.470739
k__Bacteria;p__Verrucomicrobia	0.00419686	0.00707144	0.000477145	0.0188438	0.0281779	0.0013072	0.657131	0.836349
k__Bacteria;Other	0.00281579	0.00661587	0.00239599	0.00591211	0.0258636	0.00569205	0.00263369	0.0368717
k__Bacteria;p__Synergistetes	0.00126059	0.000490572	0.000794362	0.00421615	0.00145443	0.00307739	0.213044	0.470739
k__Bacteria;p__Lentisphaerae	0.000588334	0.000288253	0.000609461	0.00167317	0.000858526	0.00209137	0.432401	0.672624
k__Bacteria;p__Candidatus Saccharibacteria	8.97376e-05	4.43283e-05	9.24191e-05	0.000210119	7.15181e-05	0.000224345	0.889312	0.889312
k__Archaea;p__Euryarchaeota	0.000113967	5.54004e-05	2.90729e-05	0.000510151	0.000318129	0.000156562	0.527386	0.738341
k__Bacteria;p__Tenericutes	3.02866e-05	9.61341e-06	2.4252e-05	0.00011916	3.16308e-05	9.55144e-05	0.787517	0.889312
k__Bacteria;p__Cyanobacteria/Chloroplast	1.51736e-05	1.05095e-05	3.46744e-06	3.59103e-05	2.65411e-05	1.03886e-05	0.268994	0.470739
k__Bacteria;p__Spirochaetes	1.4857e-05	0	3.46398e-06	6.50901e-05	0	1.86541e-05	0.187358	0.470739

## Sheet: class
A=PSCI, B=PSNCI, C=age-matched PSCI	B|DS92	C|ADS80	B|DS77	B|DS105	C|ADS114	A|DS98	B|DS138	A|DS91	A|DS96	C|ADS118	A|DS115	C|ADS111	C|ADS96	B|DS75	B|DS56	A|DS37	A|DS102	A|DS114	B|DS67	A|DS90	A|DS80	B|DS36	A|DS99	C|ADS47	A|DS124	A|DS111	C|ADS142	A|DS94	B|DS143	B|DS133	A|DS120	A|DS142	C|ADS115	A|DS113	C|ADS99	C|ADS94	B|DS83	C|ADS150	B|DS130	A|DS26	B|DS116	C|ADS113	A|DS47	B|DS52	C|ADS146	A|DS129	A|DS152	A|DS154	A|DS137
k__Archaea;p__Euryarchaeota;c__Methanobacteria	0	0	0	0	0	0	0	0	0	0	0	0	0	0	0	0	0.000209322	0	0.000209556	0	0	0	0	0	0	0	0	0	0	0	0	0	0	0	0	0	0	0	0	0	0	0	0	0	0	0	0	0.00323008	0
k__Archaea;p__Euryarchaeota;c__Thermoplasmata	0	0	0	0	0	0	0	0	0	0	0	0	0	0	0	0	0	0	0	0	0	0	0	0	0	0	0	0	0	0	0	0	0	0	0	0	0	0	0	0	0	0	0	0	0	0	0	0	0
k__Bacteria;Other;Other	0.0105109	0.000771708	0.000384253	0.00270008	0.000938652	0	0.000557336	0.00159589	0.000836596	0.000335076	0.000469122	0.00228157	0.000836176	3.44626e-05	0.000103947	0.00116992	0.0100126	0.000871139	0.159786	0.00137598	0.00077132	0.00526466	0.00143808	0.00107429	0	0.00227928	0.00331681	0.00117249	0	0.00126365	0	0.0035157	0.000469169	0.00046876	0.00143793	0.00117225	0	0.00023384	0	0.00557674	0.00237562	0.000468274	0.00110779	0.000209548	0.000267612	0.00381865	0.00686188	0.00142804	0.000242542
k__Bacteria;p__Actinobacteria;c__Actinobacteria	0.0132695	0.0304322	0.243232	0.00571171	0.0131411	0.00554843	0.00271701	0.00475298	0.00100392	0.00288165	0.00177596	0.00993155	0.00107031	0.00585863	0.0148643	0.00141809	0.0214904	0.0130671	0.106804	0.2168	0.0298132	0.00142288	0.0524397	0.0334038	0.0175554	0.0102903	0.00472393	0.00221098	0.0501367	0.0133385	0.0142935	0.00512288	0.00184316	0.00421884	0.051565	0.00204307	0.0197722	0.00093536	0.000623463	0.00215874	0.0301257	0.00434826	0.0351472	0.00104774	0.032448	0.0164549	0.0147768	0.036857	0.0547798
k__Bacteria;p__Bacteroidetes;Other	0.000488878	0.000301973	0.000104796	0.000138466	0.00020114	0	0	0	0.000267711	0.000435598	0.000435613	0.000402631	0.000267576	0	0	0	0.0289213	0.000201032	0.000314334	0.000201363	0.000301821	0	0.000769205	0.000537147	0	0.000402226	0.000703565	0.000368497	0	0.000210608	0	0.000703141	0.000435657	0.000301346	0.000769128	0.000368423	0	0.00023384	0	0	0	0.000301034	0.000537111	0	0	0.00194404	0.000645424	0.000714019	0
k__Bacteria;p__Bacteroidetes;c__Bacteroidia	0.22869	0.298383	0.213819	0.317364	0.58944	0.546069	0.405775	0.409936	0.606331	0.71093	0.522769	0.547175	0.605826	0.499673	0.74048	0.449286	0.289806	0.588521	0.154547	0.424808	0.301519	0.250854	0.390756	0.724746	0.360695	0.54753	0.437249	0.241198	0.323925	0.479343	0.370948	0.437789	0.523827	0.255575	0.391486	0.241317	0.710378	0.565291	0.513664	0.25412	0.31193	0.255845	0.721776	0.888485	0.0657992	0.440811	0.273286	0.156472	0.470289
k__Bacteria;p__Bacteroidetes;c__Flavobacteriia	0	0	0	0	0	0	0	0	0	0	0	0	0	0	0	0	0	0	0	0	0	0	0	3.35717e-05	0	0	0	0	0	0	0	0	0	0	0	0	0	0	0	0	0	0	3.35694e-05	0	0	0	0	0	0
k__Bacteria;p__Bacteroidetes;c__Sphingobacteriia	0	0	0	0	0	0	0	0	0	0	0	0	0	0	0	0	0	0	0	0	0	0	0	3.35717e-05	0	0	0	0	0	0	0	0	0	0	0	0	0	0	0	0	0	0	3.35694e-05	0	0	0	0	0	0
k__Bacteria;p__Candidatus Saccharibacteria;c__undefined	0.00010476	0	3.49321e-05	3.46164e-05	6.70466e-05	0	0	3.46933e-05	0.000234247	0	0.000134035	0.000234868	0.000234129	3.44626e-05	0.000173244	3.54522e-05	6.97739e-05	6.70107e-05	3.4926e-05	0	0	3.5572e-05	0	3.35717e-05	0	0.000234632	0	3.34997e-05	3.50607e-05	0	0	0	0.000100536	0.00120538	0	3.3493e-05	6.92545e-05	3.34057e-05	0	7.1958e-05	3.44293e-05	0.00120413	3.35694e-05	0	3.34515e-05	0	0.000203818	0.000136004	0
k__Bacteria;p__Cyanobacteria/Chloroplast;c__Chloroplast	0	3.35525e-05	0	0	0	3.46777e-05	0	0	0	0	0	0	0	0	0	0	0	0	0.000139704	0	0	3.5572e-05	0	0	0	0	0	0	0	0	0	0	0	0	0	0	0	3.34057e-05	0	3.5979e-05	3.44293e-05	0	0	0	0	0	0.000169848	0	0
k__Bacteria;p__Firmicutes;Other	0.0153298	0.000771708	0.00248018	0.00436167	0.000569896	0	0.000766337	0.00575909	0.000602349	0.000167538	0.000100526	0.000201315	0.000602047	0.000448013	0	0.00251711	0.0214904	0.000536085	0.0251816	0.000268483	0.000838392	0.0035572	0.000702318	6.71434e-05	0.00162103	0.000201113	0.0238877	0.00495796	0	0	3.4195e-05	0.0241412	6.70241e-05	3.34829e-05	0.000702247	0.00488998	0	0.000868549	0	0.00827517	0.0112584	3.34482e-05	6.71389e-05	0.000384172	3.34515e-05	0.0130876	0.0150486	0.00431811	0
k__Bacteria;p__Firmicutes;c__Bacilli	0.0344659	0.00150986	0.0418137	0.0446206	0.000469326	0.128203	0.0101714	0.00128365	0.0157949	0.039807	0.000201052	0.00171118	0.0153188	0.000516938	0.000831572	0.0217676	0.000627965	0.000435569	0.00324811	0.00691345	0.00137496	0.0024189	0.0311361	0.00768792	0.00672553	0.00167594	0.049283	0.122006	0.145572	0.00147425	0.020859	0.0487511	0.000234584	0.00287953	0.0310661	0.122216	0.000588663	0.0355103	6.92737e-05	0.0939411	0.0493372	0.00264241	0.00778811	0.00600705	0.0980464	0.162501	0.12956	0.0239366	0.00211358
k__Bacteria;p__Firmicutes;c__Clostridia	0.430003	0.207422	0.275684	0.358453	0.160476	0.0466068	0.1726	0.368582	0.0521367	0.146428	0.125256	0.293115	0.0519098	0.443671	0.127923	0.457014	0.378244	0.15905	0.402766	0.12716	0.20876	0.611554	0.179626	0.163964	0.398393	0.293591	0.348968	0.423302	0.206227	0.142406	0.418787	0.348959	0.125067	0.119065	0.180778	0.422882	0.0919007	0.281376	0.156558	0.540332	0.43708	0.119377	0.163987	0.0805015	0.122533	0.276921	0.449691	0.593247	0.319462
k__Bacteria;p__Firmicutes;c__Erysipelotrichia	0.0107553	0.0126829	0.00377266	0.00564248	0.00150855	6.93553e-05	0.065696	0.00579378	0.00605696	0.0022115	0.00388701	0.0201651	0.00565255	0.00234345	0.00388067	0.00262346	0.054319	0.00147423	0.0382788	0.0062758	0.0127771	0.015296	0.00197318	0.000335717	0.00679451	0.0194074	0.00398687	0.00556095	0.00143749	0.00171996	0.0238339	0.00381705	0.0041555	0.00609389	0.00210674	0.00552634	0.0019045	0.00250543	0.0112916	0.0140678	0.00671372	0.00608757	0.000302125	0.00129222	0.00194019	0.00211761	0.0203478	0.0104383	0.00367278
k__Bacteria;p__Firmicutes;c__Negativicutes	0.0481196	0.277647	0.153666	0.0369358	0.038887	0.0909942	0.0539223	0.0662642	0.121909	0.0270741	0.0488557	0.0471749	0.12245	0.0119585	0.0721042	0.0487822	0.0372244	0.0391342	0.0375454	0.0856126	0.276502	0.0274972	0.166148	0.0183973	0.0440091	0.047161	0.0348097	0.0155439	0.0850221	0.0566183	0.0944809	0.0348892	0.0481903	0.00200897	0.165229	0.0153733	0.0977873	0.0187072	0.0741575	0.0176297	0.0856602	0.00193999	0.0190003	0.0135857	0.00515154	0.0402347	0.0303689	0.0934684	0.062853
k__Bacteria;p__Fusobacteria;c__Fusobacteriia	0	0.00161052	0.00150208	0.00110773	0.00117332	0.000208066	0.144385	0	0.00769668	0.000234553	3.35087e-05	0.000671051	0.00772627	0	0.000485084	0	0.00512838	0.000971654	0	0.0628922	0.00154264	0.000142288	0.00304338	0.00020143	0.00210388	0.000804451	0.0032163	0.000133999	0.0111142	0.155428	0	0.00321436	3.35121e-05	0.450814	0.00307651	0.000133972	0.000311645	3.34057e-05	0.186554	0.000755559	0	0.450881	0.000201417	0	0.20101	0.00041658	0	0.00112203	0.00239077
k__Bacteria;p__Lentisphaerae;Other	0	0	0	0	0	0	0	0	0	0	0	0	0	0	0	0	0	0	0	0	0	0	0	0	0	0	0	0	0	0	0	0	0	0	0	0	0	0	0	0	0	0	0	0	0	0	0	0	0
k__Bacteria;p__Lentisphaerae;c__Lentisphaeria	0.000872996	0.00815327	0.0018514	0.00100388	0	0	0	0	0	0	0	0	0	0	0	0	0.00146525	0	0.0010827	0	0.00835038	0	0	0	0	0	0.000502546	0.000267998	0	0	0	0.000535726	0	0	0	0.000301437	0	0	0	0.000971433	0	0	0	0	3.34515e-05	0.00128445	0.003363	0.000340009	0
k__Bacteria;p__Proteobacteria;Other	0	6.71051e-05	0	0	0	0	0	0	0.000100392	0	0.000100526	3.35525e-05	0.000100341	0	0	0	0	0	0	3.35604e-05	6.70713e-05	0	3.34437e-05	3.35717e-05	0	3.35188e-05	0.000167515	0.000100499	0	0	0	0.000133932	0.000100536	0.000100449	3.34403e-05	0.000100479	0	6.68114e-05	0	0	0	0.000100345	3.35694e-05	0	3.34515e-05	0	0	0.00108803	0
k__Bacteria;p__Proteobacteria;c__Alphaproteobacteria	6.98397e-05	0	3.49321e-05	0	3.35233e-05	0	0	0	0	0	3.35087e-05	3.35525e-05	0	3.44626e-05	0.000242542	0.000460879	3.4887e-05	6.70107e-05	0	0	0	0	0.00123742	6.71434e-05	3.44899e-05	3.35188e-05	3.35031e-05	0	0.000140243	0	0	3.34829e-05	3.35121e-05	3.34829e-05	0.00127073	0	0	0	3.46368e-05	0.00151112	0	3.34482e-05	3.35694e-05	0	0	0	0.00445003	3.40009e-05	0
k__Bacteria;p__Proteobacteria;c__Betaproteobacteria	0.00394594	0.0131861	0.0305306	0.00200775	0.0120684	0.0377293	0.00592169	0.0151263	0.000133855	3.35076e-05	0	0.00201315	0.000167235	0.00689251	0.00498943	0.00428972	0.0021281	0.0120284	0.0227717	0.0214116	0.0132131	0.00569152	0.0103675	0.0146373	0.00603573	0.00207817	0.0101179	0.00552745	0.0685786	0.00372073	3.4195e-05	0.0100783	0	0.0298333	0.0104334	0.00539237	0.0162402	0.00674795	0	0.00392171	0.0216216	0.0294009	0.0149384	0.00419097	0.000635579	0.0102409	0.0158299	0.0240726	0
k__Bacteria;p__Proteobacteria;c__Deltaproteobacteria	0.00125711	0.0053013	0.00698641	0.00349626	0.00238015	0.00138711	0.00393619	0.0263669	3.34638e-05	0	0	0.00238223	6.68941e-05	0.00148189	0.00031184	0.00177261	0.01542	0.00237888	0.00216541	0.00385945	0.00509742	0.00764798	0.00123742	0.00184644	0.00534593	0.00211168	0.010989	0.000770493	0.00220882	0.00200077	0	0.0105806	0	0	0.00120385	0.000636367	0.000761799	0.00223818	0	0.0115493	0.0140816	0	0.00208131	0.000279398	0.00826253	0.0118031	0.00886609	0.0233926	0.000831572
k__Bacteria;p__Proteobacteria;c__Epsilonproteobacteria	0	6.71051e-05	3.49321e-05	3.46164e-05	0	0	6.9667e-05	0.0005204	0.0090687	6.70151e-05	0	6.71051e-05	0.00923139	3.44626e-05	0	0.000212713	0	0	0.00017463	0	6.70713e-05	0	0	0	3.44899e-05	6.70376e-05	0.000134012	0.000100499	3.50607e-05	0	0.000102585	0.000133932	0	0	0	0.000100479	0	0.000133623	0	0.00035979	0.000103288	0	0	0	3.34515e-05	0.00013886	3.39697e-05	0.000714019	0
k__Bacteria;p__Proteobacteria;c__Gammaproteobacteria	0.199323	0.141659	0.0238237	0.214899	0.178512	0.143115	0.131949	0.0812864	0.177793	0.0693942	0.295949	0.0723728	0.17854	0.0269842	0.0336094	0.00865034	0.0629012	0.180996	0.0422953	0.0371514	0.139005	0.0685828	0.159025	0.0329003	0.150135	0.0720989	0.0666041	0.17661	0.105427	0.142476	0.0546095	0.0664301	0.295442	0.127335	0.158741	0.177379	0.060286	0.0850509	0.0570469	0.0442182	0.0296092	0.127304	0.032898	0.00384172	0.462367	0.0117337	0.0210952	0.0242426	0.0665604
k__Bacteria;p__Spirochaetes;c__Spirochaetia	0	0	0	0	0	0	0	0	0	0	0	0	0	0	0	0	0	0	0	0	0	0	0	0	0	0	0	0	0	0	0	0	0	0	0	0	0	0	0	0	0	0	0	0	0	0	0	0.000204005	0
k__Bacteria;p__Synergistetes;c__Synergistia	6.98397e-05	0	0.000244524	0.00135004	0	3.46777e-05	6.9667e-05	0.0126978	0	0	0	0	0	3.44626e-05	0	0	0.0235487	3.35053e-05	0.000733445	0.0044971	0	0	6.68874e-05	0	0	0	0.000134012	0.000133999	0.000105182	0	0.00201751	0.000133932	0	0	0.000100321	0.000133972	0	0	0	0.000395769	3.44293e-05	0	0	3.49247e-05	0	0.00041658	0.00132482	0.000544014	0
k__Bacteria;p__Tenericutes;c__Mollicutes	0	0	0	0.000138466	0	0	0	0	0	0	0	0	0	0	0	0	0	0	0	0	0	0	0	0	0	0	3.35031e-05	0	0	0	0	3.34829e-05	0	3.34829e-05	0	0	0	0	0	0	0	3.34482e-05	0	0.000104774	0	6.943e-05	0	0	3.46488e-05
k__Bacteria;p__Verrucomicrobia;c__Opitutae	0	0	0	0	0	0	0	0	0	0	0	0	0	0	0	0	0.000139548	0	0.000384186	0	0	0	0	0	0	0	0	0	0	0	0	0	0	0	0	0	0	0	0	0	0	0	0	0	0	0	0.00305727	0	0
k__Bacteria;p__Verrucomicrobia;c__Verrucomicrobiae	0.00272375	0	0	0	0.000134093	0	0.00146301	0	0	0	0	3.35525e-05	0	0	0	0	0.0468183	0.000167527	0.00153674	0.000738329	0	0	0	0	0.000517348	0	0.0011391	0	3.50607e-05	0	0	0.00100449	0	0	0	0	0	0	0	0.000107937	0	0	0	3.49247e-05	0.00137151	0.00600569	0.00101909	0	0.01677
[truncated: 73 more columns]

## Sheet: class_group
A=PSCI, B=PSNCI, C=age-matched PSCI	A|A	B|B	C|C	A|A_sd	B|B_sd	C|C_sd	pvalue	qvalue
k__Bacteria;p__Bacteroidetes;c__Bacteroidia	0.435426	0.45521	0.494068	0.158468	0.17422	0.159554	0.230711	0.557551
k__Bacteria;p__Firmicutes;c__Clostridia	0.290599	0.297623	0.218197	0.142794	0.135111	0.107614	0.0358028	0.25957
k__Bacteria;p__Firmicutes;c__Negativicutes	0.0632811	0.0685445	0.0696464	0.0534667	0.0517523	0.0639181	0.808616	0.868513
k__Bacteria;p__Proteobacteria;c__Gammaproteobacteria	0.0694012	0.0378368	0.0914313	0.0914357	0.0571652	0.110335	0.0483665	0.280525
k__Bacteria;p__Firmicutes;c__Bacilli	0.0535972	0.0296988	0.0335777	0.0640701	0.051424	0.0510891	0.0690373	0.298135
k__Bacteria;p__Actinobacteria;c__Actinobacteria	0.0290042	0.0424865	0.0347395	0.0433634	0.0806793	0.0545772	0.873362	0.889312
k__Bacteria;p__Fusobacteria;c__Fusobacteriia	0.0172874	0.023714	0.0269329	0.0675106	0.0562094	0.0900797	0.144989	0.525587
k__Bacteria;p__Proteobacteria;c__Betaproteobacteria	0.012056	0.0143035	0.0121495	0.0106499	0.0134062	0.0106965	0.769426	0.868513
k__Bacteria;p__Firmicutes;c__Erysipelotrichia	0.00814097	0.00821396	0.00778795	0.0121518	0.0126082	0.0127316	0.690596	0.868513
k__Bacteria;p__Proteobacteria;c__Deltaproteobacteria	0.00517073	0.00435958	0.00361924	0.00639024	0.00564585	0.00535679	0.520172	0.764298
k__Bacteria;p__Verrucomicrobia;c__Verrucomicrobiae	0.00413654	0.00706183	0.000477145	0.0188428	0.0281798	0.0013072	0.657843	0.867157
k__Bacteria;Other;Other	0.00281579	0.00661587	0.00239599	0.00591211	0.0258636	0.00569205	0.00263369	0.025459
k__Bacteria;p__Firmicutes;Other	0.00530819	0.00321367	0.00230827	0.0121648	0.00668831	0.00478732	0.179229	0.543338
k__Bacteria;p__Synergistetes;c__Synergistia	0.00126059	0.000490572	0.000794362	0.00421615	0.00145443	0.00307739	0.213044	0.557551
k__Bacteria;p__Bacteroidetes;Other	0.000923767	0.000116034	0.000560272	0.00394711	0.000376608	0.00040849	9.44551e-09	1.3696e-07
k__Bacteria;p__Lentisphaerae;c__Lentisphaeria	0.000587703	0.000288253	0.000608305	0.00167019	0.000858526	0.00208706	0.432401	0.764298
k__Bacteria;p__Proteobacteria;c__Epsilonproteobacteria	0.000433358	4.09821e-05	0.000417867	0.00156721	8.05273e-05	0.00171641	0.0719636	0.298135
k__Bacteria;p__Proteobacteria;c__Alphaproteobacteria	0.000189992	5.29537e-05	7.86032e-05	0.000667311	0.000154237	0.000237975	0.761003	0.868513
k__Bacteria;p__Candidatus Saccharibacteria;c__undefined	8.97376e-05	4.43283e-05	9.24191e-05	0.000210119	7.15181e-05	0.000224345	0.889312	0.889312
k__Archaea;p__Euryarchaeota;c__Methanobacteria	0.000113967	3.41455e-05	2.90729e-05	0.000510151	0.000184962	0.000156562	0.521298	0.764298
k__Bacteria;p__Proteobacteria;Other	4.90105e-05	0	5.32072e-05	0.000150732	0	4.34888e-05	7.38576e-10	2.14187e-08
k__Bacteria;p__Verrucomicrobia;c__Opitutae	6.03174e-05	9.60464e-06	0	0.000420018	6.07451e-05	0	0.575827	0.79519
k__Bacteria;p__Tenericutes;c__Mollicutes	3.02866e-05	9.61341e-06	2.4252e-05	0.00011916	3.16308e-05	9.55144e-05	0.787517	0.868513
k__Bacteria;p__Cyanobacteria/Chloroplast;c__Chloroplast	1.51736e-05	1.05095e-05	3.46744e-06	3.59103e-05	2.65411e-05	1.03886e-05	0.268994	0.569242
k__Bacteria;p__Spirochaetes;c__Spirochaetia	1.4857e-05	0	3.46398e-06	6.50901e-05	0	1.86541e-05	0.187358	0.543338
k__Archaea;p__Euryarchaeota;c__Thermoplasmata	0	2.12549e-05	0	0	0.000134428	0	0.358796	0.693673
k__Bacteria;p__Bacteroidetes;c__Sphingobacteriia	3.92067e-06	0	2.31509e-06	2.02026e-05	0	8.65677e-06	0.274807	0.569242
k__Bacteria;p__Bacteroidetes;c__Flavobacteriia	1.96034e-06	0	1.15764e-06	1.06241e-05	0	6.23411e-06	0.473327	0.764298
k__Bacteria;p__Lentisphaerae;Other	6.31858e-07	0	1.15586e-06	4.6e-06	0	6.22449e-06	0.527102	0.764298

## Sheet: order
A=PSCI, B=PSNCI, C=age-matched PSCI	B|DS92	C|ADS80	B|DS77	B|DS105	C|ADS114	A|DS98	B|DS138	A|DS91	A|DS96	C|ADS118	A|DS115	C|ADS111	C|ADS96	B|DS75	B|DS56	A|DS37	A|DS102	A|DS114	B|DS67	A|DS90	A|DS80	B|DS36	A|DS99	C|ADS47	A|DS124	A|DS111	C|ADS142	A|DS94	B|DS143	B|DS133	A|DS120	A|DS142	C|ADS115	A|DS113	C|ADS99	C|ADS94	B|DS83	C|ADS150	B|DS130	A|DS26	B|DS116	C|ADS113	A|DS47	B|DS52	C|ADS146	A|DS129	A|DS152	A|DS154	A|DS137
k__Archaea;p__Euryarchaeota;c__Methanobacteria;o__Methanobacteriales	0	0	0	0	0	0	0	0	0	0	0	0	0	0	0	0	0.000209322	0	0.000209556	0	0	0	0	0	0	0	0	0	0	0	0	0	0	0	0	0	0	0	0	0	0	0	0	0	0	0	0	0.00323008	0
k__Archaea;p__Euryarchaeota;c__Thermoplasmata;Other	0	0	0	0	0	0	0	0	0	0	0	0	0	0	0	0	0	0	0	0	0	0	0	0	0	0	0	0	0	0	0	0	0	0	0	0	0	0	0	0	0	0	0	0	0	0	0	0	0
k__Archaea;p__Euryarchaeota;c__Thermoplasmata;o__Methanomassiliicoccales	0	0	0	0	0	0	0	0	0	0	0	0	0	0	0	0	0	0	0	0	0	0	0	0	0	0	0	0	0	0	0	0	0	0	0	0	0	0	0	0	0	0	0	0	0	0	0	0	0
k__Bacteria;Other;Other;Other	0.0105109	0.000771708	0.000384253	0.00270008	0.000938652	0	0.000557336	0.00159589	0.000836596	0.000335076	0.000469122	0.00228157	0.000836176	3.44626e-05	0.000103947	0.00116992	0.0100126	0.000871139	0.159786	0.00137598	0.00077132	0.00526466	0.00143808	0.00107429	0	0.00227928	0.00331681	0.00117249	0	0.00126365	0	0.0035157	0.000469169	0.00046876	0.00143793	0.00117225	0	0.00023384	0	0.00557674	0.00237562	0.000468274	0.00110779	0.000209548	0.000267612	0.00381865	0.00686188	0.00142804	0.000242542
k__Bacteria;p__Actinobacteria;c__Actinobacteria;Other	0	3.35525e-05	0	0	0	0	0	0	0	0	0	0	0	0	0	0	0	0	0	0.00104037	3.35357e-05	0	0.000100331	0.000100715	0	0	0	0	0	0	0	0	0	0	0.000100321	0	0	0	0	0	0	0	0.000100708	0	0	0	0	0	0
k__Bacteria;p__Actinobacteria;c__Actinobacteria;o__Actinomycetales	0.000384118	0.000234868	0.000279456	0.000346164	0	0.000104033	0.000766337	0.00041632	0.000803132	0.000871197	0.00026807	0.00342236	0.000836176	3.44626e-05	0.000242542	0.000283618	0.000453531	0	0.000139704	0.000268483	0.000201214	3.5572e-05	0.00026755	0.000369289	0.000310409	0.00355299	0.000904583	0.000468996	0.000280485	3.51013e-05	6.83901e-05	0.00110494	0.000268097	0.00154021	0.000267523	0.000502395	0	0.000167029	6.92737e-05	0.000251853	0.00051644	0.00157206	0.000537111	0	0.00123771	0.000173575	0.000475576	0.00197205	6.92977e-05
k__Bacteria;p__Actinobacteria;c__Actinobacteria;o__Bifidobacteriales	0.00646017	0.0026842	0.234499	0.00467322	0	0.00502826	3.48335e-05	0.00201221	0	0.00144083	0	0	0	0.000241238	0.0140328	0.000602687	0.000104661	0	0.0876292	0.196865	0.00254871	0.000675868	0.0481255	0.0235338	0.00531144	0	0.00170866	0.000703494	0.00424234	3.51013e-05	0.0115921	0.00177459	0	3.34829e-05	0.0471174	0.000502395	0.0118079	0.000334057	3.46368e-05	0.000215874	0.00106731	3.34482e-05	0.0246735	0.000279398	3.34515e-05	0.000381865	0.00329506	0.0242426	0.0530127
k__Bacteria;p__Actinobacteria;c__Actinobacteria;o__Coriobacteriales	0.00642525	0.0274795	0.00845356	0.000692329	0.0131411	0.000416132	0.00191584	0.00232445	0.000200783	0.000569629	0.00150789	0.00650919	0.000234129	0.00558293	0.00058903	0.000531783	0.0209322	0.0130671	0.0190346	0.018626	0.0270297	0.00071144	0.00394636	0.00940007	0.0119335	0.00673728	0.00211069	0.00103849	0.0456139	0.0132683	0.00263302	0.00224335	0.00157507	0.00264515	0.00407972	0.00103828	0.00796426	0.000434274	0.000519552	0.00169101	0.0285419	0.00274275	0.00983585	0.000768344	0.0311768	0.0158995	0.0110062	0.0106423	0.00169779
k__Bacteria;p__Bacteroidetes;Other;Other	0.000488878	0.000301973	0.000104796	0.000138466	0.00020114	0	0	0	0.000267711	0.000435598	0.000435613	0.000402631	0.000267576	0	0	0	0.0289213	0.000201032	0.000314334	0.000201363	0.000301821	0	0.000769205	0.000537147	0	0.000402226	0.000703565	0.000368497	0	0.000210608	0	0.000703141	0.000435657	0.000301346	0.000769128	0.000368423	0	0.00023384	0	0	0	0.000301034	0.000537111	0	0	0.00194404	0.000645424	0.000714019	0
k__Bacteria;p__Bacteroidetes;c__Bacteroidia;o__Bacteroidales	0.22869	0.298383	0.213819	0.317364	0.58944	0.546069	0.405775	0.409936	0.606331	0.71093	0.522769	0.547175	0.605826	0.499673	0.74048	0.449286	0.289806	0.588521	0.154547	0.424808	0.301519	0.250854	0.390756	0.724746	0.360695	0.54753	0.437249	0.241198	0.323925	0.479343	0.370948	0.437789	0.523827	0.255575	0.391486	0.241317	0.710378	0.565291	0.513664	0.25412	0.31193	0.255845	0.721776	0.888485	0.0657992	0.440811	0.273286	0.156472	0.470289
k__Bacteria;p__Bacteroidetes;c__Flavobacteriia;o__Flavobacteriales	0	0	0	0	0	0	0	0	0	0	0	0	0	0	0	0	0	0	0	0	0	0	0	3.35717e-05	0	0	0	0	0	0	0	0	0	0	0	0	0	0	0	0	0	0	3.35694e-05	0	0	0	0	0	0
k__Bacteria;p__Bacteroidetes;c__Sphingobacteriia;o__Sphingobacteriales	0	0	0	0	0	0	0	0	0	0	0	0	0	0	0	0	0	0	0	0	0	0	0	3.35717e-05	0	0	0	0	0	0	0	0	0	0	0	0	0	0	0	0	0	0	3.35694e-05	0	0	0	0	0	0
k__Bacteria;p__Candidatus Saccharibacteria;c__undefined;o__undefined	0.00010476	0	3.49321e-05	3.46164e-05	6.70466e-05	0	0	3.46933e-05	0.000234247	0	0.000134035	0.000234868	0.000234129	3.44626e-05	0.000173244	3.54522e-05	6.97739e-05	6.70107e-05	3.4926e-05	0	0	3.5572e-05	0	3.35717e-05	0	0.000234632	0	3.34997e-05	3.50607e-05	0	0	0	0.000100536	0.00120538	0	3.3493e-05	6.92545e-05	3.34057e-05	0	7.1958e-05	3.44293e-05	0.00120413	3.35694e-05	0	3.34515e-05	0	0.000203818	0.000136004	0
k__Bacteria;p__Cyanobacteria/Chloroplast;c__Chloroplast;o__undefined	0	3.35525e-05	0	0	0	3.46777e-05	0	0	0	0	0	0	0	0	0	0	0	0	0.000139704	0	0	3.5572e-05	0	0	0	0	0	0	0	0	0	0	0	0	0	0	0	3.34057e-05	0	3.5979e-05	3.44293e-05	0	0	0	0	0	0.000169848	0	0
k__Bacteria;p__Firmicutes;Other;Other	0.0153298	0.000771708	0.00248018	0.00436167	0.000569896	0	0.000766337	0.00575909	0.000602349	0.000167538	0.000100526	0.000201315	0.000602047	0.000448013	0	0.00251711	0.0214904	0.000536085	0.0251816	0.000268483	0.000838392	0.0035572	0.000702318	6.71434e-05	0.00162103	0.000201113	0.0238877	0.00495796	0	0	3.4195e-05	0.0241412	6.70241e-05	3.34829e-05	0.000702247	0.00488998	0	0.000868549	0	0.00827517	0.0112584	3.34482e-05	6.71389e-05	0.000384172	3.34515e-05	0.0130876	0.0150486	0.00431811	0
k__Bacteria;p__Firmicutes;c__Bacilli;Other	0	0	0	0	0	0	0	0	0	3.35076e-05	0	0	0	0	0	0	0	0	0	0	0	0	0.000100331	3.35717e-05	0	0	0.000268025	0.000167499	0	0	0	0.000267863	0	0	0.000100321	0.000167465	0	0	0	0	0	0	3.35694e-05	0	6.69031e-05	0	0	0	0
k__Bacteria;p__Firmicutes;c__Bacilli;o__Bacillales	3.49199e-05	0	0	3.46164e-05	3.35233e-05	6.93553e-05	6.9667e-05	0	0	0.00013403	0	0	0	0	0.000277191	7.09044e-05	6.97739e-05	3.35053e-05	0.000314334	0	0	3.5572e-05	0.000200662	6.71434e-05	0.00010347	0	6.70062e-05	0	0.00143749	0	0	6.69658e-05	0	6.69658e-05	0.000167202	0	0.000138509	0.000133623	0	0.000251853	6.88587e-05	6.68963e-05	3.35694e-05	0.000104774	0.000401418	0.00027772	0	0.000272007	0
k__Bacteria;p__Firmicutes;c__Bacilli;o__Lactobacillales	0.034431	0.00150986	0.0418137	0.044586	0.000435803	0.128134	0.0101017	0.00128365	0.0157949	0.0396395	0.000201052	0.00171118	0.0153188	0.000516938	0.000554381	0.0216967	0.000558191	0.000402064	0.00293378	0.00691345	0.00137496	0.00238332	0.0308351	0.0075872	0.00662206	0.00167594	0.048948	0.121838	0.144134	0.00147425	0.020859	0.0484163	0.000234584	0.00281256	0.0307986	0.122048	0.000450154	0.0353766	6.92737e-05	0.0936893	0.0492684	0.00257551	0.00772097	0.00590228	0.0975781	0.162223	0.12956	0.0236646	0.00211358
k__Bacteria;p__Firmicutes;c__Clostridia;Other	3.49199e-05	0	6.98641e-05	0	0	0	0	0	0	0	0	0	0	0	0	0.000106357	6.97739e-05	0	0	0	0	0.000569152	0	3.35717e-05	0	0	3.35031e-05	0	0	0	0	3.34829e-05	0	0	0	0	0	3.34057e-05	0	3.5979e-05	6.88587e-05	0	3.35694e-05	0	3.34515e-05	0.000243005	6.79394e-05	6.80018e-05	0
k__Bacteria;p__Firmicutes;c__Clostridia;o__Clostridiales	0.429968	0.207422	0.275614	0.358453	0.160476	0.0466068	0.1726	0.368582	0.0521367	0.146428	0.125256	0.293115	0.0519098	0.443671	0.127923	0.456908	0.378175	0.15905	0.402766	0.12716	0.20876	0.610985	0.179626	0.163931	0.398393	0.293591	0.348935	0.423302	0.206227	0.142406	0.418787	0.348925	0.125067	0.119065	0.180778	0.422882	0.0919007	0.281343	0.156558	0.540296	0.437012	0.119377	0.163953	0.0805015	0.122499	0.276678	0.449623	0.593179	0.319462
k__Bacteria;p__Firmicutes;c__Erysipelotrichia;o__Erysipelotrichales	0.0107553	0.0126829	0.00377266	0.00564248	0.00150855	6.93553e-05	0.065696	0.00579378	0.00605696	0.0022115	0.00388701	0.0201651	0.00565255	0.00234345	0.00388067	0.00262346	0.054319	0.00147423	0.0382788	0.0062758	0.0127771	0.015296	0.00197318	0.000335717	0.00679451	0.0194074	0.00398687	0.00556095	0.00143749	0.00171996	0.0238339	0.00381705	0.0041555	0.00609389	0.00210674	0.00552634	0.0019045	0.00250543	0.0112916	0.0140678	0.00671372	0.00608757	0.000302125	0.00129222	0.00194019	0.00211761	0.0203478	0.0104383	0.00367278
k__Bacteria;p__Firmicutes;c__Negativicutes;o__Selenomonadales	0.0481196	0.277647	0.153666	0.0369358	0.038887	0.0909942	0.0539223	0.0662642	0.121909	0.0270741	0.0488557	0.0471749	0.12245	0.0119585	0.0721042	0.0487822	0.0372244	0.0391342	0.0375454	0.0856126	0.276502	0.0274972	0.166148	0.0183973	0.0440091	0.047161	0.0348097	0.0155439	0.0850221	0.0566183	0.0944809	0.0348892	0.0481903	0.00200897	0.165229	0.0153733	0.0977873	0.0187072	0.0741575	0.0176297	0.0856602	0.00193999	0.0190003	0.0135857	0.00515154	0.0402347	0.0303689	0.0934684	0.062853
k__Bacteria;p__Fusobacteria;c__Fusobacteriia;o__Fusobacteriales	0	0.00161052	0.00150208	0.00110773	0.00117332	0.000208066	0.144385	0	0.00769668	0.000234553	3.35087e-05	0.000671051	0.00772627	0	0.000485084	0	0.00512838	0.000971654	0	0.0628922	0.00154264	0.000142288	0.00304338	0.00020143	0.00210388	0.000804451	0.0032163	0.000133999	0.0111142	0.155428	0	0.00321436	3.35121e-05	0.450814	0.00307651	0.000133972	0.000311645	3.34057e-05	0.186554	0.000755559	0	0.450881	0.000201417	0	0.20101	0.00041658	0	0.00112203	0.00239077
k__Bacteria;p__Lentisphaerae;Other;Other	0	0	0	0	0	0	0	0	0	0	0	0	0	0	0	0	0	0	0	0	0	0	0	0	0	0	0	0	0	0	0	0	0	0	0	0	0	0	0	0	0	0	0	0	0	0	0	0	0
k__Bacteria;p__Lentisphaerae;c__Lentisphaeria;Other	0	0	6.98641e-05	0	0	0	0	0	0	0	0	0	0	0	0	0	0	0	0	0	0	0	0	0	0	0	0	0	0	0	0	0	0	0	0	0	0	0	0	7.1958e-05	0	0	0	0	0	0.000659585	0.000679394	0	0
k__Bacteria;p__Lentisphaerae;c__Lentisphaeria;o__Victivallales	0.000872996	0.00815327	0.00178153	0.00100388	0	0	0	0	0	0	0	0	0	0	0	0	0.00146525	0	0.0010827	0	0.00835038	0	0	0	0	0	0.000502546	0.000267998	0	0	0	0.000535726	0	0	0	0.000301437	0	0	0	0.000899475	0	0	0	0	3.34515e-05	0.00062487	0.00268361	0.000340009	0
k__Bacteria;p__Proteobacteria;Other;Other	0	6.71051e-05	0	0	0	0	0	0	0.000100392	0	0.000100526	3.35525e-05	0.000100341	0	0	0	0	0	0	3.35604e-05	6.70713e-05	0	3.34437e-05	3.35717e-05	0	3.35188e-05	0.000167515	0.000100499	0	0	0	0.000133932	0.000100536	0.000100449	3.34403e-05	0.000100479	0	6.68114e-05	0	0	0	0.000100345	3.35694e-05	0	3.34515e-05	0	0	0.00108803	0
k__Bacteria;p__Proteobacteria;c__Alphaproteobacteria;Other	0	0	0	0	0	0	0	0	0	0	0	0	0	0	0	0.000460879	0	0	0	0	0	0	0.00123742	0	0	0	0	0	0.000140243	0	0	0	0	0	0.00127073	0	0	0	0	0.00151112	0	0	0	0	0	0	0.00445003	0	0
k__Bacteria;p__Proteobacteria;c__Alphaproteobacteria;o__Caulobacterales	0	0	0	0	0	0	0	0	0	0	0	0	0	3.44626e-05	0	0	0	0	0	0	0	0	0	3.35717e-05	0	0	0	0	0	0	0	0	0	0	0	0	0	0	0	0	0	0	3.35694e-05	0	0	0	0	0	0
k__Bacteria;p__Proteobacteria;c__Alphaproteobacteria;o__Rhizobiales	0	0	0	0	0	0	0	0	0	0	3.35087e-05	0	0	0	0.000207893	0	0	0	0	0	0	0	0	3.35717e-05	3.44899e-05	0	0	0	0	0	0	0	3.35121e-05	0	0	0	0	0	0	0	0	0	0	0	0	0	0	3.40009e-05	0
k__Bacteria;p__Proteobacteria;c__Alphaproteobacteria;o__Rhodobacterales	0	0	0	0	0	0	0	0	0	0	0	0	0	0	0	0	0	0	0	0	0	0	0	0	0	0	0	0	0	0	0	0	0	0	0	0	0	0	0	0	0	0	0	0	0	0	0	0	0
k__Bacteria;p__Proteobacteria;c__Alphaproteobacteria;o__Rhodospirillales	0	0	0	0	0	0	0	0	0	0	0	0	0	0	0	0	0	0	0	0	0	0	0	0	0	0	0	0	0	0	0	0	0	0	0	0	0	0	0	0	0	0	0	0	0	0	0	0	0
k__Bacteria;p__Proteobacteria;c__Alphaproteobacteria;o__Sphingomonadales	6.98397e-05	0	3.49321e-05	0	3.35233e-05	0	0	0	0	0	0	3.35525e-05	0	0	3.46488e-05	0	3.4887e-05	6.70107e-05	0	0	0	0	0	0	0	3.35188e-05	3.35031e-05	0	0	0	0	3.34829e-05	0	3.34829e-05	0	0	0	0	3.46368e-05	0	0	3.34482e-05	0	0	0	0	0	0	0
k__Bacteria;p__Proteobacteria;c__Betaproteobacteria;Other	0	0.00026842	0	0	3.35233e-05	0	0	0	0	0	0	0	0	0	0	0	0	3.35053e-05	0	0.000100681	0.000268285	0	0	0	0	0	0.000100509	3.34997e-05	0	0	0	0.000100449	0	0.00046876	0	3.3493e-05	0	3.34057e-05	0	0	0	0.000468274	0	0	0	0	0	0	0
k__Bacteria;p__Proteobacteria;c__Betaproteobacteria;o__Burkholderiales	0.00394594	0.0129177	0.0305306	0.00200775	0.0120349	0.0377293	0.00592169	0.0151263	0.000100392	0	0	0.00201315	0.000100341	0.00689251	0.00498943	0.00428972	0.0021281	0.0119949	0.0227717	0.0213109	0.0129448	0.00569152	0.0103675	0.0146373	0.00603573	0.00207817	0.0100174	0.00549395	0.0682982	0.00372073	0	0.0099779	0	0.029331	0.0104334	0.00535888	0.0162402	0.00668114	0	0.00392171	0.0216216	0.0288992	0.0149384	0.00419097	0.000635579	0.0102409	0.0158299	0.0240726	0
k__Bacteria;p__Proteobacteria;c__Betaproteobacteria;o__Hydrogenophilales	0	0	0	0	0	0	0	0	0	0	0	0	0	0	0	0	0	0	0	0	0	0	0	0	0	0	0	0	0	0	0	0	0	3.34829e-05	0	0	0	0	0	0	0	3.34482e-05	0	0	0	0	0	0	0
k__Bacteria;p__Proteobacteria;c__Betaproteobacteria;o__Neisseriales	0	0	0	0	0	0	0	0	3.34638e-05	3.35076e-05	0	0	6.68941e-05	0	0	0	0	0	0	0	0	0	0	0	0	0	0	0	0.000280485	0	3.4195e-05	0	0	0	0	0	0	3.34057e-05	0	0	0	0	0	0	0	0	0	0	0
k__Bacteria;p__Proteobacteria;c__Deltaproteobacteria;Other	0	0	0	0	0	0	0	0	0	0	0	0	0	0	0	0	0	0	0	0	0	0	0	0	0	0	3.35031e-05	0	0	0	0	3.34829e-05	0	0	0	0	0	0	0	3.5979e-05	0	0	0	0	0	0	0	0	0
k__Bacteria;p__Proteobacteria;c__Deltaproteobacteria;o__Desulfovibrionales	0.00125711	0.0053013	0.00698641	0.00349626	0.00238015	0.00138711	0.00393619	0.0263669	3.34638e-05	0	0	0.00238223	6.68941e-05	0.00148189	0.00031184	0.00177261	0.01542	0.00237888	0.00216541	0.00385945	0.00509742	0.00764798	0.00123742	0.00184644	0.00534593	0.00211168	0.0109555	0.000770493	0.00220882	0.00200077	0	0.0105471	0	0	0.00120385	0.000636367	0.000761799	0.00223818	0	0.0115133	0.0140816	0	0.00208131	0.000279398	0.00826253	0.0118031	0.00886609	0.0233926	0.000831572
k__Bacteria;p__Proteobacteria;c__Epsilonproteobacteria;Other	0	0	0	0	0	0	0	0	0	0	0	0	0	0	0	0	0	0	0	0	0	0	0	0	0	0	0	0	0	0	0	0	0	0	0	0	0	0	0	0	0	0	0	0	0	0	0	0	0
k__Bacteria;p__Proteobacteria;c__Epsilonproteobacteria;o__Campylobacterales	0	6.71051e-05	3.49321e-05	3.46164e-05	0	0	6.9667e-05	0.0005204	0.0090687	6.70151e-05	0	6.71051e-05	0.00923139	3.44626e-05	0	0.000212713	0	0	0.00017463	0	6.70713e-05	0	0	0	3.44899e-05	6.70376e-05	0.000134012	0.000100499	3.50607e-05	0	0.000102585	0.000133932	0	0	0	0.000100479	0	0.000133623	0	0.00035979	0.000103288	0	0	0	3.34515e-05	0.00013886	3.39697e-05	0.000714019	0
k__Bacteria;p__Proteobacteria;c__Gammaproteobacteria;Other	0	6.71051e-05	0	0	0.00030171	0	0	0	0.000167319	0.000100523	0.000603157	0.000100658	0.000167235	0	0	0	0	0.000301548	0	0	6.70713e-05	0	0.000468212	3.35717e-05	0	0.000100556	0.000234522	0.000234498	0	0	0	0.00023438	0.000603217	0.000334829	0.000468165	0.000234451	0	0.000100217	0	0	0	0.000334482	3.35694e-05	0	0.000167258	0	0	0	0
k__Bacteria;p__Proteobacteria;c__Gammaproteobacteria;o__Aeromonadales	0	0	0	0	0	0	0.000348335	0	0	0	0	0	0	0	0	0	0	0	0.000593741	0	0	0	0	0	0	0	0	0	0	0	0	0	0	0	0	0	0	0	0	0	0	0	0	0	0	0	6.79394e-05	0	0
k__Bacteria;p__Proteobacteria;c__Gammaproteobacteria;o__Alteromonadales	0	0	0	0	0	0	0	0	0	0	0	0	0	0	0	0	0	0	0	0	0	0	0	0	0	0	0	0	0	0	0	0	0	0	0	0	0	0	0	0	0	0	0	0	0	0	0	0	0
k__Bacteria;p__Proteobacteria;c__Gammaproteobacteria;o__Cardiobacteriales	0	0	0	0	0	0	0	0	0	0	0	0	0	0	0	0	0	0	0	0	0	0	0	0	0	0	0	0	0	0	0	0	0	0	0	0	0	3.34057e-05	0	0	0	0	0	0	0	0	0	0	0
k__Bacteria;p__Proteobacteria;c__Gammaproteobacteria;o__Enterobacteriales	0.199288	0.141491	0.0232298	0.214795	0.17821	0.143011	0.122405	0.0812864	0.177459	0.0692937	0.295346	0.0722722	0.178239	0.0269842	0.0335747	0.00379338	0.0628663	0.180694	0.0416667	0.0370843	0.138871	0.0685828	0.158222	0.0328331	0.150135	0.0719984	0.065733	0.176242	0.103885	0.142476	0.0511216	0.065593	0.294839	0.126934	0.157972	0.17701	0.0600783	0.0755303	0.0570469	0.0288192	0.0293682	0.126902	0.0328309	0.00377187	0.462133	0.0112129	0.0209593	0.0230866	0.0665604
k__Bacteria;p__Proteobacteria;c__Gammaproteobacteria;o__Oceanospirillales	0	0	0	0	0	0	0	0	0	0	0	0	0	0	0	0	0	0	0	0	0	0	0	0	0	0	0	0	0	0	0	0	0	3.34829e-05	0	0	0	0	0	0	0	3.34482e-05	0	0	0	0	0	0	0
k__Bacteria;p__Proteobacteria;c__Gammaproteobacteria;o__Pasteurellales	3.49199e-05	0.000100658	0.000593845	0.000103849	0	0.000104033	0.00919604	0	0.000133855	0	0	0	0.000100341	0	0	0.00485695	3.4887e-05	0	3.4926e-05	0	6.70713e-05	0	0.000334437	3.35717e-05	0	0	0.000636559	0.000133999	0.00154267	0	0.00218848	0.000602692	0	0	0.000300963	0.000133972	0.000207763	0.0093536	0	0.015399	0.000206576	0	3.35694e-05	6.98495e-05	6.69031e-05	6.943e-05	6.79394e-05	0.00115603	0
k__Bacteria;p__Proteobacteria;c__Gammaproteobacteria;o__Pseudomonadales	0	0	0	0	0	0	0	0	3.34638e-05	0	0	0	3.34471e-05	0	3.46488e-05	0	0	0	0	6.71209e-05	0	0	0	0	0	0	0	0	0	0	0.00129941	0	0	3.34829e-05	0	0	0	0	0	0	0	3.34482e-05	0	0	0	0.000451295	0	0	0
k__Bacteria;p__Proteobacteria;c__Gammaproteobacteria;o__Xanthomonadales	0	0	0	0	0	0	0	0	0	0	0	0	0	0	0	0	0	0	0	0	0	0	0	0	0	0	0	0	0	0	0	0	0	0	0	0	0	3.34057e-05	0	0	3.44293e-05	0	0	0	0	0	0	0	0
k__Bacteria;p__Spirochaetes;c__Spirochaetia;o__Spirochaetales	0	0	0	0	0	0	0	0	0	0	0	0	0	0	0	0	0	0	0	0	0	0	0	0	0	0	0	0	0	0	0	0	0	0	0	0	0	0	0	0	0	0	0	0	0	0	0	0.000204005	0
k__Bacteria;p__Synergistetes;c__Synergistia;o__Synergistales	6.98397e-05	0	0.000244524	0.00135004	0	3.46777e-05	6.9667e-05	0.0126978	0	0	0	0	0	3.44626e-05	0	0	0.0235487	3.35053e-05	0.000733445	0.0044971	0	0	6.68874e-05	0	0	0	0.000134012	0.000133999	0.000105182	0	0.00201751	0.000133932	0	0	0.000100321	0.000133972	0	0	0	0.000395769	3.44293e-05	0	0	3.49247e-05	0	0.00041658	0.00132482	0.000544014	0
k__Bacteria;p__Tenericutes;c__Mollicutes;o__Anaeroplasmatales	0	0	0	0.000138466	0	0	0	0	0	0	0	0	0	0	0	0	0	0	0	0	0	0	0	0	0	0	0	0	0	0	0	0	0	3.34829e-05	0	0	0	0	0	0	0	3.34482e-05	0	0.000104774	0	6.943e-05	0	0	3.46488e-05
k__Bacteria;p__Tenericutes;c__Mollicutes;o__Mycoplasmatales	0	0	0	0	0	0	0	0	0	0	0	0	0	0	0	0	0	0	0	0	0	0	0	0	0	0	3.35031e-05	0	0	0	0	3.34829e-05	0	0	0	0	0	0	0	0	0	0	0	0	0	0	0	0	0
k__Bacteria;p__Verrucomicrobia;c__Opitutae;o__Puniceicoccales	0	0	0	0	0	0	0	0	0	0	0	0	0	0	0	0	0.000139548	0	0.000384186	0	0	0	0	0	0	0	0	0	0	0	0	0	0	0	0	0	0	0	0	0	0	0	0	0	0	0	0.00305727	0	0
k__Bacteria;p__Verrucomicrobia;c__Verrucomicrobiae;o__Verrucomicrobiales	0.00272375	0	0	0	0.000134093	0	0.00146301	0	0	0	0	3.35525e-05	0	0	0	0	0.0468183	0.000167527	0.00153674	0.000738329	0	0	0	0	0.000517348	0	0.0011391	0	3.50607e-05	0	0	0.00100449	0	0	0	0	0	0	0	0.000107937	0	0	0	3.49247e-05	0.00137151	0.00600569	0.00101909	0	0.01677
[truncated: 73 more columns]

## Sheet: order_group
A=PSCI, B=PSNCI, C=age-matched PSCI	A|A	B|B	C|C	A|A_sd	B|B_sd	C|C_sd	pvalue	qvalue
k__Bacteria;p__Bacteroidetes;c__Bacteroidia;o__Bacteroidales	0.435426	0.45521	0.494068	0.158468	0.17422	0.159554	0.230711	0.67999
k__Bacteria;p__Firmicutes;c__Clostridia;o__Clostridiales	0.290571	0.297589	0.218184	0.142786	0.135065	0.107609	0.0357425	0.222398
k__Bacteria;p__Firmicutes;c__Negativicutes;o__Selenomonadales	0.0632811	0.0685445	0.0696464	0.0534667	0.0517523	0.0639181	0.808616	0.870817
k__Bacteria;p__Proteobacteria;c__Gammaproteobacteria;o__Enterobacteriales	0.0677468	0.0366993	0.0905602	0.0920134	0.0571658	0.11047	0.0301748	0.211223
k__Bacteria;p__Firmicutes;c__Bacilli;o__Lactobacillales	0.0534749	0.029594	0.0334329	0.0639866	0.0513547	0.0509097	0.0631026	0.32125
k__Bacteria;p__Actinobacteria;c__Actinobacteria;o__Bifidobacteriales	0.0201967	0.0342866	0.0235018	0.0366221	0.0787236	0.0452705	0.418188	0.789108
k__Bacteria;p__Fusobacteria;c__Fusobacteriia;o__Fusobacteriales	0.0172874	0.023714	0.0269329	0.0675106	0.0562094	0.0900797	0.144989	0.620139
k__Bacteria;p__Proteobacteria;c__Betaproteobacteria;o__Burkholderiales	0.012009	0.0142912	0.0120685	0.0106072	0.0133749	0.0106192	0.753136	0.860727
k__Bacteria;p__Actinobacteria;c__Actinobacteria;o__Coriobacteriales	0.0082458	0.00795884	0.0106053	0.0125444	0.0104418	0.0160517	0.749444	0.860727
k__Bacteria;p__Firmicutes;c__Erysipelotrichia;o__Erysipelotrichales	0.00814097	0.00821396	0.00778795	0.0121518	0.0126082	0.0127316	0.690596	0.860727
k__Bacteria;p__Proteobacteria;c__Deltaproteobacteria;o__Desulfovibrionales	0.00516625	0.00433957	0.00361229	0.00639041	0.00563925	0.00535651	0.527597	0.789108
k__Bacteria;p__Verrucomicrobia;c__Verrucomicrobiae;o__Verrucomicrobiales	0.00413654	0.00706183	0.000477145	0.0188428	0.0281798	0.0013072	0.657843	0.860727
k__Bacteria;Other;Other;Other	0.00281579	0.00661587	0.00239599	0.00591211	0.0258636	0.00569205	0.00263369	0.0210695
k__Bacteria;p__Firmicutes;Other;Other	0.00530819	0.00321367	0.00230827	0.0121648	0.00668831	0.00478732	0.179229	0.655753
k__Bacteria;p__Proteobacteria;c__Gammaproteobacteria;o__Pasteurellales	0.00153277	0.000956985	0.000716162	0.00377398	0.00218443	0.00210136	0.461668	0.789108
k__Bacteria;p__Synergistetes;c__Synergistia;o__Synergistales	0.00126059	0.000490572	0.000794362	0.00421615	0.00145443	0.00307739	0.213044	0.67999
k__Bacteria;p__Bacteroidetes;Other;Other	0.000923767	0.000116034	0.000560272	0.00394711	0.000376608	0.00040849	9.4449e-09	2.64457e-07
k__Bacteria;p__Lentisphaerae;c__Lentisphaeria;o__Victivallales	0.000535239	0.000274318	0.000578251	0.00157626	0.000852297	0.00198291	0.448424	0.789108
k__Bacteria;p__Actinobacteria;c__Actinobacteria;o__Actinomycetales	0.000500952	0.000241043	0.000521374	0.000656726	0.000239997	0.000739547	0.155035	0.620139
k__Bacteria;p__Proteobacteria;c__Epsilonproteobacteria;o__Campylobacterales	0.000432719	4.09821e-05	0.0004167	0.00156737	8.05273e-05	0.00171667	0.0848155	0.395806
k__Bacteria;p__Firmicutes;c__Bacilli;o__Bacillales	8.62347e-05	0.000104753	7.87564e-05	0.000124496	0.000238343	0.00013376	0.782547	0.870817
k__Bacteria;p__Proteobacteria;c__Alphaproteobacteria;Other	0.000144518	2.70138e-05	4.38184e-05	0.000661044	0.000149757	0.000235969	0.713302	0.860727
k__Bacteria;p__Candidatus Saccharibacteria;c__undefined;o__undefined	8.97376e-05	4.43283e-05	9.24191e-05	0.000210119	7.15181e-05	0.000224345	0.889312	0.915228
k__Bacteria;p__Proteobacteria;c__Gammaproteobacteria;Other	8.03101e-05	0	0.000146775	0.000148471	0	0.000175595	2.43659e-08	4.54831e-07
k__Archaea;p__Euryarchaeota;c__Methanobacteria;o__Methanobacteriales	0.000113967	3.41455e-05	2.90729e-05	0.000510151	0.000184962	0.000156562	0.521298	0.789108
k__Bacteria;p__Actinobacteria;c__Actinobacteria;Other	6.07451e-05	0	0.000110948	0.00018526	0	0.000240491	0.000108664	0.0010142
k__Bacteria;p__Proteobacteria;c__Gammaproteobacteria;o__Pseudomonadales	3.81761e-05	9.67528e-05	4.61783e-06	0.000187783	0.000595141	1.47733e-05	0.842389	0.890072
k__Bacteria;p__Proteobacteria;c__Betaproteobacteria;Other	3.98943e-05	0	7.29094e-05	8.99603e-05	0	0.000111937	6.01174e-06	7.00535e-05
k__Bacteria;p__Lentisphaerae;c__Lentisphaeria;Other	5.24638e-05	1.39358e-05	3.00546e-05	0.000179443	7.75976e-05	0.000155515	0.351736	0.789108
k__Bacteria;p__Proteobacteria;Other;Other	4.90105e-05	0	5.32072e-05	0.000150732	0	4.34888e-05	7.38576e-10	4.13603e-08
k__Bacteria;p__Firmicutes;c__Bacilli;Other	3.61117e-05	0	6.60161e-05	9.25302e-05	0	0.000117802	6.25478e-06	7.00535e-05
k__Bacteria;p__Verrucomicrobia;c__Opitutae;o__Puniceicoccales	6.03174e-05	9.60464e-06	0	0.000420018	6.07451e-05	0	0.575827	0.806158
k__Bacteria;p__Firmicutes;c__Clostridia;Other	2.8005e-05	3.33379e-05	1.27341e-05	6.65448e-05	0.000111562	2.44494e-05	0.398951	0.789108
k__Bacteria;p__Proteobacteria;c__Gammaproteobacteria;o__Aeromonadales	1.28188e-06	6.87031e-05	0	9.33219e-06	0.0002909	0	0.0629386	0.32125
k__Bacteria;p__Tenericutes;c__Mollicutes;o__Anaeroplasmatales	2.96549e-05	6.94863e-06	2.30967e-05	0.000119231	2.74672e-05	9.56011e-05	0.68229	0.860727
k__Bacteria;p__Proteobacteria;c__Alphaproteobacteria;o__Rhizobiales	1.88555e-05	8.65932e-06	1.27322e-05	6.53686e-05	3.48655e-05	2.44089e-05	0.219005	0.67999
k__Bacteria;p__Proteobacteria;c__Alphaproteobacteria;o__Sphingomonadales	9.61169e-06	1.55688e-05	1.15554e-05	1.80268e-05	3.30671e-05	2.05661e-05	0.804314	0.870817
k__Bacteria;p__Cyanobacteria/Chloroplast;c__Chloroplast;o__undefined	1.51736e-05	1.05095e-05	3.46744e-06	3.59103e-05	2.65411e-05	1.03886e-05	0.268994	0.732818
k__Bacteria;p__Proteobacteria;c__Deltaproteobacteria;Other	4.4766e-06	2.00168e-05	6.94364e-06	1.33321e-05	0.000115609	1.64991e-05	0.51853	0.789108
k__Bacteria;p__Proteobacteria;c__Betaproteobacteria;o__Neisseriales	6.4592e-06	1.23004e-05	6.9267e-06	2.16407e-05	5.19684e-05	1.64438e-05	0.55236	0.793133
k__Bacteria;p__Spirochaetes;c__Spirochaetia;o__Spirochaetales	1.4857e-05	0	3.46398e-06	6.50901e-05	0	1.86541e-05	0.187358	0.655753
k__Bacteria;p__Proteobacteria;c__Alphaproteobacteria;o__Rhodospirillales	5.11309e-06	0	9.33954e-06	3.72238e-05	0	5.0295e-05	0.535466	0.789108
k__Archaea;p__Euryarchaeota;c__Thermoplasmata;o__Methanomassiliicoccales	0	1.27529e-05	0	0	8.06566e-05	0	0.358796	0.789108
k__Bacteria;p__Proteobacteria;c__Alphaproteobacteria;o__Rhodobacterales	8.62519e-06	8.50196e-07	0	6.27923e-05	5.37711e-06	0	0.713364	0.860727
k__Bacteria;p__Proteobacteria;c__Gammaproteobacteria;o__Oceanospirillales	6.31753e-07	8.88257e-06	1.15339e-06	4.59923e-06	5.61783e-05	6.21117e-06	0.915228	0.915228
k__Archaea;p__Euryarchaeota;c__Thermoplasmata;Other	0	8.50196e-06	0	0	5.37711e-05	0	0.358796	0.789108
k__Bacteria;p__Bacteroidetes;c__Sphingobacteriia;o__Sphingobacteriales	3.92067e-06	0	2.31509e-06	2.02026e-05	0	8.65677e-06	0.274807	0.732818
k__Bacteria;p__Proteobacteria;c__Alphaproteobacteria;o__Caulobacterales	3.26866e-06	8.61564e-07	1.15764e-06	1.40842e-05	5.44901e-06	6.23411e-06	0.728543	0.860727
k__Bacteria;p__Proteobacteria;c__Gammaproteobacteria;o__Alteromonadales	0	4.44129e-06	0	0	2.80892e-05	0	0.358796	0.789108
k__Bacteria;p__Tenericutes;c__Mollicutes;o__Mycoplasmatales	6.31753e-07	2.66477e-06	1.15528e-06	4.59923e-06	1.68535e-05	6.22137e-06	0.905672	0.915228
k__Bacteria;p__Bacteroidetes;c__Flavobacteriia;o__Flavobacteriales	1.96034e-06	0	1.15764e-06	1.06241e-05	0	6.23411e-06	0.473327	0.789108
k__Bacteria;p__Proteobacteria;c__Gammaproteobacteria;o__Xanthomonadales	6.30486e-07	1.72495e-06	1.15192e-06	4.59001e-06	7.61468e-06	6.20329e-06	0.692284	0.860727
k__Bacteria;p__Proteobacteria;c__Epsilonproteobacteria;Other	6.39136e-07	0	1.16744e-06	4.65298e-06	0	6.28687e-06	0.535466	0.789108
k__Bacteria;p__Lentisphaerae;Other;Other	6.31858e-07	0	1.15586e-06	4.6e-06	0	6.22449e-06	0.527102	0.789108
k__Bacteria;p__Proteobacteria;c__Betaproteobacteria;o__Hydrogenophilales	6.31753e-07	0	1.15339e-06	4.59923e-06	0	6.21117e-06	0.535466	0.789108
k__Bacteria;p__Proteobacteria;c__Gammaproteobacteria;o__Cardiobacteriales	6.30486e-07	0	1.15192e-06	4.59001e-06	0	6.20329e-06	0.535466	0.789108

## Sheet: family
A=PSCI, B=PSNCI, C=age-matched PSCI	B|DS92	C|ADS80	B|DS77	B|DS105	C|ADS114	A|DS98	B|DS138	A|DS91	A|DS96	C|ADS118	A|DS115	C|ADS111	C|ADS96	B|DS75	B|DS56	A|DS37	A|DS102	A|DS114	B|DS67	A|DS90	A|DS80	B|DS36	A|DS99	C|ADS47	A|DS124	A|DS111	C|ADS142	A|DS94	B|DS143	B|DS133	A|DS120	A|DS142	C|ADS115	A|DS113	C|ADS99	C|ADS94	B|DS83	C|ADS150	B|DS130	A|DS26	B|DS116	C|ADS113	A|DS47	B|DS52	C|ADS146	A|DS129	A|DS152	A|DS154	A|DS137
k__Archaea;p__Euryarchaeota;c__Methanobacteria;o__Methanobacteriales;f__Methanobacteriaceae	0	0	0	0	0	0	0	0	0	0	0	0	0	0	0	0	0.000209322	0	0.000209556	0	0	0	0	0	0	0	0	0	0	0	0	0	0	0	0	0	0	0	0	0	0	0	0	0	0	0	0	0.00323008	0
k__Archaea;p__Euryarchaeota;c__Thermoplasmata;Other;Other	0	0	0	0	0	0	0	0	0	0	0	0	0	0	0	0	0	0	0	0	0	0	0	0	0	0	0	0	0	0	0	0	0	0	0	0	0	0	0	0	0	0	0	0	0	0	0	0	0
k__Archaea;p__Euryarchaeota;c__Thermoplasmata;o__Methanomassiliicoccales;f__Methanomassiliicoccaceae	0	0	0	0	0	0	0	0	0	0	0	0	0	0	0	0	0	0	0	0	0	0	0	0	0	0	0	0	0	0	0	0	0	0	0	0	0	0	0	0	0	0	0	0	0	0	0	0	0
k__Bacteria;Other;Other;Other;Other	0.0105109	0.000771708	0.000384253	0.00270008	0.000938652	0	0.000557336	0.00159589	0.000836596	0.000335076	0.000469122	0.00228157	0.000836176	3.44626e-05	0.000103947	0.00116992	0.0100126	0.000871139	0.159786	0.00137598	0.00077132	0.00526466	0.00143808	0.00107429	0	0.00227928	0.00331681	0.00117249	0	0.00126365	0	0.0035157	0.000469169	0.00046876	0.00143793	0.00117225	0	0.00023384	0	0.00557674	0.00237562	0.000468274	0.00110779	0.000209548	0.000267612	0.00381865	0.00686188	0.00142804	0.000242542
k__Bacteria;p__Actinobacteria;c__Actinobacteria;Other;Other	0	3.35525e-05	0	0	0	0	0	0	0	0	0	0	0	0	0	0	0	0	0	0.00104037	3.35357e-05	0	0.000100331	0.000100715	0	0	0	0	0	0	0	0	0	0	0.000100321	0	0	0	0	0	0	0	0.000100708	0	0	0	0	0	0
k__Bacteria;p__Actinobacteria;c__Actinobacteria;o__Actinomycetales;Other	0	3.35525e-05	0	0	0	0	0	0	0.000100392	0	3.35087e-05	0.000201315	0.000100341	0	0	0	0	0	6.98519e-05	0	3.35357e-05	0	3.34437e-05	0	0	0.000167594	6.70062e-05	0	0	0	0	6.69658e-05	3.35121e-05	0.000100449	3.34403e-05	0	0	0	0	0	0	0.000100345	0	0	3.34515e-05	0	0	3.40009e-05	0
k__Bacteria;p__Actinobacteria;c__Actinobacteria;o__Actinomycetales;f__Actinomycetaceae	0.000244439	0.000167763	0.00017466	0.000276932	0	3.46777e-05	0.000522502	0.00041632	0.000702741	0.000569629	0.000167543	0.00318749	0.000735835	3.44626e-05	0.000103947	0.000106357	0.000453531	0	6.98519e-05	0.000234923	0.000134143	3.5572e-05	0.000234106	0.000235002	0.000310409	0.00335188	0.000268025	0.000267998	0.000140243	3.51013e-05	3.4195e-05	0.000334829	0.00016756	0.0011719	0.000234082	0.000267944	0	0	3.46368e-05	0.000107937	0.000137717	0.00120413	0.000436403	0	0.000735934	6.943e-05	0.000475576	0.00153004	6.92977e-05
k__Bacteria;p__Actinobacteria;c__Actinobacteria;o__Actinomycetales;f__Brevibacteriaceae	0	0	0	0	0	0	0	0	0	0	0	0	0	0	0	0	0	0	0	0	0	0	0	6.71434e-05	0	0	0	0	0	0	0	0	0	0	0	0	0	0	0	0	0	0	3.35694e-05	0	0	0	0	0	0
k__Bacteria;p__Actinobacteria;c__Actinobacteria;o__Actinomycetales;f__Corynebacteriaceae	0	3.35525e-05	0	0	0	0	0	0	0	0	6.70174e-05	3.35525e-05	0	0	0	3.54522e-05	0	0	0	0	3.35357e-05	0	0	0	0	3.35188e-05	0.000402037	6.69994e-05	0	0	0	0.000535726	6.70241e-05	0.00023438	0	6.6986e-05	0	6.68114e-05	0	3.5979e-05	3.44293e-05	0.000234137	0	0	6.69031e-05	3.4715e-05	0	0.000272007	0
k__Bacteria;p__Actinobacteria;c__Actinobacteria;o__Actinomycetales;f__Microbacteriaceae	0	0	0	0	0	0	0	0	0	0	0	0	0	0	0	0	0	0	0	0	0	0	0	3.35717e-05	0	0	0	0	0	0	3.4195e-05	0	0	0	0	0	0	0	0	0	0	0	3.35694e-05	0	0	0	0	0	0
k__Bacteria;p__Actinobacteria;c__Actinobacteria;o__Actinomycetales;f__Micrococcaceae	0.000139679	0	0.000104796	6.92329e-05	0	6.93553e-05	0.000243834	0	0	0.000301568	0	0	0	0	0	0.000141809	0	0	0	3.35604e-05	0	0	0	0	0	0	0.000167515	0.000133999	0.000140243	0	0	0.000167414	0	0	0	0.000167465	0	0.000100217	0	0.000107937	0.000344293	0	0	0	0.000401418	6.943e-05	0	0.000136004	0
k__Bacteria;p__Actinobacteria;c__Actinobacteria;o__Actinomycetales;f__Mycobacteriaceae	0	0	0	0	0	0	0	0	0	0	0	0	0	0	0.000138595	0	0	0	0	0	0	0	0	0	0	0	0	0	0	0	0	0	0	3.34829e-05	0	0	0	0	3.46368e-05	0	0	3.34482e-05	0	0	0	0	0	0	0
k__Bacteria;p__Actinobacteria;c__Actinobacteria;o__Actinomycetales;f__Propionibacteriaceae	0	0	0	0	0	0	0	0	0	0	0	0	0	0	0	0	0	0	0	0	0	0	0	3.35717e-05	0	0	0	0	0	0	0	0	0	0	0	0	0	0	0	0	0	0	3.35694e-05	0	0	0	0	0	0
k__Bacteria;p__Actinobacteria;c__Actinobacteria;o__Bifidobacteriales;f__Bifidobacteriaceae	0.00646017	0.0026842	0.234499	0.00467322	0	0.00502826	3.48335e-05	0.00201221	0	0.00144083	0	0	0	0.000241238	0.0140328	0.000602687	0.000104661	0	0.0876292	0.196865	0.00254871	0.000675868	0.0481255	0.0235338	0.00531144	0	0.00170866	0.000703494	0.00424234	3.51013e-05	0.0115921	0.00177459	0	3.34829e-05	0.0471174	0.000502395	0.0118079	0.000334057	3.46368e-05	0.000215874	0.00106731	3.34482e-05	0.0246735	0.000279398	3.34515e-05	0.000381865	0.00329506	0.0242426	0.0530127
k__Bacteria;p__Actinobacteria;c__Actinobacteria;o__Coriobacteriales;f__Coriobacteriaceae	0.00642525	0.0274795	0.00845356	0.000692329	0.0131411	0.000416132	0.00191584	0.00232445	0.000200783	0.000569629	0.00150789	0.00650919	0.000234129	0.00558293	0.00058903	0.000531783	0.0209322	0.0130671	0.0190346	0.018626	0.0270297	0.00071144	0.00394636	0.00940007	0.0119335	0.00673728	0.00211069	0.00103849	0.0456139	0.0132683	0.00263302	0.00224335	0.00157507	0.00264515	0.00407972	0.00103828	0.00796426	0.000434274	0.000519552	0.00169101	0.0285419	0.00274275	0.00983585	0.000768344	0.0311768	0.0158995	0.0110062	0.0106423	0.00169779
k__Bacteria;p__Bacteroidetes;Other;Other;Other	0.000488878	0.000301973	0.000104796	0.000138466	0.00020114	0	0	0	0.000267711	0.000435598	0.000435613	0.000402631	0.000267576	0	0	0	0.0289213	0.000201032	0.000314334	0.000201363	0.000301821	0	0.000769205	0.000537147	0	0.000402226	0.000703565	0.000368497	0	0.000210608	0	0.000703141	0.000435657	0.000301346	0.000769128	0.000368423	0	0.00023384	0	0	0	0.000301034	0.000537111	0	0	0.00194404	0.000645424	0.000714019	0
k__Bacteria;p__Bacteroidetes;c__Bacteroidia;o__Bacteroidales;Other	0	0.00171118	0	0	0.00150855	3.46777e-05	0	0	0.00197437	0.00291516	0.00211105	0.00278486	0.00197338	0	0	0	0	0.00150774	0	0.00231567	0.00177739	0	0.00270894	0.00255145	0	0.00278206	0.00251273	0.00170849	0	0.0297659	0	0.00251122	0.00211126	0.00127235	0.00270867	0.00170814	0	0.000668114	0	0	0	0.00127103	0.00255128	0	0.000100355	0	0	0	6.92977e-05
k__Bacteria;p__Bacteroidetes;c__Bacteroidia;o__Bacteroidales;f__Bacteroidaceae	0.0509481	0.168904	0.175848	0.272847	0.101408	0.525887	0.368852	0.366639	0.600743	0.540946	0.511979	0.473661	0.600107	0.482131	0.68376	0.421917	0.211031	0.100918	0.0962909	0.383428	0.170194	0.196784	0.380857	0.0521704	0.327516	0.47285	0.318313	0.206157	0.310567	0.411703	0.370606	0.318188	0.513036	0.248008	0.381655	0.205647	0.604003	0.162719	0.447854	0.202346	0.187984	0.247884	0.0520998	0.00740404	0.0598448	0.122336	0.185237	0.121179	0.396002
k__Bacteria;p__Bacteroidetes;c__Bacteroidia;o__Bacteroidales;f__Bacteroidales_incertae_sedis	0	0	0	0	0	0	0	0	0	0	0	0	0	0	0	0	0	0	0	0	0	0	0	0	0	0	0	0	0	0	0	0	0	0	0	0	0	0	0	0	0	0	0	0	0	0	0	0	0
k__Bacteria;p__Bacteroidetes;c__Bacteroidia;o__Bacteroidales;f__Porphyromonadaceae	0.0270629	0.0232855	0.0121214	0.0184506	0.0121019	0.0200784	0.0180786	0.0288301	0.000167319	0.166734	0.00710384	0.0615354	0.000133788	0.00995968	0.0502755	0.00787039	0.0600754	0.0122629	0.030665	0.0122496	0.0236762	0.0306275	0.00448146	0.0190351	0.0101055	0.0628478	0.0707585	0.0121604	0.012727	0.0084243	6.83901e-05	0.071419	0.006937	0.00572557	0.00434724	0.0125599	0.0755566	0.00905295	0.0631776	0.0220191	0.079635	0.00612102	0.0185303	0.00178116	0.00314444	0.0839408	0.0536721	0.0176125	0.0467759
k__Bacteria;p__Bacteroidetes;c__Bacteroidia;o__Bacteroidales;f__Prevotellaceae	0.138597	0.0715005	0.0163133	0.0116657	0.469661	3.46777e-05	0.00971855	0.00117957	0.00341331	0.000301568	0.000569648	0.00181184	0.00357883	0.00489368	0.000277191	0.01333	0.0032096	0.469209	0.0134116	0.0249018	0.0735772	0.0041975	0.000535099	0.646154	0.0223839	0.0016089	0.00137363	0.00686744	0.000105182	0.0265717	0.00027356	0.00140628	0.000737265	0.000167414	0.000535045	0.00720099	0.00706396	0.380491	0.000138547	0.00773548	0.00605956	0.000167241	0.643627	0.878567	0.00240851	0.185447	0.0161696	0.00557614	0.00031184
k__Bacteria;p__Bacteroidetes;c__Bacteroidia;o__Bacteroidales;f__Rikenellaceae	0.0120823	0.0329822	0.00953645	0.0144004	0.00476031	3.46777e-05	0.00912638	0.0132875	3.34638e-05	3.35076e-05	0.00100526	0.00738156	3.34471e-05	0.00268808	0.00616749	0.00616868	0.0154898	0.00462374	0.0141799	0.00191294	0.0322948	0.0192445	0.00217384	0.00483432	0.000689798	0.00744117	0.0442911	0.0143044	0.00052591	0.0028783	0	0.0442644	0.00100536	0.000401795	0.0022405	0.014201	0.0237543	0.0123601	0.00249385	0.0220191	0.038251	0.000401378	0.00496828	0.000733419	0.000301064	0.049087	0.0182078	0.0121043	0.02713
k__Bacteria;p__Bacteroidetes;c__Flavobacteriia;o__Flavobacteriales;f__Flavobacteriaceae	0	0	0	0	0	0	0	0	0	0	0	0	0	0	0	0	0	0	0	0	0	0	0	3.35717e-05	0	0	0	0	0	0	0	0	0	0	0	0	0	0	0	0	0	0	3.35694e-05	0	0	0	0	0	0
k__Bacteria;p__Bacteroidetes;c__Sphingobacteriia;o__Sphingobacteriales;f__Sphingobacteriaceae	0	0	0	0	0	0	0	0	0	0	0	0	0	0	0	0	0	0	0	0	0	0	0	3.35717e-05	0	0	0	0	0	0	0	0	0	0	0	0	0	0	0	0	0	0	3.35694e-05	0	0	0	0	0	0
k__Bacteria;p__Candidatus Saccharibacteria;c__undefined;o__undefined;f__undefined	0.00010476	0	3.49321e-05	3.46164e-05	6.70466e-05	0	0	3.46933e-05	0.000234247	0	0.000134035	0.000234868	0.000234129	3.44626e-05	0.000173244	3.54522e-05	6.97739e-05	6.70107e-05	3.4926e-05	0	0	3.5572e-05	0	3.35717e-05	0	0.000234632	0	3.34997e-05	3.50607e-05	0	0	0	0.000100536	0.00120538	0	3.3493e-05	6.92545e-05	3.34057e-05	0	7.1958e-05	3.44293e-05	0.00120413	3.35694e-05	0	3.34515e-05	0	0.000203818	0.000136004	0
k__Bacteria;p__Cyanobacteria/Chloroplast;c__Chloroplast;o__undefined;f__Chloroplast	0	3.35525e-05	0	0	0	3.46777e-05	0	0	0	0	0	0	0	0	0	0	0	0	0.000139704	0	0	3.5572e-05	0	0	0	0	0	0	0	0	0	0	0	0	0	0	0	3.34057e-05	0	3.5979e-05	3.44293e-05	0	0	0	0	0	0.000169848	0	0
k__Bacteria;p__Firmicutes;Other;Other;Other	0.0153298	0.000771708	0.00248018	0.00436167	0.000569896	0	0.000766337	0.00575909	0.000602349	0.000167538	0.000100526	0.000201315	0.000602047	0.000448013	0	0.00251711	0.0214904	0.000536085	0.0251816	0.000268483	0.000838392	0.0035572	0.000702318	6.71434e-05	0.00162103	0.000201113	0.0238877	0.00495796	0	0	3.4195e-05	0.0241412	6.70241e-05	3.34829e-05	0.000702247	0.00488998	0	0.000868549	0	0.00827517	0.0112584	3.34482e-05	6.71389e-05	0.000384172	3.34515e-05	0.0130876	0.0150486	0.00431811	0
k__Bacteria;p__Firmicutes;c__Bacilli;Other;Other	0	0	0	0	0	0	0	0	0	3.35076e-05	0	0	0	0	0	0	0	0	0	0	0	0	0.000100331	3.35717e-05	0	0	0.000268025	0.000167499	0	0	0	0.000267863	0	0	0.000100321	0.000167465	0	0	0	0	0	0	3.35694e-05	0	6.69031e-05	0	0	0	0
k__Bacteria;p__Firmicutes;c__Bacilli;o__Bacillales;Other	0	0	0	0	3.35233e-05	0	0	0	0	0	0	0	0	0	0	0	0	3.35053e-05	0	0	0	0	0	0	0	0	0	0	0	0	0	0	0	0	0	0	0	0	0	0	0	0	0	0	0	0	0	0	0
k__Bacteria;p__Firmicutes;c__Bacilli;o__Bacillales;f__Bacillaceae 1	0	0	0	0	0	0	0	0	0	0	0	0	0	0	0	0	0	0	6.98519e-05	0	0	0	0	0	0	0	0	0	0	0	0	0	0	0	0	0	0	0	0	0	0	0	0	0	0	0	0	0	0
k__Bacteria;p__Firmicutes;c__Bacilli;o__Bacillales;f__Bacillales_Incertae Sedis XI	3.49199e-05	0	0	3.46164e-05	0	6.93553e-05	6.9667e-05	0	0	0.00013403	0	0	0	0	0.000277191	7.09044e-05	6.97739e-05	0	3.4926e-05	0	0	3.5572e-05	0.000200662	3.35717e-05	0.00010347	0	6.70062e-05	0	0.00143749	0	0	6.69658e-05	0	6.69658e-05	0.000167202	0	0.000138509	0.000133623	0	0.000251853	6.88587e-05	6.68963e-05	0	0.000104774	0.000401418	0.00027772	0	0.000272007	0
k__Bacteria;p__Firmicutes;c__Bacilli;o__Bacillales;f__Paenibacillaceae 1	0	0	0	0	0	0	0	0	0	0	0	0	0	0	0	0	0	0	0.000209556	0	0	0	0	0	0	0	0	0	0	0	0	0	0	0	0	0	0	0	0	0	0	0	0	0	0	0	0	0	0
k__Bacteria;p__Firmicutes;c__Bacilli;o__Bacillales;f__Staphylococcaceae	0	0	0	0	0	0	0	0	0	0	0	0	0	0	0	0	0	0	0	0	0	0	0	3.35717e-05	0	0	0	0	0	0	0	0	0	0	0	0	0	0	0	0	0	0	3.35694e-05	0	0	0	0	0	0
k__Bacteria;p__Firmicutes;c__Bacilli;o__Lactobacillales;Other	0	3.35525e-05	0	0	0	0	0	0	0.000234247	0.000603136	0	6.71051e-05	0.000234129	0	0	0	0	0	0	0.000100681	3.35357e-05	0	0.000735761	0.000100715	0	6.70376e-05	0.0011056	0.00331647	7.01213e-05	0	0	0.00110494	0	6.69658e-05	0.000735688	0.00331581	0	0.000334057	0	0	0	6.68963e-05	0.000100708	0	0.00113735	0	0	0	0
k__Bacteria;p__Firmicutes;c__Bacilli;o__Lactobacillales;f__Aerococcaceae	3.49199e-05	6.71051e-05	0	0	6.70466e-05	0	3.48335e-05	0	0.000100392	0	0	6.71051e-05	0.000100341	0	0	0	0	6.70107e-05	0	3.35604e-05	6.70713e-05	0	3.34437e-05	0	0	6.70376e-05	3.35031e-05	0	0	0	0	0	0	0.00113842	3.34403e-05	0	0	3.34057e-05	3.46368e-05	0	0	0.00100345	0	0	0	0	0	0.000272007	0
k__Bacteria;p__Firmicutes;c__Bacilli;o__Lactobacillales;f__Carnobacteriaceae	0	0	0	0	0	0.000242744	3.48335e-05	0	3.34638e-05	3.35076e-05	3.35087e-05	0	6.68941e-05	0	0	0.000141809	0	0	0	0.000100681	0	0	0.000100331	0	3.44899e-05	0	0.000234522	6.69994e-05	3.50607e-05	3.51013e-05	0	0.000167414	3.35121e-05	6.69658e-05	0.000100321	6.6986e-05	0	0.000167029	0	0.000143916	0.000344293	6.68963e-05	0	0	0.000367967	3.4715e-05	0	0	0
k__Bacteria;p__Firmicutes;c__Bacilli;o__Lactobacillales;f__Enterococcaceae	0	0	0	0	0	0.000138711	3.48335e-05	0	0.00174012	0.000502614	6.70174e-05	0.000738156	0.00167235	0	3.46488e-05	0	0	0	0.000314334	0	0	3.5572e-05	3.34437e-05	0.00020143	6.89798e-05	0.000770932	3.35031e-05	3.34997e-05	0	0	0	3.34829e-05	6.70241e-05	3.34829e-05	3.34403e-05	3.3493e-05	0	0.00070152	3.46368e-05	0	0	3.34482e-05	0.000134278	0	0	0	0	0	0.00173244
k__Bacteria;p__Firmicutes;c__Bacilli;o__Lactobacillales;f__Lactobacillaceae	0.0167266	0.00013421	0	0.0322971	0	0.0544786	0	0.00031224	0	0.000904704	0	3.35525e-05	0	6.89251e-05	0	0.0024462	3.4887e-05	0	0	0.00446354	0.000100607	0	0	0.0051029	0.00448369	3.35188e-05	0	0.0299822	0.0894748	0.00122854	0.00540282	0	0	0	0	0.0299092	0.000207763	0.000501086	0	0.0244657	0.0151833	0	0.00516969	0.000384172	6.69031e-05	0.134347	0.000917182	0.000238006	6.92977e-05
k__Bacteria;p__Firmicutes;c__Bacilli;o__Lactobacillales;f__Leuconostocaceae	0	0	0	0	0	0	0	0	0	0	0	0	0	0	0	0	0	0	0	0	0	0	0	0	0	0	0	0	0.0146203	0	0.000786486	0	0	0	0	0	0	0	0	0	0	0	0	0	0	0	0	0	0
k__Bacteria;p__Firmicutes;c__Bacilli;o__Lactobacillales;f__Streptococcaceae	0.0176694	0.001275	0.0418137	0.0122888	0.000368756	0.0732739	0.00999721	0.000971413	0.0136867	0.0375955	0.000100526	0.000805261	0.013245	0.000448013	0.000519733	0.0191087	0.000523304	0.000335053	0.00261945	0.00221499	0.00117375	0.00234775	0.0299321	0.00218216	0.0020349	0.000737414	0.0475409	0.0884392	0.0399341	0.000210608	0.0146697	0.0471104	0.000134048	0.00150673	0.0298957	0.0887229	0.000242391	0.0336396	0	0.0690797	0.0337407	0.00140482	0.00231629	0.00551811	0.0960059	0.0278414	0.128643	0.0231546	0.00031184
k__Bacteria;p__Firmicutes;c__Clostridia;Other;Other	3.49199e-05	0	6.98641e-05	0	0	0	0	0	0	0	0	0	0	0	0	0.000106357	6.97739e-05	0	0	0	0	0.000569152	0	3.35717e-05	0	0	3.35031e-05	0	0	0	0	3.34829e-05	0	0	0	0	0	3.34057e-05	0	3.5979e-05	6.88587e-05	0	3.35694e-05	0	3.34515e-05	0.000243005	6.79394e-05	6.80018e-05	0
k__Bacteria;p__Firmicutes;c__Clostridia;o__Clostridiales;Other	0.0251423	0.020098	0.00698641	0.0145043	0.033054	3.46777e-05	0.00107984	0.00183875	0.000301175	0.000100523	0.0007707	0.00452959	0.000267576	0.0125788	6.92977e-05	0.00152444	0.0900084	0.0321651	0.0493155	0.00241635	0.0205238	0.00907086	0.00230762	0.00564004	0.00127613	0.00435744	0.0192978	0.00777193	0.00101676	7.02025e-05	0.0089933	0.0191522	0.000770777	0.000100449	0.00217362	0.00773688	0.000103882	0.00253883	0	0.0561992	0.0201067	0.000133793	0.00567324	0.00342262	0.00143842	0.0197181	0.014573	0.0130903	0.00949378
k__Bacteria;p__Firmicutes;c__Clostridia;o__Clostridiales;f__Clostridiaceae 1	0.000209519	0.000100658	0	0.000103849	0	0.00100565	0.00160234	0.000451013	0.00421644	0.000100523	0.000837717	0	0.00408054	0.00168867	0.000138595	3.54522e-05	0.00136059	0	0.000244482	0.000100681	0.000100607	0.00035572	0.000334437	0	6.89798e-05	0	0.00120611	0.000133999	0.00413716	0.000105304	0.00372726	0.00120538	0.000837802	0.00190852	0.000401284	0.000133972	0.000207763	0.00023384	0	0.00971433	3.44293e-05	0.00204034	0	0.00129222	0.000267612	0.00472124	0.000203818	0.000816021	0
k__Bacteria;p__Firmicutes;c__Clostridia;o__Clostridiales;f__Clostridiales_Incertae Sedis XI	0	0.000671051	0.000104796	0.000103849	0.000134093	3.46777e-05	3.48335e-05	0.000693866	3.34638e-05	6.70151e-05	0.00123982	0.00677761	3.34471e-05	0.000172313	0	3.54522e-05	0.000767513	0.000167527	0	3.35604e-05	0.000637178	0.000284576	0	3.35717e-05	3.44899e-05	0.00633505	0.000670062	0	0	0	0	0.000736624	0.00117292	0	0	0	0.000173136	0	0	0.000107937	0.000137717	0	3.35694e-05	0	0	3.4715e-05	3.39697e-05	0.00272007	0
k__Bacteria;p__Firmicutes;c__Clostridia;o__Clostridiales;f__Clostridiales_Incertae Sedis XIII	6.98397e-05	0	0	0	0	3.46777e-05	6.9667e-05	0	0	6.70151e-05	3.35087e-05	0.000234868	0	0	3.46488e-05	0	0	0	3.4926e-05	0	0	0	0	0	0	0.000234632	0.000167515	0	3.50607e-05	3.51013e-05	0	0.000133932	3.35121e-05	0.000100449	0	0	3.46272e-05	0	0	3.5979e-05	0	0.000100345	0	0	6.69031e-05	0	3.39697e-05	0	0
k__Bacteria;p__Firmicutes;c__Clostridia;o__Clostridiales;f__Eubacteriaceae	0	3.35525e-05	0.000663709	3.46164e-05	0.000268186	0	6.9667e-05	0	0	0	0	0.00580459	0	0	3.46488e-05	0	0.00495395	0.000234537	0.000628667	0	3.35357e-05	0.00184974	0	3.35717e-05	0.000551838	0.00616746	6.70062e-05	0.00140699	0.00129724	0	0.000512926	6.69658e-05	0	0	0	0.00147369	0	0	3.46368e-05	0.000107937	3.44293e-05	0	3.35694e-05	0	0.000133806	0.000520725	0.000101909	3.40009e-05	0.00242542
k__Bacteria;p__Firmicutes;c__Clostridia;o__Clostridiales;f__Incertae Sedis XI	0	0	0	0	0	0	0	0	0	0	0	0.000973024	0	3.44626e-05	0	0	0	0	0	0	0	0	0	0	0	0.000972045	0	0	0	0	0	0	0	0	0	0	0	0	0	0	3.44293e-05	0	0	0	0	0	0	0	0
k__Bacteria;p__Firmicutes;c__Clostridia;o__Clostridiales;f__Lachnospiraceae	0.109334	0.165146	0.101198	0.193714	0.025176	0.0438673	0.0855162	0.150187	0.0366094	0.140363	0.0350166	0.142196	0.0367249	0.290761	0.106961	0.294076	0.13749	0.0256651	0.101495	0.109273	0.166236	0.162635	0.115916	0.0431732	0.229358	0.142589	0.103022	0.146327	0.175444	0.135105	0.365887	0.104299	0.0352212	0.109958	0.116105	0.145996	0.0842134	0.10927	0.142877	0.1777	0.198692	0.110713	0.0438417	0.0326197	0.0504784	0.0954662	0.144269	0.23719	0.0678771
k__Bacteria;p__Firmicutes;c__Clostridia;o__Clostridiales;f__Peptococcaceae 1	0	0	0	0	0	0	0	0	0	0	0	0.00026842	0	0	0	0	0	0	0	0	0	0	0	0	0	0.00026815	0	0	0	0	0	0	0	0	0	0	0	0	0	0	0	0	0	0	0	0	0	3.40009e-05	0
k__Bacteria;p__Firmicutes;c__Clostridia;o__Clostridiales;f__Peptostreptococcaceae	3.49199e-05	0	3.49321e-05	0.000103849	0.000234663	0	0.000731503	0.00135304	0.00160626	0	0.00284824	0.00157697	0.00153856	0.00127511	0.0029105	0.00031907	0.00195367	0.000268043	0.00181615	0.000738329	0	0.00142288	3.34437e-05	0	0.000379389	0.00184353	0.00204369	3.34997e-05	0.0077484	0	0.000547121	0.00190852	0.00325067	0.00616085	3.34403e-05	3.3493e-05	0.000450154	0.0011692	0	0.00345398	0.000172147	0.00558584	0	0.00139699	0.00732588	0.00159689	0.000849242	0.00418211	3.46488e-05
k__Bacteria;p__Firmicutes;c__Clostridia;o__Clostridiales;f__Ruminococcaceae	0.295178	0.021373	0.166626	0.149889	0.101609	0.00162985	0.0834959	0.214058	0.00936988	0.00572979	0.0845089	0.130754	0.00926483	0.137161	0.0177749	0.160918	0.141641	0.100549	0.249232	0.0145988	0.0212281	0.435366	0.0610347	0.11505	0.166724	0.130824	0.22246	0.267629	0.0165486	0.00709046	0.0391191	0.221422	0.0837802	0.000837072	0.0620653	0.267508	0.00671768	0.168131	0.0136469	0.292977	0.2178	0.000802756	0.114371	0.04177	0.0627885	0.154621	0.289558	0.335113	0.239631
k__Bacteria;p__Firmicutes;c__Erysipelotrichia;o__Erysipelotrichales;f__Erysipelotrichaceae	0.0107553	0.0126829	0.00377266	0.00564248	0.00150855	6.93553e-05	0.065696	0.00579378	0.00605696	0.0022115	0.00388701	0.0201651	0.00565255	0.00234345	0.00388067	0.00262346	0.054319	0.00147423	0.0382788	0.0062758	0.0127771	0.015296	0.00197318	0.000335717	0.00679451	0.0194074	0.00398687	0.00556095	0.00143749	0.00171996	0.0238339	0.00381705	0.0041555	0.00609389	0.00210674	0.00552634	0.0019045	0.00250543	0.0112916	0.0140678	0.00671372	0.00608757	0.000302125	0.00129222	0.00194019	0.00211761	0.0203478	0.0104383	0.00367278
k__Bacteria;p__Firmicutes;c__Negativicutes;o__Selenomonadales;Other	0	3.35525e-05	0	0	0	0	0	0	0.000100392	0	0	0	0.000100341	0	0	0	0	0	0	6.71209e-05	3.35357e-05	0	0	0	0	0	0	3.34997e-05	0	0	0	0	0	0	0	3.3493e-05	0	0	0	0	0	0	0	0	0	0	0	0	0
k__Bacteria;p__Firmicutes;c__Negativicutes;o__Selenomonadales;f__Acidaminococcaceae	0.0241645	0.0515703	0.0118769	0.0132235	0.0386524	0	0.0194371	0.0378157	0.000267711	6.70151e-05	0.0416848	0.0454637	0.000267576	0.0114071	0.00474689	0.00457333	0.0371546	0.0388997	0.0367072	0.0426889	0.0512425	0.0271059	0.00929735	0.00923222	0.0100021	0.0450493	0.0343072	0.0100499	0.0318701	0.0256941	0	0.0343534	0.0408177	3.34829e-05	0.00909577	0.0095455	0.0346619	0.0168031	0.0741575	0.0145355	0.0530212	3.34482e-05	0.00956729	0.00139699	0.00488392	0.0294036	0.0289762	0.0122063	3.46488e-05
k__Bacteria;p__Firmicutes;c__Negativicutes;o__Selenomonadales;f__Veillonellaceae	0.023955	0.226043	0.141789	0.0237123	0.000234663	0.0909942	0.0344852	0.0284485	0.121541	0.0270071	0.00717086	0.00171118	0.122082	0.000551401	0.0673573	0.0442089	6.97739e-05	0.000234537	0.000838223	0.0428567	0.225226	0.000391292	0.156851	0.00916507	0.034007	0.00211168	0.000502546	0.00546045	0.053152	0.0309242	0.0944809	0.000535726	0.00737265	0.00197549	0.156133	0.00579429	0.0631255	0.00190413	0	0.00309419	0.032639	0.00190655	0.00943301	0.0121887	0.000267612	0.0108311	0.00139276	0.0812621	0.0628183
k__Bacteria;p__Fusobacteria;c__Fusobacteriia;o__Fusobacteriales;Other	0	0	0	0	0	0	0	0	0	0	0	0	0	0	0	0	0	0	0	0	0	0	0	0	0	0	0	0	0	0	0	0	0	6.69658e-05	0	0	0	0	0	0	0	6.68963e-05	0	0	0	0	0	0	0
k__Bacteria;p__Fusobacteria;c__Fusobacteriia;o__Fusobacteriales;f__Fusobacteriaceae	0	0.00161052	0.00150208	0.00110773	0.00117332	0.000208066	0.144385	0	0.00769668	0.000234553	3.35087e-05	0.000671051	0.00772627	0	0.000485084	0	0.00512838	0.000971654	0	0.0628922	0.00154264	0.000142288	0.00304338	0.00020143	0.00206939	0.000804451	0.00231171	0.000133999	0.0105533	0.155428	0	0.00220987	3.35121e-05	0.450747	0.00307651	0.000133972	0.000311645	3.34057e-05	0.186554	0.000755559	0	0.450814	0.000201417	0	0.20101	0.00041658	0	0	0.00239077
k__Bacteria;p__Fusobacteria;c__Fusobacteriia;o__Fusobacteriales;f__Leptotrichiaceae	0	0	0	0	0	0	0	0	0	0	0	0	0	0	0	0	0	0	0	0	0	0	0	0	3.44899e-05	0	0.000904583	0	0.00056097	0	0	0.00100449	0	0	0	0	0	0	0	0	0	0	0	0	0	0	0	0.00112203	0
k__Bacteria;p__Lentisphaerae;Other;Other;Other	0	0	0	0	0	0	0	0	0	0	0	0	0	0	0	0	0	0	0	0	0	0	0	0	0	0	0	0	0	0	0	0	0	0	0	0	0	0	0	0	0	0	0	0	0	0	0	0	0
k__Bacteria;p__Lentisphaerae;c__Lentisphaeria;Other;Other	0	0	6.98641e-05	0	0	0	0	0	0	0	0	0	0	0	0	0	0	0	0	0	0	0	0	0	0	0	0	0	0	0	0	0	0	0	0	0	0	0	0	7.1958e-05	0	0	0	0	0	0.000659585	0.000679394	0	0
k__Bacteria;p__Lentisphaerae;c__Lentisphaeria;o__Victivallales;f__Victivallaceae	0.000872996	0.00815327	0.00178153	0.00100388	0	0	0	0	0	0	0	0	0	0	0	0	0.00146525	0	0.0010827	0	0.00835038	0	0	0	0	0	0.000502546	0.000267998	0	0	0	0.000535726	0	0	0	0.000301437	0	0	0	0.000899475	0	0	0	0	3.34515e-05	0.00062487	0.00268361	0.000340009	0
k__Bacteria;p__Proteobacteria;Other;Other;Other	0	6.71051e-05	0	0	0	0	0	0	0.000100392	0	0.000100526	3.35525e-05	0.000100341	0	0	0	0	0	0	3.35604e-05	6.70713e-05	0	3.34437e-05	3.35717e-05	0	3.35188e-05	0.000167515	0.000100499	0	0	0	0.000133932	0.000100536	0.000100449	3.34403e-05	0.000100479	0	6.68114e-05	0	0	0	0.000100345	3.35694e-05	0	3.34515e-05	0	0	0.00108803	0
k__Bacteria;p__Proteobacteria;c__Alphaproteobacteria;Other;Other	0	0	0	0	0	0	0	0	0	0	0	0	0	0	0	0.000460879	0	0	0	0	0	0	0.00123742	0	0	0	0	0	0.000140243	0	0	0	0	0	0.00127073	0	0	0	0	0.00151112	0	0	0	0	0	0	0.00445003	0	0
k__Bacteria;p__Proteobacteria;c__Alphaproteobacteria;o__Caulobacterales;f__Caulobacteraceae	0	0	0	0	0	0	0	0	0	0	0	0	0	3.44626e-05	0	0	0	0	0	0	0	0	0	3.35717e-05	0	0	0	0	0	0	0	0	0	0	0	0	0	0	0	0	0	0	3.35694e-05	0	0	0	0	0	0
k__Bacteria;p__Proteobacteria;c__Alphaproteobacteria;o__Rhizobiales;Other	0	0	0	0	0	0	0	0	0	0	0	0	0	0	0	0	0	0	0	0	0	0	0	0	0	0	0	0	0	0	0	0	0	0	0	0	0	0	0	0	0	0	0	0	0	0	0	0	0
k__Bacteria;p__Proteobacteria;c__Alphaproteobacteria;o__Rhizobiales;f__Bradyrhizobiaceae	0	0	0	0	0	0	0	0	0	0	0	0	0	0	0.000103947	0	0	0	0	0	0	0	0	0	0	0	0	0	0	0	0	0	0	0	0	0	0	0	0	0	0	0	0	0	0	0	0	0	0
k__Bacteria;p__Proteobacteria;c__Alphaproteobacteria;o__Rhizobiales;f__Brucellaceae	0	0	0	0	0	0	0	0	0	0	3.35087e-05	0	0	0	3.46488e-05	0	0	0	0	0	0	0	0	3.35717e-05	0	0	0	0	0	0	0	0	3.35121e-05	0	0	0	0	0	0	0	0	0	0	0	0	0	0	3.40009e-05	0
k__Bacteria;p__Proteobacteria;c__Alphaproteobacteria;o__Rhizobiales;f__Methylobacteriaceae	0	0	0	0	0	0	0	0	0	0	0	0	0	0	6.92977e-05	0	0	0	0	0	0	0	0	0	3.44899e-05	0	0	0	0	0	0	0	0	0	0	0	0	0	0	0	0	0	0	0	0	0	0	0	0
k__Bacteria;p__Proteobacteria;c__Alphaproteobacteria;o__Rhizobiales;f__Rhizobiaceae	0	0	0	0	0	0	0	0	0	0	0	0	0	0	0	0	0	0	0	0	0	0	0	0	0	0	0	0	0	0	0	0	0	0	0	0	0	0	0	0	0	0	0	0	0	0	0	0	0
k__Bacteria;p__Proteobacteria;c__Alphaproteobacteria;o__Rhodobacterales;f__Rhodobacteraceae	0	0	0	0	0	0	0	0	0	0	0	0	0	0	0	0	0	0	0	0	0	0	0	0	0	0	0	0	0	0	0	0	0	0	0	0	0	0	0	0	0	0	0	0	0	0	0	0	0
k__Bacteria;p__Proteobacteria;c__Alphaproteobacteria;o__Rhodospirillales;f__Rhodospirillaceae	0	0	0	0	0	0	0	0	0	0	0	0	0	0	0	0	0	0	0	0	0	0	0	0	0	0	0	0	0	0	0	0	0	0	0	0	0	0	0	0	0	0	0	0	0	0	0	0	0
k__Bacteria;p__Proteobacteria;c__Alphaproteobacteria;o__Sphingomonadales;f__Erythrobacteraceae	3.49199e-05	0	0	0	0	0	0	0	0	0	0	0	0	0	0	0	0	0	0	0	0	0	0	0	0	0	0	0	0	0	0	0	0	0	0	0	0	0	0	0	0	0	0	0	0	0	0	0	0
k__Bacteria;p__Proteobacteria;c__Alphaproteobacteria;o__Sphingomonadales;f__Sphingomonadaceae	3.49199e-05	0	3.49321e-05	0	3.35233e-05	0	0	0	0	0	0	3.35525e-05	0	0	3.46488e-05	0	3.4887e-05	6.70107e-05	0	0	0	0	0	0	0	3.35188e-05	3.35031e-05	0	0	0	0	3.34829e-05	0	3.34829e-05	0	0	0	0	3.46368e-05	0	0	3.34482e-05	0	0	0	0	0	0	0
k__Bacteria;p__Proteobacteria;c__Betaproteobacteria;Other;Other	0	0.00026842	0	0	3.35233e-05	0	0	0	0	0	0	0	0	0	0	0	0	3.35053e-05	0	0.000100681	0.000268285	0	0	0	0	0	0.000100509	3.34997e-05	0	0	0	0.000100449	0	0.00046876	0	3.3493e-05	0	3.34057e-05	0	0	0	0.000468274	0	0	0	0	0	0	0
k__Bacteria;p__Proteobacteria;c__Betaproteobacteria;o__Burkholderiales;Other	0.00132695	0.000335525	0	3.46164e-05	0.00010057	3.46777e-05	0.00142817	0.0127324	0	0	0	0	0	0.000172313	0.00495478	0.000106357	0	0.000100516	0.0091506	0.000100681	0.000335357	0	0.000334437	0.000100715	0.00358695	0	0.00234522	3.34997e-05	0	0	0	0.00231032	0	0.029331	0.000300963	3.3493e-05	0	0.00110239	0	3.5979e-05	0.0168015	0.0288992	0.000134278	0.0029686	0	0	0.00315918	0.00248206	0
k__Bacteria;p__Proteobacteria;c__Betaproteobacteria;o__Burkholderiales;f__Alcaligenaceae	0	0	0	0	0	0	0	0	0	0	0	0	0	0	0	0	0	0	0	0	0	0	0	0	0	0	0	0	0	0	0	0	0	0	0	0	0	0	0	0	0	0	0	0	0	0	0	0	0
k__Bacteria;p__Proteobacteria;c__Betaproteobacteria;o__Burkholderiales;f__Comamonadaceae	0	0	3.49321e-05	0	3.35233e-05	0	0.0001045	0	6.69277e-05	0	0	0	6.68941e-05	0	3.46488e-05	0	0.00111638	3.35053e-05	0	0	0	0	0	0	0	0	0	0	0	0	0	0	0	0	0	0	0	0	0	0	0	0	0	0	0	0	0	0	0
k__Bacteria;p__Proteobacteria;c__Betaproteobacteria;o__Burkholderiales;f__Oxalobacteraceae	3.49199e-05	0	0	0	0	0	0	0	0	0	0	0	0	0	0	0	0	0	0.000454037	0	0	0	0	0	3.44899e-05	0	6.70062e-05	0	0	0	0	0.000100449	0	0	0	0	0	0	0	0.000143916	0.000275435	0	0	0	0	0.00013886	3.39697e-05	3.40009e-05	0
k__Bacteria;p__Proteobacteria;c__Betaproteobacteria;o__Burkholderiales;f__Sutterellaceae	0.00258407	0.0125822	0.0304957	0.00197314	0.0119008	0.0376946	0.00438902	0.00239384	3.34638e-05	0	0	0.00201315	3.34471e-05	0.0067202	0	0.00418336	0.00101172	0.0118609	0.0131671	0.0212102	0.0126094	0.00569152	0.0100331	0.0145365	0.00241429	0.00207817	0.0076052	0.00546045	0.0682982	0.00372073	0	0.00756713	0	0	0.0101324	0.00532538	0.0162402	0.00557875	0	0.00374181	0.00454467	0	0.0148041	0.00122237	0.000635579	0.0101021	0.0126367	0.0215566	0
k__Bacteria;p__Proteobacteria;c__Betaproteobacteria;o__Hydrogenophilales;f__Hydrogenophilaceae	0	0	0	0	0	0	0	0	0	0	0	0	0	0	0	0	0	0	0	0	0	0	0	0	0	0	0	0	0	0	0	0	0	3.34829e-05	0	0	0	0	0	0	0	3.34482e-05	0	0	0	0	0	0	0
k__Bacteria;p__Proteobacteria;c__Betaproteobacteria;o__Neisseriales;f__Neisseriaceae	0	0	0	0	0	0	0	0	3.34638e-05	3.35076e-05	0	0	6.68941e-05	0	0	0	0	0	0	0	0	0	0	0	0	0	0	0	0.000280485	0	3.4195e-05	0	0	0	0	0	0	3.34057e-05	0	0	0	0	0	0	0	0	0	0	0
k__Bacteria;p__Proteobacteria;c__Deltaproteobacteria;Other;Other	0	0	0	0	0	0	0	0	0	0	0	0	0	0	0	0	0	0	0	0	0	0	0	0	0	0	3.35031e-05	0	0	0	0	3.34829e-05	0	0	0	0	0	0	0	3.5979e-05	0	0	0	0	0	0	0	0	0
k__Bacteria;p__Proteobacteria;c__Deltaproteobacteria;o__Desulfovibrionales;Other	0	0	0	0.000311548	0	0	0	0	0	0	0	0	0	0	0	0	0.000453531	0	0	3.35604e-05	0	0	0	0	0	0	3.35031e-05	0	0	0	0	3.34829e-05	0	0	0	0	0	0	0	0	0	0	0	0	0	0	0	0	0
k__Bacteria;p__Proteobacteria;c__Deltaproteobacteria;o__Desulfovibrionales;f__Desulfovibrionaceae	0.00125711	0.0053013	0.00698641	0.00318471	0.00238015	0.00138711	0.00393619	0.0263669	3.34638e-05	0	0	0.00238223	6.68941e-05	0.00148189	0.00031184	0.00177261	0.0149665	0.00237888	0.00216541	0.00382589	0.00509742	0.00764798	0.00123742	0.00184644	0.00534593	0.00211168	0.010922	0.000770493	0.00220882	0.00200077	0	0.0105136	0	0	0.00120385	0.000636367	0.000761799	0.00223818	0	0.0115133	0.0140816	0	0.00208131	0.000279398	0.00826253	0.0118031	0.00886609	0.0233926	0.000831572
k__Bacteria;p__Proteobacteria;c__Epsilonproteobacteria;Other;Other	0	0	0	0	0	0	0	0	0	0	0	0	0	0	0	0	0	0	0	0	0	0	0	0	0	0	0	0	0	0	0	0	0	0	0	0	0	0	0	0	0	0	0	0	0	0	0	0	0
k__Bacteria;p__Proteobacteria;c__Epsilonproteobacteria;o__Campylobacterales;f__Campylobacteraceae	0	6.71051e-05	3.49321e-05	3.46164e-05	0	0	6.9667e-05	0.0005204	0.0090687	6.70151e-05	0	6.71051e-05	0.00923139	3.44626e-05	0	0.000212713	0	0	0.00017463	0	6.70713e-05	0	0	0	3.44899e-05	6.70376e-05	0.000134012	0.000100499	3.50607e-05	0	0.000102585	0.000133932	0	0	0	0.000100479	0	0.000133623	0	0.00035979	0.000103288	0	0	0	3.34515e-05	0.00013886	3.39697e-05	0.000714019	0
k__Bacteria;p__Proteobacteria;c__Epsilonproteobacteria;o__Campylobacterales;f__Helicobacteraceae	0	0	0	0	0	0	0	0	0	0	0	0	0	0	0	0	0	0	0	0	0	0	0	0	0	0	0	0	0	0	0	0	0	0	0	0	0	0	0	0	0	0	0	0	0	0	0	0	0
k__Bacteria;p__Proteobacteria;c__Gammaproteobacteria;Other;Other	0	6.71051e-05	0	0	0.00030171	0	0	0	0.000167319	0.000100523	0.000603157	0.000100658	0.000167235	0	0	0	0	0.000301548	0	0	6.70713e-05	0	0.000468212	3.35717e-05	0	0.000100556	0.000234522	0.000234498	0	0	0	0.00023438	0.000603217	0.000334829	0.000468165	0.000234451	0	0.000100217	0	0	0	0.000334482	3.35694e-05	0	0.000167258	0	0	0	0
k__Bacteria;p__Proteobacteria;c__Gammaproteobacteria;o__Aeromonadales;f__Aeromonadaceae	0	0	0	0	0	0	0	0	0	0	0	0	0	0	0	0	0	0	0	0	0	0	0	0	0	0	0	0	0	0	0	0	0	0	0	0	0	0	0	0	0	0	0	0	0	0	0	0	0
k__Bacteria;p__Proteobacteria;c__Gammaproteobacteria;o__Aeromonadales;f__Succinivibrionaceae	0	0	0	0	0	0	0.000348335	0	0	0	0	0	0	0	0	0	0	0	0.000593741	0	0	0	0	0	0	0	0	0	0	0	0	0	0	0	0	0	0	0	0	0	0	0	0	0	0	0	6.79394e-05	0	0
k__Bacteria;p__Proteobacteria;c__Gammaproteobacteria;o__Alteromonadales;f__Idiomarinaceae	0	0	0	0	0	0	0	0	0	0	0	0	0	0	0	0	0	0	0	0	0	0	0	0	0	0	0	0	0	0	0	0	0	0	0	0	0	0	0	0	0	0	0	0	0	0	0	0	0
k__Bacteria;p__Proteobacteria;c__Gammaproteobacteria;o__Cardiobacteriales;f__Cardiobacteriaceae	0	0	0	0	0	0	0	0	0	0	0	0	0	0	0	0	0	0	0	0	0	0	0	0	0	0	0	0	0	0	0	0	0	0	0	0	0	3.34057e-05	0	0	0	0	0	0	0	0	0	0	0
k__Bacteria;p__Proteobacteria;c__Gammaproteobacteria;o__Enterobacteriales;f__Enterobacteriaceae	0.199288	0.141491	0.0232298	0.214795	0.17821	0.143011	0.122405	0.0812864	0.177459	0.0692937	0.295346	0.0722722	0.178239	0.0269842	0.0335747	0.00379338	0.0628663	0.180694	0.0416667	0.0370843	0.138871	0.0685828	0.158222	0.0328331	0.150135	0.0719984	0.065733	0.176242	0.103885	0.142476	0.0511216	0.065593	0.294839	0.126934	0.157972	0.17701	0.0600783	0.0755303	0.0570469	0.0288192	0.0293682	0.126902	0.0328309	0.00377187	0.462133	0.0112129	0.0209593	0.0230866	0.0665604
k__Bacteria;p__Proteobacteria;c__Gammaproteobacteria;o__Oceanospirillales;f__Halomonadaceae	0	0	0	0	0	0	0	0	0	0	0	0	0	0	0	0	0	0	0	0	0	0	0	0	0	0	0	0	0	0	0	0	0	3.34829e-05	0	0	0	0	0	0	0	3.34482e-05	0	0	0	0	0	0	0
k__Bacteria;p__Proteobacteria;c__Gammaproteobacteria;o__Oceanospirillales;f__Oceanospirillaceae	0	0	0	0	0	0	0	0	0	0	0	0	0	0	0	0	0	0	0	0	0	0	0	0	0	0	0	0	0	0	0	0	0	0	0	0	0	0	0	0	0	0	0	0	0	0	0	0	0
k__Bacteria;p__Proteobacteria;c__Gammaproteobacteria;o__Pasteurellales;f__Pasteurellaceae	3.49199e-05	0.000100658	0.000593845	0.000103849	0	0.000104033	0.00919604	0	0.000133855	0	0	0	0.000100341	0	0	0.00485695	3.4887e-05	0	3.4926e-05	0	6.70713e-05	0	0.000334437	3.35717e-05	0	0	0.000636559	0.000133999	0.00154267	0	0.00218848	0.000602692	0	0	0.000300963	0.000133972	0.000207763	0.0093536	0	0.015399	0.000206576	0	3.35694e-05	6.98495e-05	6.69031e-05	6.943e-05	6.79394e-05	0.00115603	0
k__Bacteria;p__Proteobacteria;c__Gammaproteobacteria;o__Pseudomonadales;f__Moraxellaceae	0	0	0	0	0	0	0	0	3.34638e-05	0	0	0	3.34471e-05	0	0	0	0	0	0	0	0	0	0	0	0	0	0	0	0	0	0	0	0	0	0	0	0	0	0	0	0	0	0	0	0	0	0	0	0
k__Bacteria;p__Proteobacteria;c__Gammaproteobacteria;o__Pseudomonadales;f__Pseudomonadaceae	0	0	0	0	0	0	0	0	0	0	0	0	0	0	3.46488e-05	0	0	0	0	6.71209e-05	0	0	0	0	0	0	0	0	0	0	0.00129941	0	0	3.34829e-05	0	0	0	0	0	0	0	3.34482e-05	0	0	0	0.000451295	0	0	0
k__Bacteria;p__Proteobacteria;c__Gammaproteobacteria;o__Xanthomonadales;f__Sinobacteraceae	0	0	0	0	0	0	0	0	0	0	0	0	0	0	0	0	0	0	0	0	0	0	0	0	0	0	0	0	0	0	0	0	0	0	0	0	0	0	0	0	3.44293e-05	0	0	0	0	0	0	0	0
k__Bacteria;p__Proteobacteria;c__Gammaproteobacteria;o__Xanthomonadales;f__Xanthomonadaceae	0	0	0	0	0	0	0	0	0	0	0	0	0	0	0	0	0	0	0	0	0	0	0	0	0	0	0	0	0	0	0	0	0	0	0	0	0	3.34057e-05	0	0	0	0	0	0	0	0	0	0	0
k__Bacteria;p__Spirochaetes;c__Spirochaetia;o__Spirochaetales;f__Brachyspiraceae	0	0	0	0	0	0	0	0	0	0	0	0	0	0	0	0	0	0	0	0	0	0	0	0	0	0	0	0	0	0	0	0	0	0	0	0	0	0	0	0	0	0	0	0	0	0	0	0	0
k__Bacteria;p__Spirochaetes;c__Spirochaetia;o__Spirochaetales;f__Spirochaetaceae	0	0	0	0	0	0	0	0	0	0	0	0	0	0	0	0	0	0	0	0	0	0	0	0	0	0	0	0	0	0	0	0	0	0	0	0	0	0	0	0	0	0	0	0	0	0	0	0.000204005	0
k__Bacteria;p__Synergistetes;c__Synergistia;o__Synergistales;f__Synergistaceae	6.98397e-05	0	0.000244524	0.00135004	0	3.46777e-05	6.9667e-05	0.0126978	0	0	0	0	0	3.44626e-05	0	0	0.0235487	3.35053e-05	0.000733445	0.0044971	0	0	6.68874e-05	0	0	0	0.000134012	0.000133999	0.000105182	0	0.00201751	0.000133932	0	0	0.000100321	0.000133972	0	0	0	0.000395769	3.44293e-05	0	0	3.49247e-05	0	0.00041658	0.00132482	0.000544014	0
k__Bacteria;p__Tenericutes;c__Mollicutes;o__Anaeroplasmatales;f__Anaeroplasmataceae	0	0	0	0.000138466	0	0	0	0	0	0	0	0	0	0	0	0	0	0	0	0	0	0	0	0	0	0	0	0	0	0	0	0	0	3.34829e-05	0	0	0	0	0	0	0	3.34482e-05	0	0.000104774	0	6.943e-05	0	0	3.46488e-05
k__Bacteria;p__Tenericutes;c__Mollicutes;o__Mycoplasmatales;f__Mycoplasmataceae	0	0	0	0	0	0	0	0	0	0	0	0	0	0	0	0	0	0	0	0	0	0	0	0	0	0	3.35031e-05	0	0	0	0	3.34829e-05	0	0	0	0	0	0	0	0	0	0	0	0	0	0	0	0	0
k__Bacteria;p__Verrucomicrobia;c__Opitutae;o__Puniceicoccales;f__Puniceicoccaceae	0	0	0	0	0	0	0	0	0	0	0	0	0	0	0	0	0.000139548	0	0.000384186	0	0	0	0	0	0	0	0	0	0	0	0	0	0	0	0	0	0	0	0	0	0	0	0	0	0	0	0.00305727	0	0
k__Bacteria;p__Verrucomicrobia;c__Verrucomicrobiae;o__Verrucomicrobiales;f__Verrucomicrobiaceae	0.00272375	0	0	0	0.000134093	0	0.00146301	0	0	0	0	3.35525e-05	0	0	0	0	0.0468183	0.000167527	0.00153674	0.000738329	0	0	0	0	0.000517348	0	0.0011391	0	3.50607e-05	0	0	0.00100449	0	0	0	0	0	0	0	0.000107937	0	0	0	3.49247e-05	0.00137151	0.00600569	0.00101909	0	0.01677
[truncated: 73 more columns]

## Sheet: family_group
A=PSCI, B=PSNCI, C=age-matched PSCI	A|A	B|B	C|C	A|A_sd	B|B_sd	C|C_sd	pvalue	qvalue
k__Bacteria;p__Bacteroidetes;c__Bacteroidia;o__Bacteroidales;f__Bacteroidaceae	0.233911	0.304745	0.230065	0.163852	0.198589	0.177308	0.190286	0.74087
k__Bacteria;p__Bacteroidetes;c__Bacteroidia;o__Bacteroidales;f__Prevotellaceae	0.147646	0.109776	0.207784	0.204518	0.211719	0.236407	0.100374	0.567024
k__Bacteria;p__Firmicutes;c__Clostridia;o__Clostridiales;f__Ruminococcaceae	0.14613	0.140872	0.105585	0.098383	0.106608	0.0782704	0.213111	0.74087
k__Bacteria;p__Firmicutes;c__Clostridia;o__Clostridiales;f__Lachnospiraceae	0.128122	0.142259	0.101852	0.0823882	0.0714951	0.0500027	0.0920257	0.567024
k__Bacteria;p__Proteobacteria;c__Gammaproteobacteria;o__Enterobacteriales;f__Enterobacteriaceae	0.0677468	0.0366993	0.0905602	0.0920134	0.0571658	0.11047	0.0301748	0.238129
k__Bacteria;p__Firmicutes;c__Negativicutes;o__Selenomonadales;f__Veillonellaceae	0.0456128	0.047078	0.0476903	0.052531	0.0530253	0.0611458	0.955069	0.960667
k__Bacteria;p__Bacteroidetes;c__Bacteroidia;o__Bacteroidales;f__Porphyromonadaceae	0.0336932	0.0275339	0.0337018	0.0352415	0.0243272	0.0431259	0.789147	0.898692
k__Bacteria;p__Firmicutes;c__Bacilli;o__Lactobacillales;f__Streptococcaceae	0.0362523	0.015994	0.0242903	0.0514694	0.0343787	0.04107	0.0356278	0.254145
k__Bacteria;p__Actinobacteria;c__Actinobacteria;o__Bifidobacteriales;f__Bifidobacteriaceae	0.0201967	0.0342866	0.0235018	0.0366221	0.0787236	0.0452705	0.418188	0.795762
k__Bacteria;p__Fusobacteria;c__Fusobacteriia;o__Fusobacteriales;f__Fusobacteriaceae	0.0172364	0.0236017	0.0268913	0.0675136	0.056241	0.0900795	0.161508	0.703496
k__Bacteria;p__Firmicutes;c__Negativicutes;o__Selenomonadales;f__Acidaminococcaceae	0.0176365	0.0214665	0.0218982	0.0167145	0.0155939	0.0186721	0.357348	0.795762
k__Bacteria;p__Bacteroidetes;c__Bacteroidia;o__Bacteroidales;f__Rikenellaceae	0.0190746	0.0123505	0.0205178	0.0340425	0.0139907	0.044482	0.426998	0.795762
k__Bacteria;p__Firmicutes;c__Bacilli;o__Lactobacillales;f__Lactobacillaceae	0.0151709	0.0131158	0.00810215	0.0335072	0.03275	0.0250331	0.12559	0.615601
k__Bacteria;p__Firmicutes;c__Clostridia;o__Clostridiales;Other	0.0122514	0.0106469	0.00802403	0.0190216	0.0148326	0.0123905	0.697249	0.871484
k__Bacteria;p__Proteobacteria;c__Betaproteobacteria;o__Burkholderiales;f__Sutterellaceae	0.0095626	0.0114961	0.00942048	0.0108462	0.0133548	0.0106453	0.695177	0.871484
k__Bacteria;p__Actinobacteria;c__Actinobacteria;o__Coriobacteriales;f__Coriobacteriaceae	0.0082458	0.00795884	0.0106053	0.0125444	0.0104418	0.0160517	0.749444	0.881214
k__Bacteria;p__Firmicutes;c__Erysipelotrichia;o__Erysipelotrichales;f__Erysipelotrichaceae	0.00814097	0.00821396	0.00778795	0.0121518	0.0126082	0.0127316	0.690596	0.871484
k__Bacteria;p__Proteobacteria;c__Deltaproteobacteria;o__Desulfovibrionales;f__Desulfovibrionaceae	0.00514816	0.00432745	0.0035961	0.00637497	0.00564219	0.00534842	0.499476	0.795762
k__Bacteria;p__Verrucomicrobia;c__Verrucomicrobiae;o__Verrucomicrobiales;f__Verrucomicrobiaceae	0.00413654	0.00706183	0.000477145	0.0188428	0.0281798	0.0013072	0.657843	0.871484
k__Bacteria;Other;Other;Other;Other	0.00281579	0.00661587	0.00239599	0.00591211	0.0258636	0.00569205	0.00263369	0.0256186
k__Bacteria;p__Firmicutes;Other;Other;Other	0.00530819	0.00321367	0.00230827	0.0121648	0.00668831	0.00478732	0.17923	0.737598
k__Bacteria;p__Proteobacteria;c__Betaproteobacteria;o__Burkholderiales;Other	0.00237266	0.00272848	0.00259124	0.00526177	0.00474742	0.00628745	0.94311	0.960667
k__Bacteria;p__Firmicutes;c__Clostridia;o__Clostridiales;f__Clostridiaceae 1	0.00170883	0.0018378	0.000662347	0.00350052	0.00539722	0.00101455	0.362957	0.795762
k__Bacteria;p__Firmicutes;c__Clostridia;o__Clostridiales;f__Peptostreptococcaceae	0.00146158	0.00144436	0.00130776	0.00229385	0.00212245	0.0017845	0.93538	0.960667
k__Bacteria;p__Bacteroidetes;c__Bacteroidia;o__Bacteroidales;Other	0.00110006	0.000804352	0.00199984	0.00122219	0.00470361	0.00096634	5.71386e-12	6.11383e-10
k__Bacteria;p__Proteobacteria;c__Gammaproteobacteria;o__Pasteurellales;f__Pasteurellaceae	0.00153277	0.000956985	0.000716162	0.00377398	0.00218443	0.00210136	0.461668	0.795762
k__Bacteria;p__Synergistetes;c__Synergistia;o__Synergistales;f__Synergistaceae	0.00126059	0.000490572	0.000794362	0.00421615	0.00145443	0.00307739	0.213044	0.74087
k__Bacteria;p__Firmicutes;c__Bacilli;o__Lactobacillales;f__Enterococcaceae	0.00152006	4.07518e-05	0.000163964	0.010079	0.000132615	0.000350712	0.0142992	0.127501
k__Bacteria;p__Bacteroidetes;Other;Other;Other	0.000923767	0.000116034	0.000560272	0.00394711	0.000376608	0.00040849	9.44551e-09	2.52667e-07
k__Bacteria;p__Lentisphaerae;c__Lentisphaeria;o__Victivallales;f__Victivallaceae	0.000535239	0.000274318	0.000578251	0.00157626	0.000852297	0.00198291	0.448424	0.795762
k__Bacteria;p__Firmicutes;c__Bacilli;o__Lactobacillales;Other	0.00041509	7.08258e-06	0.000757573	0.00116416	3.52125e-05	0.00150066	6.27921e-09	2.23958e-07
k__Bacteria;p__Firmicutes;c__Clostridia;o__Clostridiales;f__Eubacteriaceae	0.000468553	0.000215235	0.000327342	0.00119579	0.000544866	0.00110262	0.389592	0.795762
k__Bacteria;p__Firmicutes;c__Clostridia;o__Clostridiales;f__Clostridiales_Incertae Sedis XI	0.000369721	0.000192861	0.000343525	0.00108021	0.000729079	0.00126615	0.668322	0.871484
k__Bacteria;p__Proteobacteria;c__Epsilonproteobacteria;o__Campylobacterales;f__Campylobacteraceae	0.000427661	4.09821e-05	0.000406308	0.00156823	8.05273e-05	0.0017181	0.105986	0.567024
k__Bacteria;p__Actinobacteria;c__Actinobacteria;o__Actinomycetales;f__Actinomycetaceae	0.000331719	0.000147171	0.000372256	0.000533075	0.000158756	0.000641624	0.29111	0.795762
k__Bacteria;p__Firmicutes;c__Bacilli;o__Lactobacillales;f__Leuconostocaceae	2.79562e-05	0.000380872	1.04278e-05	0.000121132	0.00230981	5.0062e-05	0.71942	0.871484
k__Bacteria;p__Actinobacteria;c__Actinobacteria;o__Actinomycetales;f__Micrococcaceae	0.00010384	7.30489e-05	7.63075e-05	0.000222845	0.000120234	0.000165361	0.847146	0.944215
k__Bacteria;p__Firmicutes;c__Bacilli;o__Bacillales;f__Bacillales_Incertae Sedis XI	8.3025e-05	9.77682e-05	7.52798e-05	0.000123275	0.000236127	0.000129861	0.78851	0.898692
k__Bacteria;p__Proteobacteria;c__Alphaproteobacteria;Other;Other	0.000144518	2.70138e-05	4.38184e-05	0.000661044	0.000149757	0.000235969	0.713302	0.871484
k__Bacteria;p__Candidatus Saccharibacteria;c__undefined;o__undefined;f__undefined	8.97376e-05	4.43283e-05	9.24191e-05	0.000210119	7.15181e-05	0.000224345	0.889312	0.960667
k__Bacteria;p__Proteobacteria;c__Gammaproteobacteria;Other;Other	8.03101e-05	0	0.000146775	0.000148471	0	0.000175595	2.4368e-08	5.21474e-07
k__Bacteria;p__Fusobacteria;c__Fusobacteriia;o__Fusobacteriales;f__Leptotrichiaceae	4.97875e-05	0.000112297	3.92969e-05	0.00020632	0.000597626	0.000169685	0.890822	0.960667
k__Archaea;p__Euryarchaeota;c__Methanobacteria;o__Methanobacteriales;f__Methanobacteriaceae	0.000113967	3.41455e-05	2.90729e-05	0.000510151	0.000184962	0.000156562	0.521298	0.795762
k__Bacteria;p__Actinobacteria;c__Actinobacteria;Other;Other	6.07451e-05	0	0.000110948	0.00018526	0	0.000240491	0.000108671	0.00129198
k__Bacteria;p__Firmicutes;c__Bacilli;o__Lactobacillales;f__Carnobacteriaceae	5.24182e-05	4.59308e-05	5.54294e-05	6.25942e-05	0.000150229	8.11143e-05	0.031157	0.238129
k__Bacteria;p__Firmicutes;c__Clostridia;o__Clostridiales;f__Clostridiales_Incertae Sedis XIII	2.90572e-05	8.51124e-05	3.35421e-05	5.68382e-05	0.000383798	5.52366e-05	0.733024	0.871484
k__Bacteria;p__Proteobacteria;c__Gammaproteobacteria;o__Pseudomonadales;f__Pseudomonadaceae	3.62364e-05	7.72112e-05	3.46448e-06	0.000187625	0.000471567	1.37095e-05	0.789505	0.898692
k__Bacteria;p__Proteobacteria;c__Betaproteobacteria;o__Burkholderiales;f__Oxalobacteraceae	4.7493e-05	2.51413e-05	5.09903e-05	0.000166896	8.79717e-05	0.000194572	0.315206	0.795762
k__Bacteria;p__Proteobacteria;c__Betaproteobacteria;Other;Other	3.98943e-05	0	7.29094e-05	8.99603e-05	0	0.000111937	6.01174e-06	9.56087e-05
k__Bacteria;p__Lentisphaerae;c__Lentisphaeria;Other;Other	5.24638e-05	1.39358e-05	3.00546e-05	0.000179443	7.75976e-05	0.000155515	0.351736	0.795762
k__Bacteria;p__Proteobacteria;Other;Other;Other	4.90105e-05	0	5.32072e-05	0.000150732	0	4.34888e-05	7.38643e-10	3.95174e-08
k__Bacteria;p__Firmicutes;c__Bacilli;o__Lactobacillales;f__Aerococcaceae	3.61446e-05	9.52473e-06	5.30896e-05	0.000160001	2.92937e-05	0.000184835	0.105058	0.567024
k__Bacteria;p__Firmicutes;c__Bacilli;Other;Other	3.61117e-05	0	6.60161e-05	9.25302e-05	0	0.000117802	6.25478e-06	9.56087e-05
k__Bacteria;p__Verrucomicrobia;c__Opitutae;o__Puniceicoccales;f__Puniceicoccaceae	6.03174e-05	9.60464e-06	0	0.000420018	6.07451e-05	0	0.575827	0.832615
k__Bacteria;p__Actinobacteria;c__Actinobacteria;o__Actinomycetales;f__Corynebacteriaceae	3.99035e-05	6.92279e-06	3.46414e-05	9.31562e-05	1.61687e-05	8.5137e-05	0.0922981	0.567024
k__Bacteria;p__Firmicutes;c__Negativicutes;o__Selenomonadales;Other	3.17e-05	0	5.79326e-05	8.27012e-05	0	0.000105484	1.58646e-05	0.000212189
k__Bacteria;p__Firmicutes;c__Clostridia;Other;Other	2.8005e-05	3.33379e-05	1.27341e-05	6.65448e-05	0.000111562	2.44494e-05	0.398951	0.795762
k__Bacteria;p__Proteobacteria;c__Gammaproteobacteria;o__Aeromonadales;f__Succinivibrionaceae	1.28188e-06	6.69266e-05	0	9.33219e-06	0.000291102	0	0.164368	0.703496
k__Bacteria;p__Tenericutes;c__Mollicutes;o__Anaeroplasmatales;f__Anaeroplasmataceae	2.96549e-05	6.94863e-06	2.30967e-05	0.000119231	2.74672e-05	9.56011e-05	0.68229	0.871484
k__Bacteria;p__Firmicutes;c__Clostridia;o__Clostridiales;f__Incertae Sedis XI	2.15431e-05	3.44495e-06	3.702e-05	0.000133782	1.30545e-05	0.000180539	0.892908	0.960667
k__Bacteria;p__Firmicutes;c__Clostridia;o__Clostridiales;f__Peptococcaceae 1	8.96831e-06	3.29991e-05	1.15754e-05	3.97025e-05	0.000113751	5.09511e-05	0.699296	0.871484
k__Bacteria;p__Proteobacteria;c__Betaproteobacteria;o__Burkholderiales;f__Comamonadaceae	2.62334e-05	1.30046e-05	5.77828e-06	0.000153728	5.69221e-05	1.56811e-05	0.934777	0.960667
k__Bacteria;p__Actinobacteria;c__Actinobacteria;o__Actinomycetales;Other	1.64555e-05	6.0744e-06	2.89061e-05	3.26108e-05	2.46215e-05	4.36382e-05	0.000974097	0.0104228
k__Bacteria;p__Proteobacteria;c__Deltaproteobacteria;o__Desulfovibrionales;Other	1.80945e-05	1.2119e-05	1.61938e-05	6.84428e-05	5.34815e-05	4.06917e-05	0.204313	0.74087
k__Bacteria;p__Proteobacteria;c__Alphaproteobacteria;o__Sphingomonadales;f__Sphingomonadaceae	8.94822e-06	1.38415e-05	1.15554e-05	1.77126e-05	2.90198e-05	2.05661e-05	0.695767	0.871484
k__Bacteria;p__Cyanobacteria/Chloroplast;c__Chloroplast;o__undefined;f__Chloroplast	1.51736e-05	1.05095e-05	3.46744e-06	3.59103e-05	2.65411e-05	1.03886e-05	0.268994	0.795762
k__Bacteria;p__Proteobacteria;c__Deltaproteobacteria;Other;Other	4.4766e-06	2.00168e-05	6.94364e-06	1.33321e-05	0.000115609	1.64991e-05	0.518534	0.795762
k__Bacteria;p__Proteobacteria;c__Betaproteobacteria;o__Burkholderiales;f__Alcaligenaceae	0	2.84242e-05	0	0	0.000179771	0	0.358796	0.795762
k__Bacteria;p__Proteobacteria;c__Betaproteobacteria;o__Neisseriales;f__Neisseriaceae	6.4592e-06	1.23004e-05	6.9267e-06	2.16407e-05	5.19684e-05	1.64438e-05	0.55236	0.809624
k__Bacteria;p__Proteobacteria;c__Gammaproteobacteria;o__Pseudomonadales;f__Moraxellaceae	1.93971e-06	1.95417e-05	1.15335e-06	1.0496e-05	0.000123592	6.21096e-06	0.948586	0.960667
k__Bacteria;p__Proteobacteria;c__Alphaproteobacteria;o__Rhizobiales;f__Bradyrhizobiaceae	7.15946e-06	5.20637e-06	4.64187e-06	3.16314e-05	2.00904e-05	1.48427e-05	0.923681	0.960667
k__Bacteria;p__Spirochaetes;c__Spirochaetia;o__Spirochaetales;f__Spirochaetaceae	1.23282e-05	0	0	6.29393e-05	0	0	0.137341	0.638936
k__Bacteria;p__Proteobacteria;c__Epsilonproteobacteria;o__Campylobacterales;f__Helicobacteraceae	5.05758e-06	0	1.03919e-05	3.68197e-05	0	5.59623e-05	0.527102	0.795762
k__Bacteria;p__Proteobacteria;c__Alphaproteobacteria;o__Rhodospirillales;f__Rhodospirillaceae	5.11309e-06	0	9.33954e-06	3.72238e-05	0	5.0295e-05	0.535466	0.795762
k__Archaea;p__Euryarchaeota;c__Thermoplasmata;o__Methanomassiliicoccales;f__Methanomassiliicoccaceae	0	1.27529e-05	0	0	8.06566e-05	0	0.358796	0.795762
k__Bacteria;p__Proteobacteria;c__Alphaproteobacteria;o__Rhodobacterales;f__Rhodobacteraceae	8.62519e-06	8.50196e-07	0	6.27923e-05	5.37711e-06	0	0.713364	0.871484
k__Bacteria;p__Actinobacteria;c__Actinobacteria;o__Actinomycetales;f__Mycobacteriaceae	3.2138e-06	6.05e-06	2.30793e-06	1.00553e-05	2.33748e-05	8.62997e-06	0.844792	0.944215
k__Bacteria;p__Proteobacteria;c__Gammaproteobacteria;o__Oceanospirillales;f__Oceanospirillaceae	0	8.88257e-06	0	0	5.61783e-05	0	0.358796	0.795762
k__Bacteria;p__Proteobacteria;c__Alphaproteobacteria;o__Rhizobiales;f__Methylobacteriaceae	3.88176e-06	1.73244e-06	2.31199e-06	1.29062e-05	1.09569e-05	8.64518e-06	0.415041	0.795762
k__Archaea;p__Euryarchaeota;c__Thermoplasmata;Other;Other	0	8.50196e-06	0	0	5.37711e-05	0	0.358796	0.795762
k__Bacteria;p__Proteobacteria;c__Alphaproteobacteria;o__Rhizobiales;f__Brucellaceae	3.26419e-06	1.72051e-06	2.31323e-06	1.57155e-05	7.59527e-06	8.64981e-06	0.960667	0.960667
k__Bacteria;p__Actinobacteria;c__Actinobacteria;o__Actinomycetales;f__Microbacteriaceae	2.60553e-06	1.77651e-06	2.32509e-06	1.15046e-05	1.12357e-05	8.69421e-06	0.694983	0.871484
k__Bacteria;p__Bacteroidetes;c__Sphingobacteriia;o__Sphingobacteriales;f__Sphingobacteriaceae	3.92067e-06	0	2.31509e-06	2.02026e-05	0	8.65677e-06	0.274807	0.795762
k__Bacteria;p__Proteobacteria;c__Alphaproteobacteria;o__Caulobacterales;f__Caulobacteraceae	3.26866e-06	8.61564e-07	1.15764e-06	1.40842e-05	5.44901e-06	6.23411e-06	0.728543	0.871484
k__Bacteria;p__Spirochaetes;c__Spirochaetia;o__Spirochaetales;f__Brachyspiraceae	2.52879e-06	0	3.46398e-06	1.84099e-05	0	1.86541e-05	0.535466	0.795762
k__Bacteria;p__Firmicutes;c__Bacilli;o__Bacillales;f__Paenibacillaceae 1	0	5.23889e-06	0	0	3.31337e-05	0	0.358796	0.795762
k__Bacteria;p__Proteobacteria;c__Alphaproteobacteria;o__Rhizobiales;f__Rhizobiaceae	3.28625e-06	0	1.15567e-06	1.97753e-05	0	6.22345e-06	0.472145	0.795762
k__Bacteria;p__Actinobacteria;c__Actinobacteria;o__Actinomycetales;f__Propionibacteriaceae	2.58155e-06	0	2.31509e-06	9.12377e-06	0	8.65677e-06	0.214645	0.74087
k__Bacteria;p__Proteobacteria;c__Gammaproteobacteria;o__Alteromonadales;f__Idiomarinaceae	0	4.44129e-06	0	0	2.80892e-05	0	0.358796	0.795762
k__Bacteria;p__Tenericutes;c__Mollicutes;o__Mycoplasmatales;f__Mycoplasmataceae	6.31753e-07	2.66477e-06	1.15528e-06	4.59923e-06	1.68535e-05	6.22137e-06	0.905672	0.960667
k__Bacteria;p__Firmicutes;c__Bacilli;o__Bacillales;f__Bacillaceae 1	1.30832e-06	1.7463e-06	0	9.52471e-06	1.10446e-05	0	0.708967	0.871484
k__Bacteria;p__Bacteroidetes;c__Flavobacteriia;o__Flavobacteriales;f__Flavobacteriaceae	1.96034e-06	0	1.15764e-06	1.06241e-05	0	6.23411e-06	0.473327	0.795762
k__Bacteria;p__Firmicutes;c__Bacilli;o__Bacillales;Other	1.26795e-06	0	2.31889e-06	6.46414e-06	0	8.671e-06	0.271969	0.795762
k__Bacteria;p__Proteobacteria;c__Alphaproteobacteria;o__Rhizobiales;Other	1.26384e-06	0	2.30947e-06	6.44317e-06	0	8.63575e-06	0.280816	0.795762
k__Bacteria;p__Fusobacteria;c__Fusobacteriia;o__Fusobacteriales;Other	1.26351e-06	0	2.30677e-06	9.19846e-06	0	1.24223e-05	0.535466	0.795762
k__Bacteria;p__Proteobacteria;c__Alphaproteobacteria;o__Sphingomonadales;f__Erythrobacteraceae	6.63476e-07	1.72729e-06	0	4.83018e-06	7.62546e-06	0	0.401975	0.795762
k__Bacteria;p__Bacteroidetes;c__Bacteroidia;o__Bacteroidales;f__Bacteroidales_incertae_sedis	1.29587e-06	8.50196e-07	0	9.4341e-06	5.37711e-06	0	0.713364	0.871484
k__Bacteria;p__Actinobacteria;c__Actinobacteria;o__Actinomycetales;f__Brevibacteriaceae	6.33386e-07	0	2.31529e-06	4.61112e-06	0	1.24682e-05	0.527102	0.795762
k__Bacteria;p__Proteobacteria;c__Gammaproteobacteria;o__Aeromonadales;f__Aeromonadaceae	0	1.77651e-06	0	0	1.12357e-05	0	0.358796	0.795762
k__Bacteria;p__Proteobacteria;c__Gammaproteobacteria;o__Xanthomonadales;f__Sinobacteraceae	0	1.72495e-06	0	0	7.61468e-06	0	0.126572	0.615601
k__Bacteria;p__Proteobacteria;c__Epsilonproteobacteria;Other;Other	6.39136e-07	0	1.16744e-06	4.65298e-06	0	6.28687e-06	0.535466	0.795762
k__Bacteria;p__Firmicutes;c__Bacilli;o__Bacillales;f__Staphylococcaceae	6.33386e-07	0	1.15764e-06	4.61112e-06	0	6.23411e-06	0.527102	0.795762
k__Bacteria;p__Lentisphaerae;Other;Other;Other	6.31858e-07	0	1.15586e-06	4.6e-06	0	6.22449e-06	0.527102	0.795762
k__Bacteria;p__Proteobacteria;c__Betaproteobacteria;o__Hydrogenophilales;f__Hydrogenophilaceae	6.31753e-07	0	1.15339e-06	4.59923e-06	0	6.21117e-06	0.535466	0.795762
k__Bacteria;p__Proteobacteria;c__Gammaproteobacteria;o__Oceanospirillales;f__Halomonadaceae	6.31753e-07	0	1.15339e-06	4.59923e-06	0	6.21117e-06	0.535466	0.795762
k__Bacteria;p__Proteobacteria;c__Gammaproteobacteria;o__Cardiobacteriales;f__Cardiobacteriaceae	6.30486e-07	0	1.15192e-06	4.59001e-06	0	6.20329e-06	0.535466	0.795762
k__Bacteria;p__Proteobacteria;c__Gammaproteobacteria;o__Xanthomonadales;f__Xanthomonadaceae	6.30486e-07	0	1.15192e-06	4.59001e-06	0	6.20329e-06	0.535466	0.795762

[truncated: 13 more sheets: genus, genus_group, KEGG_pathway, KEGG_group, KEGG_KO, corrplot_spearman, alpha index, chao1, goods_coverage, observed_species, PD_whole_tree, shannon, simpson]
