# Supplementary material for: Gut Microbiome Signatures Are Biomarkers for Cognitive Impairment in Patients With Ischemic Stroke
Source: Front Aging Neurosci. 2020 Oct 23;12:511562. doi: 10.3389/fnagi.2020.511562 (PMC7645221; doi:10.3389/fnagi.2020.511562)
Supplement: Supplementary file 5 [file Data_Sheet_2.xlsx]

## Sheet: Sheet1
group	number	sex	age	marital status	education level	Physical activity	sleep time	NIHSS score	MOCA score	Visuospatial/executive function	Naming	Attention	Language	Abstraction	Delayed recall	Orientation	Diabetes mellitus	Hypertension	Dyslipidemia	Atrial fibrillation	Stroke recurrence	BMI	Current smokers	Alcohol drinker	HCY	High fat diet	Low in fruits	Low in vegetables	Brain atrophy	leukoaraiosis
1	1-1	1	80	1	0	1	1	1	17	3	2	6	2	1	0	3	0	1	0	0	1	23.53	0	0	14	1	0	0	1	1
1	1-2	1	76	1	1	0	1	1	15	2	2	4	2	1	0	4	0	0	1	0	1	25.11	0	0	8.4	1	0	1	1	1
1	1-3	1	69	1	1	1	0	4	16	2	1	5	2	0	1	5	0	1	1	0	0	29.38	1	1	9.9	1	0	0	1	1
1	1-4	1	63	1	0	0	1	6	20	2	1	6	2	1	3	5	0	1	0	0	1	24.5	0	1	14	1	0	1	1	1
1	1-5	1	69	1	0	0	0	3	24	4	3	5	3	1	4	4	0	1	1	0	1	25.47	0	1	11.8	1	0	1	0	1
1	1-6	1	75	1	1	0	0	1	18	2	2	4	2	0	3	5	0	1	1	0	0	27.01	0	0	12.9	1	0	1	1	0
1	1-7	1	73	1	0	1	1	2	22	3	2	5	3	1	3	5	0	1	1	0	0	28	1	1	11.2	0	0	0	1	1
1	1-8	1	63	1	1	0	1	1	19	2	1	5	3	0	4	4	0	0	0	0	0	20.41	0	1	10	1	0	1	0	1
1	1-9	1	69	1	1	0	0	1	13	1	0	3	2	0	3	4	0	1	1	0	1	24.22	0	0	16.7	1	1	1	1	1
1	1-10	1	71	1	1	1	0	4	18	3	1	6	2	0	3	3	0	1	0	1	0	20.76	1	1	13	1	1	1	1	1
1	1-11	1	86	1	1	0	1	1	6	1	0	1	1	0	1	2	0	0	0	0	1	22.49	0	1	14	1	1	0	1	1
1	1-12	2	84	1	1	1	1	5	11	1	0	1	2	0	4	3	0	1	1	0	0	22	0	0	14	1	1	0	1	1
1	1-13	2	55	1	1	0	0	7	3	1	0	0	1	0	0	1	1	1	1	0	1	29.75	0	0	14	0	1	0	1	1
1	1-14	1	57	1	0	0	1	1	18	3	1	6	2	0	2	4	1	1	1	0	1	28.33	0	1	8.7	1	1	1	0	1
1	1-15	1	84	2	1	1	1	3	8	1	0	3	1	0	0	3	0	0	1	0	0	26.64	0	1	15.2	0	1	0	1	1
1	1-16	1	65	2	0	1	0	2	18	3	2	5	2	1	0	5	1	1	1	1	1	28.89	0	1	10.6	1	1	0	0	1
1	1-17	1	62	1	1	1	0	1	19	1	2	4	2	0	5	5	1	1	1	0	1	28	0	1	8.4	1	1	1	0	1
1	1-18	1	77	1	1	0	1	5	9	1	0	2	2	0	1	3	1	1	1	0	1	26.56	0	0	14	1	1	0	1	1
1	1-19	1	83	1	0	1	1	4	7	1	0	3	1	1	0	1	0	1	0	0	1	25.21	0	0	12.1	1	1	1	1	1
1	1-20	1	73	1	0	0	1	1	22	3	2	5	3	1	3	5	1	1	1	0	1	28.04	1	1	10	1	0	0	1	1
1	1-21	1	83	1	1	0	1	2	16	3	1	4	2	0	3	3	0	1	1	0	0	24.8	0	0	18.2	0	0	1	1	1
1	1-22	2	60	1	1	1	0	2	20	3	1	4	3	1	3	5	0	1	0	0	1	20.83	0	0	32.2	0	0	0	0	1
1	1-23	1	86	1	1	1	0	5	6	0	0	1	1	0	1	3	0	1	0	0	0	23	0	1	19.8	1	1	1	1	0
1	1-24	1	63	1	1	0	1	3	15	2	2	5	0	0	0	6	0	1	0	0	1	20	1	1	9	1	1	1	0	1
1	1-25	1	76	1	0	0	0	5	23	3	3	5	2	1	3	6	0	1	0	0	0	24.15	0	0	17.9	1	0	1	1	1
1	1-26	2	80	1	1	1	0	4	7	1	0	1	2	0	1	2	0	1		0	1	18.4	0	0	9.7	1	0	0	1	1
1	1-27	2	59	1	0	0	0	1	24	3	3	6	3	0	3	6	0	1	0	0	1	22.5	0	0	8.2	0	0	0	1	1
1	1-28	1	80	1	1	0	1	1	10	2	0	3	2	0	1	2	0	0	0	1	0	20.76	1	0	13.1	1	1	0	1	1
1	1-29	2	62	2	0	0	0	1	18	4	1	5	2	0	0	6	0	1	1	0	1	26.04	0	0	12.4	1	0	0	0	1
1	1-30	2	80	1	1	0	0	1	6	1	0	0	1	0	2	2	0	1	1	0	1	31	0	0	8.8	1	1	0	1	1
1	1-31	2	88	1	1	1	1	1	16	3	2	6	3	0	0	2	0	0	0	1	0	22.22	0	0	8.7	0	0	0	0	1
1	1-32	1	64	1	1	0	1	1	18	3	1	5	2	0	2	5	1	1	1	0	1	31	0	1	13.2	1	0	0	1	1
1	1-33	2	81	2	1	0	0	1	12	1	2	4	2	0	1	2	0	1	0	0	0	13.3	0	1	12.2	1	0	0	1	1
1	1-34	1	79	1	1	1	0	8	0	0	0	0	0	0	0	0	0	0	0	0	1	23.05	0	0	10.3	0	0	1	1	1
1	1-35	1	70	1	1	0	0	6	0	0	0	0	0	0	0	0	0	1	0	0	0	25.23	0	0	21.2	1	1	1	1	1
1	1-36	1	64	1	0	1	1	5	17	2	1	6	2	1	0	5	0	1	0	0	1	26.64	0	0	12.1	1	1	1	1	1
1	1-37	1	70	1	1	0	0	2	15	3	2	6	2	0	0	2	1	1	0	1	1	22.68	0	1	12.4	0	1	0	0	1
1	1-38	2	82	2	1	1	1	2	12	2	1	3	2	0	2	2	1	1	0	1	1	20	0	0	20.2	1	1	0	0	1
1	1-39	2	84	1	1	0	1	5	12	1	2	4	2	0	0	3	1	1	1	0	1	26.71	0	0	14.8	0	1	0	1	1
1	1-40	1	81	1	0	1	1	3	21	1	3	4	3	2	3	5	0	1	0	0	1	24.61	0	1	18.4	1	1	0	1	1
1	1-41	2	48	1	1	0	0	3	11	1	1	4	2	0	0	3	1	1	1	0	0	34	0	0	10.8	1	1	1	0	1
1	1-42	2	63	1	1	1	1	1	13	2	0	3	2	0	2	4	0	1	1	0	0	28.52	0	0	8.8	0	0	0	0	1
1	1-43	1	82	1	1	0	0	5	1	1	0	0	0	0	0	0	1	1	1	0	1	25.32	1	0	11.8	0	0	0	1	1
1	1-44	1	81	1	1	1	1	10	10	1	2	2	1	0	2	2	0	0	0	1	1	18	1	1	21.5	0	1	0	1	1
1	1-45	2	77	2	1	0	1	6	4	1	0	1	1	0	0	1	0	1	0	0	0	24.97	0	0	16.6	1	0	1	1	1
1	1-46	2	71	1	1	0	0	4	5	1	0	1	1	0	0	2	0	0	1	0	0	23.11	0	0	8.6	1	1	0	0	1
1	1-47	2	77	2	1	1	0	3	6	1	0	1	2	0	0	2	1	0	0	0	1	27.39	0	0	11.9	1	1	1	1	1
1	1-48	1	75	1	1	1	1	1	13	1	0	4	2	0	2	4	0	1	1	0	0	23.87	1	1	8.2	1	0	1	0	1
1	1-49	1	70	1	0	1	1	7	12	2	2	3	2	0	0	3	0	1	1	0	1	22	0	1	14	0	0	0	1	1
1	1-50	2	48	1	1	0	1	3	10	1	0	3	1	0	2	3	0	1	1	0	0	25.36	0	1	14	1	1	1	0	1
1	1-51	1	75	1	1	0	0	3	24	3	3	5	3	1	3	6	0	0	0	1	0	20.76	0	0	9.8	0	1	0	1	1
1	1-52	1	49	1	0	1	0	1	25	4	3	6	3	1	3	5	0	0	0	0	0	27.97	0	0	25.1	0	0	0	0	1
1	1-53	2	82	2	1	0	1	1	19	2	0	5	2	0	4	6	0	1	1	1	1	27.06	0	0	8.2	0	1	0	1	1
0	0-1	2	46	1	1	1	0	5	18	1	2	4	2	0	4	5	0	0	1	0	0	27.11	0	0	6.3	0	1	0	0	1
0	0-2	1	62	1	1	1	0	2	21	3	0	6	2	0	5	5	0	0	1	0	1	23.03	0	1	10	1	1	0	0	1
0	0-3	1	53	1	0	1	0	4	25	4	0	6	3	2	4	6	0	1	0	0	1	26.45	1	1	10.9	1	1	0	0	0
0	0-4	1	55	1	0	1	0	1	25	4	3	5	3	1	3	6	0	1	0	0	0	26.22	1	1	13.7	1	0	1	0	1
0	0-5	1	56	1	0	1	1	2	26	3	2	6	3	1	5	6	0	1	1	0	0	26.72	0	0	7.3	1	0	0	0	0
0	0-6	1	68	1	0	0	0	1	27	3	3	6	3	2	4	6	0	1	1	0	1	28.37	1	1	10	1	0	1	1	1
0	0-7	1	66	1	1	0	1	2	22	2	3	5	2	0	4	6	1	1	0	0	1	27.04	0	1	10	1	0	0	0	1
0	0-8	1	59	1	0	0	1	1	28	5	3	6	3	1	4	6	0	0	1	0	0	32.04	0	0	10.7	1	0	1	0	1
0	0-9	1	70	1	0	1	0	1	25	3	2	6	3	1	4	6	1	1	0	0	1	21.63	0	1	8.9	0	0	0	1	1
0	0-10	1	66	1	1	1	1	3	22	3	1	6	2	0	4	6	1	1	1	0	0	26.57	0	0	7.8	1	1	0	0	1
0	0-11	1	51	1	0	1	0	1	27	5	3	6	3	2	4	4	0	0	0	0	0	26.99	0	1	12.9	1	1	1	0	1
0	0-12	2	59	1	0	1	0	1	26	4	2	6	3	1	5	5	0	1	0	0	0	21	0	0	10	0	1	0	0	1
0	0-13	1	77	1	0	0	1	1	25	3	2	6	3	1	4	6	0	1	1	0	0	29.34	0	0	9.9	1	0	1	0	1
0	0-14	1	71	1	0	1	1	1	25	3	2	6	3	1	4	6	1	1	1	0	0	29.07	0	1	10	1	0	1	1	1
0	0-15	1	81	1	1	1	0	1	23	3	2	6	3	1	4	4	1	1	0	0	0	23.32	0	1	7.9	0	0	0	1	1
0	0-16	1	67	1	1	0	1	2	22	2	2	6	3	1	2	6	0	0	0	0	0	23	0	0	7.4	1	1	1	1	0
0	0-17	1	84	1	0	1	0	1	27	3	3	6	3	2	4	6	0	1	0	1	0	27.63	0	1	15.9	0	0	1	1	1
0	0-18	2	46	1	0	0	0	1	26	3	2	6	3	1	5	6	0	0	0	0	0	25.32	0	0	6.9	0	0	0	0	0
0	0-19	1	66	1	1	1	1	1	23	3	2	6	2	1	3	6	1	0	0	0	0	27.34	1	1	6.8	1	1	1	0	0
0	0-20	1	76	1	1	1	0	1	16	3	2	6	2	0	1	2	0	1	0	0	0	23.51	1	1	11.5	1	1	0	0	1
0	0-21	1	79	2	1	1	0	5	17	1	0	4	2	0	4	6	0	0	1	0	0	21	1	0	12.4	1	1	1	0	1
0	0-22	2	74	2	1	1	1	2	20	2	1	6	2	0	4	5	0	1	1	0	1	35	0	0	12.4	1	0	1	0	1
0	0-23	2	82	2	1	0	1	2	15	2	0	6	2	0	2	3	0	1	1	0	0	28.92	0	0	11.8	0	1	0	1	1
0	0-24	2	70	2	1	0	0	1	14	2	0	5	1	0	3	3	0	0	0	0	1	24.44	0	0	14.4	1	0	0	0	0
0	0-25	2	65	1	1	1	1	4	14	2	1	3	2	0	1	5	0	1	1	1	0	21.08	0	0	6.8	1	0	0	0	0
0	0-26	2	45	1	1	0	1	3	22	3	2	6	2	0	4	5	0	1	1	0	0	29.14	0	0	9.2	1	1	0	0	0
0	0-27	2	76	1	0	1	0	1	25	3	3	6	3	1	3	6	0	0	0	0	0	22.83	0	0	9.2	0	0	0	0	1
0	0-28	2	65	1	1	0	0	1	22	3	1	6	2	0	5	5	0	1	0	0	0	22.94	0	0	9.9	1	1	0	0	1
0	0-29	1	62	1	0	1	1	1	29	5	3	6	3	2	4	6	0	1	1	0	0	22.23	0	1	9.4	1	0	0	0	1
0	0-30	2	73	1	1	1	0	3	14	1	0	2	2	0	3	6	1	1	0	0	1	24.97	0	0	7.9	1	0	0	0	1
0	0-31	1	76	1	1	1	1	1	18	2	2	4	2	0	3	5	1	1	1	0	0	26.91	0	0	14.5	0	1	1	1	1
0	0-32	2	80	1	0	0	0	1	25	3	2	6	3	2	3	6	1	1	0	0	0	28	0	0	9.5	1	1	1	0	0
0	0-33	1	73	1	1	0	1	1	15	1	0	4	2	0	4	4	0	0	0	0	0	19.38	0	1	15.9	1	0	0	0	0
0	0-34	1	76	1	1	1	1	1	25	3	3	5	3	1	4	6	1	0	0	0	0	18.88	0	1	11	1	1	0	1	1
0	0-35	1	65	1	1	0	0	1	21	3	2	6	3	0	3	4	1	1	0	1	0	25.4	0	0	10.8	0	0	1	0	1
0	0-36	1	66	1	0	1	0	1	26	4	3	6	3	1	4	5	1	1	1	0	0	25.95	0	0	8.7	1	0	1	0	1
0	0-37	2	60	1	1	0	0	1	23	2	2	6	3	0	5	5	0	1	0	0	0	26.36	0	0	10	1	0	1	0	0
0	0-38	1	72	1	1	1	1	1	23	3	2	4	3	1	4	6	1	1	0	0	0	27.67	0	1	11.7	1	0	0	0	1
0	0-39	1	57	1	1	1	1	1	20	3	2	6	3	0	0	6	0	0	0	0	0	24.22	0	0	8.6	0	1	1	0	0
0	0-40	1	43	1	0	0	0	1	24	4	3	6	3	1	4	3	0	0	1	0	0	24.91	0	1	8.7	1	1	1	0	0
2	1-4	1	63	1	0	0	1	6	20	2	1	6	2	1	3	5	0	1	0	0	1	24.5	0	1	14	1	0	1	1	1
2	1-8	1	63	1	1	0	1	1	19	2	1	5	3	0	4	4	0	0	0	0	0	20.41	0	1	10	1	0	1	0	1
2	1-10	1	71	1	1	1	0	4	18	3	1	6	2	0	3	3	0	1	0	1	0	20.76	1	1	13	1	1	1	1	1
2	1-13	2	55	1	1	0	0	7	3	1	0	0	1	0	0	1	1	1	1	0	1	29.75	0	0	14	0	1	0	1	1
2	1-14	1	57	1	0	0	1	1	18	3	1	6	2	0	2	4	1	1	1	0	1	28.33	0	1	8.7	1	1	1	0	1
2	1-15	1	84	2	1	1	1	3	8	1	0	3	1	0	0	3	0	0	1	0	0	26.64	0	1	15.2	0	1	0	1	1
2	1-16	1	65	2	0	1	0	2	18	3	2	5	2	1	0	5	1	1	1	1	1	28.89	0	1	10.6	1	1	0	0	1
2	1-17	1	62	1	1	1	0	1	19	1	2	4	2	0	5	5	1	1	1	0	1	28	0	1	8.4	1	1	1	0	1
2	1-20	1	73	1	0	0	1	1	22	3	2	5	3	1	3	5	1	1	1	0	0	28.04	1	1	10	1	0	0	1	1
2	1-22	2	60	1	1	1	0	2	20	3	1	4	3	1	3	5	0	1	0	0	0	20.83	0	0	32.2	0	0	0	0	1
2	1-23	1	86	1	1	1	0	5	6	0	0	1	1	0	1	3	0	1	0	0	0	23	0	1	19.8	1	1	1	0	0
2	1-26	2	80	1	1	1	0	4	7	1	0	1	2	0	1	2	0	1		0	0	18.4	0	0	9.7	1	0	0	1	1
2	1-27	2	59	1	0	0	0	1	24	3	3	6	3	0	3	6	0	1	0	0	0	22.5	0	0	8.2	0	0	0	0	1
2	1-29	2	62	2	0	0	0	1	18	4	1	5	2	0	0	6	0	1	1	0	1	26.04	0	0	12.4	1	0	0	0	1
2	1-32	1	64	1	1	0	1	1	18	3	1	5	2	0	2	5	1	1	1	0	0	31	0	1	13.2	1	0	0	1	1
2	1-34	1	79	1	1	1	0	8	0	0	0	0	0	0	0	0	0	0	0	0	1	23.05	0	0	10.3	0	0	1	1	1
2	1-35	1	70	1	1	0	0	6	0	0	0	0	0	0	0	0	0	1	0	0	0	25.23	0	0	21.2	1	1	1	1	1
2	1-36	1	64	1	0	1	1	5	17	2	1	6	2	1	0	5	0	1	0	0	1	26.64	0	0	12.1	1	1	1	1	1
2	1-37	1	70	1	1	0	0	2	15	3	2	6	2	0	0	2	1	1	0	1	0	22.68	0	1	12.4	0	1	0	0	1
2	1-41	2	48	1	1	0	0	3	11	1	1	4	2	0	0	3	1	1	1	0	0	34	0	0	10.8	1	1	1	0	1
2	1-43	1	82	1	1	0	0	5	1	1	0	0	0	0	0	0	1	1	1	0	1	25.32	1	0	11.8	0	0	0	1	1
2	1-45	2	77	2	1	0	1	6	4	1	0	1	1	0	0	1	0	1	0	0	0	24.97	0	0	16.6	1	0	1	1	1
2	1-46	2	71	1	1	0	0	4	5	1	0	1	1	0	0	2	0	0	1	0	0	23.11	0	0	8.6	1	1	0	0	1
2	1-47	2	77	2	1	1	0	3	6	1	0	1	2	0	0	2	1	0	0	0	1	27.39	0	0	11.9	1	1	1	1	1
2	1-48	1	75	1	1	1	1	1	13	1	0	4	2	0	2	4	0	1	1	0	0	23.87	1	1	8.2	1	0	1	0	1
2	1-49	1	70	1	0	1	1	7	12	2	2	3	2	0	0	3	0	1	1	0	1	22	0	1	14	0	0	0	1	1
2	1-51	1	75	1	1	0	0	3	24	3	3	5	3	1	3	6	0	0	0	1	0	20.76	0	0	9.8	0	1	0	1	1
2	1-52	1	49	1	0	1	0	1	25	4	3	6	3	1	3	5	0	0	0	0	0	27.97	0	0	25.1	0	0	0	0	1
2	1-53	2	82	2	1	0	1	1	19	2	0	5	2	0	4	6	0	1	1	1	1	27.06	0	0	8.2	0	1	0	1	1
1=PSCI		1=male	year	1=marry	1=<high school	1=Physical activity ≥ 90 min/week	1=＜ 6h										1=yes	1=yes	1=yes	1=yes	1=yes		1=yes	1=yes		1=yes	1=yes	1=yes	1=yes	1=yes
0=PSNCI		2=female		2=divorce	0=≥high school	0=Physical activity ＜ 90 min/week	0=＞ 6h										0=no	0=no	0=no	0=no	0=no		0=no	0=no		0=no	0=no	0=no	0=no	0=no
2=age-matched PSCI
